# Supplementary material for: Crystal structure of 5,5′-bis­(di­methyl­amino)-N,N′-(3-methyl-3-aza­pentane-1,5-di­yl)di(naphthalene-1-sulfonamide)
Source: Acta Crystallogr E Crystallogr Commun. 2015 Nov 21;71(Pt 12):o959–60. doi: 10.1107/S2056989015021714 (PMC4719922; doi:10.1107/S2056989015021714)
Supplement: Supplementary file 1 [file e-71-0o959-sup1.cif]

##############################################################################
#                                                                            #
# This CIF contains the data in a paper accepted for publication in          #
# Acta Crystallographica Section E. It conforms to the requirements of       #
# Notes for Authors for Acta Crystallographica Section E, and has been       #
# peer reviewed under the auspices of the IUCr Commission on Journals.       #
#                                                                            #
# Full details of the Crystallographic Information File format               #
# are given in the paper "The Crystallographic Information File (CIF):       #
# a New Standard Archive File for Crystallography" by S. R. Hall, F. H.      #
# Allen and I. D. Brown [Acta Cryst. (1991), A47, 655-685].                  #
#                                                                            #
# The current version of the core CIF dictionary is obtainable from          #
# ftp://ftp.iucr.org/pub/cif_core.dic.                                       #
#                                                                            #
# Software is freely available for graphical display of the structure(s)     #
# in this CIF. For information consult the CIF software page                 #
# http://www.iucr.org/resources/cif/software.                                #
#                                                                            #
# This file may be used for bona fide research purposes within the           #
# scientific community so long as proper attribution is given to the journal # 
# article from which it was obtained.                                        #
#                                                                            #
##############################################################################
data_global
_audit_creation_method     'form.cif (version 2.0)'
_journal_data_validation_number     ?
_journal_date_recd_electronic     2015-11-11
_journal_date_accepted     2015-11-16
_journal_name_full     'Acta Crystallographica, Section E'
_journal_year     2015
_journal_volume     71
_journal_issue     12
_journal_page_first     o959
_journal_page_last     o960
_journal_paper_category     HO
_journal_paper_doi     10.1107/S2056989015021714
_journal_coeditor_code     DS2245
_publ_contact_author_name     'Dr. Md. Alamgir Hossain'
_publ_contact_author_address
;
Department of Chemistry
1400 J. R. Lynch St.
PO Box 17910
Jackson State University
Jackson, MS 39217-0510
USA
;
_publ_contact_author_email     alamgir.hossain@jsums.edu
_publ_contact_author_fax     '601 979 3674'
_publ_contact_author_phone     '601 979 3748'
_publ_section_title
;\
Crystal structure of
5,5'-bis(dimethylamino)-<i>N</i>,<i>N</i>'-(3-methyl-3-azapentane-1,5-diyl)\
di(naphthalene-1-sulfonamide)
;
_publ_section_title_footnote     .
loop_
    _publ_author_name
    _publ_author_address
    'Horne, Toyketa V.'
;
Department of Chemistry and Biochemistry
Jackson State University
Jackson, MS 39217, USA
;
    'Haque, Syed A.'
;
Department of Chemistry and Biochemistry
Jackson State University
Jackson, MS 39217, USA
;
    'Barton, Adrianne'
;
Department of Chemistry and Biochemistry
Jackson State University
Jackson, MS 39217, USA
;
    'Hossain, Md. Alamgir'
;
Department of Chemistry and Biochemistry
Jackson State University
Jackson, MS 39217, USA
;
_publ_section_synopsis     .
data_I
_database_code_depnum_ccdc_archive 'CCDC 1437206'
_audit_creation_method     'SHELXL-2014/7'
_chemical_name_systematic
;\
5,5'-Bis(dimethylamino)-<i>N</i>,<i>N</i>'-(3-methyl-3-azapentane-\
1,5-diyl)di(naphthalene-1-sulfonamide)
;
_chemical_name_common     ?
_chemical_formula_moiety     'C29 H37 N5 O4 S2'
_chemical_formula_sum     'C29 H37 N5 O4 S2'
_chemical_formula_weight     583.75
_chemical_melting_point     ?
_shelx_space_group_comment
;
The symmetry employed for this shelxl refinement is uniquely defined
by the following loop, which should always be used as a source of
symmetry information in preference to the above space-group names.
They are only intended as comments.
;
_space_group_crystal_system     triclinic
_space_group_name_H-M_alt     'P -1'
_space_group_name_Hall     '-P 1'
loop_
    _space_group_symop_operation_xyz
    'x, y, z'
    '-x, -y, -z'
_cell_length_a     10.5216(5)
_cell_length_b     11.3826(5)
_cell_length_c     13.9579(6)
_cell_angle_alpha     107.8976(7)
_cell_angle_beta     90.3662(8)
_cell_angle_gamma     113.7328(7)
_cell_volume     1439.89(11)
_cell_formula_units_Z     2
_cell_measurement_reflns_used     5579
_cell_measurement_theta_min     2.26
_cell_measurement_theta_max     28.25
_cell_measurement_temperature     100(2)
_exptl_crystal_description     block
_exptl_crystal_colour     yellow
_exptl_crystal_size_max     0.40
_exptl_crystal_size_mid     0.32
_exptl_crystal_size_min     0.16
_exptl_crystal_density_diffrn     1.346
_exptl_crystal_density_meas     ?
_exptl_crystal_density_method     ?
_exptl_crystal_F_000     620
_exptl_absorpt_coefficient_mu     0.229
_exptl_absorpt_correction_type     multi-scan
_exptl_absorpt_process_details
;
(SADABS; Bruker, 2002)
;
_shelx_estimated_absorpt_T_min     0.914
_shelx_estimated_absorpt_T_max     0.964
_exptl_absorpt_correction_T_min     0.914
_exptl_absorpt_correction_T_max     0.964
_diffrn_ambient_temperature     100(2)
_diffrn_radiation_type     MoK\a
_diffrn_radiation_wavelength     0.71073
_diffrn_measurement_device_type     'Bruker APEXII CCD'
_diffrn_measurement_method     '\f and \w scans'
_diffrn_detector_area_resol_mean     ?
_diffrn_reflns_number     13576
_diffrn_reflns_av_R_equivalents     0.0160
_diffrn_reflns_theta_min     1.550
_diffrn_reflns_theta_max     28.291
_diffrn_reflns_theta_full     25.242
_diffrn_measured_fraction_theta_max     0.980
_diffrn_measured_fraction_theta_full     0.995
_diffrn_reflns_limit_h_min     -14
_diffrn_reflns_limit_h_max     14
_diffrn_reflns_limit_k_min     -14
_diffrn_reflns_limit_k_max     15
_diffrn_reflns_limit_l_min     -17
_diffrn_reflns_limit_l_max     18
_refine_special_details     ?
_reflns_number_total     7004
_reflns_number_gt     5916
_reflns_threshold_expression     'I > 2\s(I)'
_refine_ls_structure_factor_coef     Fsqd
_refine_ls_matrix_type     full
_refine_ls_R_factor_all     0.0526
_refine_ls_R_factor_gt     0.0439
_refine_ls_wR_factor_gt     0.1132
_refine_ls_wR_factor_ref     0.1219
_refine_ls_goodness_of_fit_ref     0.999
_refine_ls_restrained_S_all     1.030
_refine_ls_number_reflns     7004
_refine_ls_number_parameters     466
_refine_ls_number_restraints     655
_refine_ls_hydrogen_treatment     mixed
_refine_ls_weighting_scheme     calc
_refine_ls_weighting_details
              'w=1/[\s^2^(Fo^2^)+(0.0660P)^2^+0.9000P] where P=(Fo^2^+2Fc^2^)/3'
_atom_sites_solution_hydrogens     mixed
_atom_sites_solution_primary     direct
_atom_sites_solution_secondary     difmap
_refine_ls_shift/su_max     0.001
_refine_ls_shift/su_mean     0.000
_refine_diff_density_max     1.064
_refine_diff_density_min     -0.706
_refine_ls_extinction_method     none
_refine_ls_extinction_coef     .
loop_
    _atom_type_symbol
    _atom_type_description
    _atom_type_scat_dispersion_real
    _atom_type_scat_dispersion_imag
    _atom_type_scat_source
    'C' 'C' 0.0033 0.0016
                         'International Tables Vol C Tables 4.2.6.8 and 6.1.1.4'
    'H' 'H' 0.0000 0.0000
                         'International Tables Vol C Tables 4.2.6.8 and 6.1.1.4'
    'N' 'N' 0.0061 0.0033
                         'International Tables Vol C Tables 4.2.6.8 and 6.1.1.4'
    'O' 'O' 0.0106 0.0060
                         'International Tables Vol C Tables 4.2.6.8 and 6.1.1.4'
    'S' 'S' 0.1246 0.1234
                         'International Tables Vol C Tables 4.2.6.8 and 6.1.1.4'
_computing_data_collection
;
APEX2 (Bruker, 1998)
;
_computing_cell_refinement
;
SAINT (Bruker, 1998)
;
_computing_data_reduction
;
SAINT (Bruker, 1998)
;
_computing_structure_solution
;
SHELXT (Sheldrick, 2015a)
;
_computing_structure_refinement
;
SHELXL2014 (Sheldrick, 2015b)
;
_computing_molecular_graphics
;
XP in SHELXTL (Sheldrick, 2008)
;
_computing_publication_material
;
SHELXL2014 (Sheldrick, 2015b)
;
loop_
    _atom_site_type_symbol
    _atom_site_label
    _atom_site_fract_x
    _atom_site_fract_y
    _atom_site_fract_z
    _atom_site_U_iso_or_equiv
    _atom_site_adp_type
    _atom_site_calc_flag
    _atom_site_occupancy
    _atom_site_disorder_assembly
    _atom_site_disorder_group
    N N1 0.1147(4) 0.3189(4) 0.5100(2) 0.0241(5) Uani d 0.547(4) A 1
    C C2A 0.0094(3) 0.3376(3) 0.5733(2) 0.0253(7) Uani d 0.547(4) A 1
    H H2A1 -0.0855 0.2755 0.5343 0.030 Uiso calc 0.547(4) A 1
    H H2A2 0.0198 0.4323 0.5897 0.030 Uiso calc 0.547(4) A 1
    C C3A 0.0225(3) 0.3093(4) 0.6725(2) 0.0271(9) Uani d 0.547(4) A 1
    H H3A1 -0.0416 0.3342 0.7175 0.032 Uiso calc 0.547(4) A 1
    H H3A2 -0.0017 0.2114 0.6580 0.032 Uiso calc 0.547(4) A 1
    N N1' 0.1135(7) 0.2904(5) 0.4924(4) 0.0241(5) Uani d 0.328(4) A 2
    C C2A' 0.0008(5) 0.2427(5) 0.5515(3) 0.0274(11) Uani d 0.328(4) A 2
    H H2A3 -0.0065 0.1562 0.5582 0.033 Uiso calc 0.328(4) A 2
    H H2A4 -0.0897 0.2246 0.5149 0.033 Uiso calc 0.328(4) A 2
    C C3A' 0.0285(4) 0.3490(6) 0.6581(3) 0.0278(11) Uani d 0.328(4) A 2
    H H3A3 0.0247 0.4312 0.6504 0.033 Uiso calc 0.328(4) A 2
    H H3A4 -0.0481 0.3114 0.6960 0.033 Uiso calc 0.328(4) A 2
    N N1" 0.1115(12) 0.3352(14) 0.5122(7) 0.0241(5) Uani d 0.125(3) A 3
    C C2A" 0.0560(15) 0.2281(10) 0.5579(8) 0.0233(17) Uani d 0.125(3) A 3
    H H2A5 0.1235 0.1877 0.5581 0.028 Uiso calc 0.125(3) A 3
    H H2A6 -0.0331 0.1551 0.5159 0.028 Uiso calc 0.125(3) A 3
    C C3A" 0.0297(8) 0.2825(13) 0.6672(6) 0.0251(17) Uani d 0.125(3) A 3
    H H3A5 -0.0416 0.3190 0.6688 0.030 Uiso calc 0.125(3) A 3
    H H3A6 -0.0026 0.2099 0.6981 0.030 Uiso calc 0.125(3) A 3
    N N4A 0.16734(16) 0.39181(14) 0.72099(11) 0.0279(3) Uani d 1 . .
    H H4A 0.236(2) 0.419(2) 0.6862(17) 0.033 Uiso d 1 . .
    S S5A 0.19585(5) 0.48544(4) 0.83930(3) 0.02573(11) Uani d 1 . .
    O O6A 0.10526(17) 0.40288(15) 0.89253(11) 0.0402(4) Uani d 1 . .
    O O7A 0.34484(15) 0.54724(15) 0.87101(9) 0.0335(3) Uani d 1 . .
    C C8A 0.14074(17) 0.61568(16) 0.84543(11) 0.0199(3) Uani d 1 . .
    C C9A 0.02852(18) 0.61543(17) 0.89534(12) 0.0235(3) Uani d 1 . .
    H H9A -0.0156 0.5482 0.9261 0.028 Uiso calc 1 . .
    C C10A -0.02093(18) 0.71498(17) 0.90082(13) 0.0245(3) Uani d 1 . .
    H H10A -0.1004 0.7129 0.9334 0.029 Uiso calc 1 . .
    C C11A 0.04475(17) 0.81468(16) 0.85955(12) 0.0215(3) Uani d 1 . .
    H H11A 0.0103 0.8813 0.8642 0.026 Uiso calc 1 . .
    C C12A 0.23397(16) 0.92570(16) 0.76710(12) 0.0205(3) Uani d 1 . .
    C C13A 0.33375(17) 0.91530(16) 0.70590(12) 0.0221(3) Uani d 1 . .
    H H13A 0.3750 0.9806 0.6731 0.027 Uiso calc 1 . .
    C C14A 0.37514(17) 0.80812(16) 0.69159(12) 0.0218(3) Uani d 1 . .
    H H14A 0.4429 0.8017 0.6481 0.026 Uiso calc 1 . .
    C C15A 0.31982(16) 0.71347(16) 0.73883(12) 0.0198(3) Uani d 1 . .
    H H15A 0.3542 0.6463 0.7320 0.024 Uiso calc 1 . .
    C C16A 0.21055(16) 0.71552(15) 0.79828(11) 0.0177(3) Uani d 1 . .
    C C17A 0.16386(16) 0.82035(15) 0.80970(11) 0.0184(3) Uani d 1 . .
    N N18A 0.19170(15) 1.03420(14) 0.78728(11) 0.0250(3) Uani d 1 . .
    C C19A 0.2350(2) 1.12772(19) 0.89317(15) 0.0341(4) Uani d 1 . .
    H H19A 0.2088 1.0750 0.9394 0.051 Uiso d 1 . .
    H H19B 0.1880 1.1887 0.9052 0.051 Uiso d 1 . .
    H H19C 0.3369 1.1818 0.9055 0.051 Uiso d 1 . .
    C C20A 0.2306(2) 1.1122(2) 0.71809(17) 0.0378(5) Uani d 1 . .
    H H20A 0.3328 1.1648 0.7295 0.057 Uiso d 1 . .
    H H20B 0.1852 1.1745 0.7307 0.057 Uiso d 1 . .
    H H20C 0.2001 1.0496 0.6476 0.057 Uiso d 1 . .
    C C2B 0.0976(7) 0.3461(6) 0.4157(3) 0.0358(12) Uani d 0.547(4) A 1
    H H2B1 0.0632 0.4181 0.4297 0.043 Uiso calc 0.547(4) A 1
    H H2B2 0.0258 0.2624 0.3648 0.043 Uiso calc 0.547(4) A 1
    C C3B 0.2329(14) 0.3911(9) 0.3716(4) 0.0338(11) Uani d 0.547(4) A 1
    H H3B1 0.2751 0.3258 0.3647 0.041 Uiso calc 0.547(4) A 1
    H H3B2 0.2152 0.3962 0.3035 0.041 Uiso calc 0.547(4) A 1
    C C2B' 0.0841(11) 0.3693(8) 0.4368(5) 0.0214(12) Uani d 0.328(4) A 2
    H H2B3 0.0709 0.4456 0.4863 0.026 Uiso calc 0.328(4) A 2
    H H2B4 -0.0052 0.3100 0.3898 0.026 Uiso calc 0.328(4) A 2
    C C3B' 0.1951(5) 0.4259(6) 0.3774(4) 0.0274(13) Uani d 0.328(4) A 2
    H H3B3 0.2117 0.3507 0.3296 0.033 Uiso calc 0.328(4) A 2
    H H3B4 0.1624 0.4688 0.3368 0.033 Uiso calc 0.328(4) A 2
    C C2B" 0.1509(13) 0.2805(13) 0.4133(8) 0.0245(17) Uani d 0.125(3) A 3
    H H2B5 0.0647 0.2142 0.3645 0.029 Uiso calc 0.125(3) A 3
    H H2B6 0.2072 0.2313 0.4210 0.029 Uiso calc 0.125(3) A 3
    C C3B" 0.235(6) 0.392(3) 0.3706(13) 0.030(3) Uani d 0.125(3) A 3
    H H3B5 0.2937 0.3589 0.3244 0.036 Uiso calc 0.125(3) A 3
    H H3B6 0.1681 0.4038 0.3285 0.036 Uiso calc 0.125(3) A 3
    N N4B 0.32844(15) 0.52834(16) 0.44385(11) 0.0282(3) Uani d 1 . .
    H H4B 0.346(2) 0.524(2) 0.5015(18) 0.034 Uiso d 1 . .
    S S5B 0.47548(4) 0.59859(4) 0.40325(3) 0.01928(10) Uani d 1 . .
    O O6B 0.56111(12) 0.72237(12) 0.48413(9) 0.0244(2) Uani d 1 . .
    O O7B 0.53764(14) 0.50402(13) 0.36376(9) 0.0277(3) Uani d 1 . .
    C C8B 0.41900(16) 0.63157(16) 0.29830(11) 0.0185(3) Uani d 1 . .
    C C9B 0.41920(17) 0.54760(16) 0.20320(12) 0.0209(3) Uani d 1 . .
    H H9B 0.4509 0.4786 0.1966 0.025 Uiso calc 1 . .
    C C10B 0.37214(17) 0.56457(17) 0.11565(12) 0.0229(3) Uani d 1 . .
    H H10B 0.3696 0.5052 0.0500 0.027 Uiso calc 1 . .
    C C11B 0.33009(17) 0.66641(16) 0.12508(12) 0.0215(3) Uani d 1 . .
    H H11B 0.2968 0.6753 0.0655 0.026 Uiso calc 1 . .
    C C12B 0.29752(16) 0.87008(16) 0.23097(12) 0.0195(3) Uani d 1 . .
    C C13B 0.29406(16) 0.95111(16) 0.32655(12) 0.0209(3) Uani d 1 . .
    H H13B 0.2670 1.0231 0.3332 0.025 Uiso calc 1 . .
    C C14B 0.33008(16) 0.92842(16) 0.41442(12) 0.0208(3) Uani d 1 . .
    H H14B 0.3264 0.9854 0.4793 0.025 Uiso calc 1 . .
    C C15B 0.37033(16) 0.82631(16) 0.40870(12) 0.0203(3) Uani d 1 . .
    H H15B 0.3948 0.8136 0.4692 0.024 Uiso calc 1 . .
    C C16B 0.37556(15) 0.73928(15) 0.31206(11) 0.0177(3) Uani d 1 . .
    C C17B 0.33508(15) 0.75903(15) 0.22185(12) 0.0182(3) Uani d 1 . .
    N N18B 0.25959(15) 0.88877(15) 0.14093(11) 0.0238(3) Uani d 1 . .
    C C19B 0.37333(19) 0.93504(19) 0.08184(13) 0.0277(4) Uani d 1 . .
    H H19D 0.3333 0.9100 0.0110 0.042 Uiso d 1 . .
    H H19E 0.4365 0.8916 0.0840 0.042 Uiso d 1 . .
    H H19F 0.4260 1.0343 0.1111 0.042 Uiso d 1 . .
    C C20B 0.1746(2) 0.9649(2) 0.15114(15) 0.0327(4) Uani d 1 . .
    H H20D 0.0969 0.9292 0.1877 0.049 Uiso d 1 . .
    H H20E 0.1370 0.9554 0.0834 0.049 Uiso d 1 . .
    H H20F 0.2328 1.0615 0.1892 0.049 Uiso d 1 . .
    C C21 0.1058(4) 0.1803(3) 0.4852(3) 0.0331(8) Uani d 0.547(4) A 1
    H H21A 0.1307 0.1670 0.5476 0.050 Uiso d 0.547(4) A 1
    H H21B 0.1709 0.1680 0.4374 0.050 Uiso d 0.547(4) A 1
    H H21C 0.0098 0.1135 0.4541 0.050 Uiso d 0.547(4) A 1
    C C21' 0.1317(6) 0.1741(5) 0.4216(4) 0.0290(12) Uani d 0.328(4) A 2
    H H21D 0.1432 0.1182 0.4592 0.044 Uiso d 0.328(4) A 2
    H H21E 0.2152 0.2079 0.3895 0.044 Uiso d 0.328(4) A 2
    H H21F 0.0489 0.1187 0.3691 0.044 Uiso d 0.328(4) A 2
    C C21" 0.0074(15) 0.3873(14) 0.4998(10) 0.032(2) Uani d 0.125(3) A 3
    H H21G 0.0497 0.4645 0.4752 0.048 Uiso d 0.125(3) A 3
    H H21H -0.0231 0.4174 0.5655 0.048 Uiso d 0.125(3) A 3
    H H21I -0.0738 0.3148 0.4505 0.048 Uiso d 0.125(3) A 3
loop_
    _atom_site_aniso_label
    _atom_site_aniso_U_11
    _atom_site_aniso_U_22
    _atom_site_aniso_U_33
    _atom_site_aniso_U_12
    _atom_site_aniso_U_13
    _atom_site_aniso_U_23
    N1 0.0199(7) 0.0307(12) 0.0206(9) 0.0067(8) 0.0042(7) 0.0126(9)
    C2A 0.0192(12) 0.0327(15) 0.0254(14) 0.0097(11) 0.0057(10) 0.0137(11)
    C3A 0.0285(11) 0.0231(11) 0.0252(10) 0.0048(7) 0.0106(8) 0.0106(8)
    N1' 0.0199(7) 0.0307(12) 0.0206(9) 0.0067(8) 0.0042(7) 0.0126(9)
    C2A' 0.0254(19) 0.030(2) 0.0216(18) 0.0068(17) 0.0072(16) 0.0090(16)
    C3A' 0.0265(13) 0.0255(13) 0.0273(13) 0.0080(9) 0.0100(9) 0.0073(9)
    N1" 0.0199(7) 0.0307(12) 0.0206(9) 0.0067(8) 0.0042(7) 0.0126(9)
    C2A" 0.022(3) 0.026(3) 0.022(2) 0.009(2) 0.007(2) 0.010(2)
    C3A" 0.0256(19) 0.0254(19) 0.0253(18) 0.0113(11) 0.0043(10) 0.0092(10)
    N4A 0.0365(8) 0.0201(7) 0.0251(7) 0.0098(6) 0.0160(6) 0.0079(6)
    S5A 0.0429(3) 0.0278(2) 0.0193(2) 0.02282(19) 0.01483(17) 0.01416(16)
    O6A 0.0707(10) 0.0405(8) 0.0354(7) 0.0363(8) 0.0342(7) 0.0292(6)
    O7A 0.0460(8) 0.0525(8) 0.0201(6) 0.0365(7) 0.0091(5) 0.0149(6)
    C8A 0.0262(8) 0.0204(7) 0.0144(7) 0.0114(6) 0.0043(6) 0.0055(6)
    C9A 0.0285(8) 0.0248(8) 0.0191(7) 0.0117(7) 0.0091(6) 0.0093(6)
    C10A 0.0238(8) 0.0285(8) 0.0226(8) 0.0127(7) 0.0100(6) 0.0082(7)
    C11A 0.0223(7) 0.0226(8) 0.0197(7) 0.0111(6) 0.0045(6) 0.0052(6)
    C12A 0.0198(7) 0.0177(7) 0.0226(7) 0.0077(6) 0.0014(6) 0.0055(6)
    C13A 0.0222(7) 0.0187(7) 0.0227(8) 0.0048(6) 0.0047(6) 0.0087(6)
    C14A 0.0196(7) 0.0206(7) 0.0218(8) 0.0065(6) 0.0073(6) 0.0054(6)
    C15A 0.0209(7) 0.0181(7) 0.0190(7) 0.0087(6) 0.0041(6) 0.0040(6)
    C16A 0.0189(7) 0.0186(7) 0.0135(6) 0.0074(6) 0.0018(5) 0.0036(5)
    C17A 0.0183(7) 0.0187(7) 0.0165(7) 0.0073(6) 0.0021(5) 0.0045(6)
    N18A 0.0282(7) 0.0180(6) 0.0317(8) 0.0119(6) 0.0069(6) 0.0093(6)
    C19A 0.0361(10) 0.0236(9) 0.0380(10) 0.0145(8) 0.0069(8) 0.0021(8)
    C20A 0.0438(11) 0.0292(9) 0.0531(12) 0.0199(8) 0.0184(9) 0.0246(9)
    C2B 0.0246(18) 0.051(2) 0.0222(18) 0.0021(16) -0.0005(16) 0.0185(16)
    C3B 0.0239(17) 0.044(2) 0.0211(16) -0.0004(16) 0.0039(14) 0.0149(15)
    C2B' 0.021(2) 0.031(2) 0.016(2) 0.0130(16) 0.0054(19) 0.0095(18)
    C3B' 0.018(2) 0.040(3) 0.021(2) 0.0059(19) 0.0014(18) 0.0146(19)
    C2B" 0.022(3) 0.032(3) 0.019(2) 0.007(2) 0.004(2) 0.014(2)
    C3B" 0.023(4) 0.041(4) 0.020(3) 0.003(3) 0.004(3) 0.015(3)
    N4B 0.0275(7) 0.0354(8) 0.0208(7) 0.0069(6) 0.0014(6) 0.0171(6)
    S5B 0.02278(19) 0.02060(19) 0.01672(18) 0.01048(15) 0.00119(14) 0.00761(15)
    O6B 0.0265(6) 0.0243(6) 0.0206(6) 0.0111(5) -0.0027(4) 0.0048(5)
    O7B 0.0406(7) 0.0288(6) 0.0213(6) 0.0228(6) 0.0005(5) 0.0076(5)
    C8B 0.0193(7) 0.0204(7) 0.0169(7) 0.0076(6) 0.0016(5) 0.0087(6)
    C9B 0.0232(7) 0.0199(7) 0.0199(7) 0.0090(6) 0.0040(6) 0.0076(6)
    C10B 0.0270(8) 0.0231(8) 0.0170(7) 0.0098(6) 0.0031(6) 0.0060(6)
    C11B 0.0237(8) 0.0238(8) 0.0167(7) 0.0080(6) 0.0013(6) 0.0091(6)
    C12B 0.0171(7) 0.0215(7) 0.0203(7) 0.0063(6) 0.0016(6) 0.0101(6)
    C13B 0.0198(7) 0.0203(7) 0.0238(8) 0.0089(6) 0.0037(6) 0.0087(6)
    C14B 0.0205(7) 0.0235(8) 0.0179(7) 0.0093(6) 0.0038(6) 0.0063(6)
    C15B 0.0208(7) 0.0238(8) 0.0178(7) 0.0095(6) 0.0037(6) 0.0089(6)
    C16B 0.0164(7) 0.0194(7) 0.0171(7) 0.0060(6) 0.0026(5) 0.0081(6)
    C17B 0.0166(7) 0.0198(7) 0.0177(7) 0.0059(6) 0.0025(5) 0.0084(6)
    N18B 0.0272(7) 0.0277(7) 0.0222(7) 0.0136(6) 0.0020(5) 0.0132(6)
    C19B 0.0339(9) 0.0298(9) 0.0209(8) 0.0110(7) 0.0021(7) 0.0140(7)
    C20B 0.0400(10) 0.0405(10) 0.0295(9) 0.0256(9) 0.0009(8) 0.0160(8)
    C21 0.0339(17) 0.0251(16) 0.0261(18) 0.0036(13) 0.0088(14) 0.0021(13)
    C21' 0.026(2) 0.030(3) 0.032(3) 0.015(2) 0.005(2) 0.008(2)
    C21" 0.032(4) 0.036(5) 0.034(5) 0.017(4) 0.008(4) 0.015(4)
_geom_special_details
;
All e.s.d.'s (except the e.s.d. in the dihedral angle between two l.s. planes)
are estimated using the full covariance matrix. The cell e.s.d.'s are taken
into account individually in the estimation of e.s.d.'s in distances, angles
and torsion angles; correlations between e.s.d.'s in cell parameters are only
used when they are defined by crystal symmetry. An approximate (isotropic)
treatment of cell e.s.d.'s is used for estimating e.s.d.'s involving l.s.
planes.
;
loop_
    _geom_bond_atom_site_label_1
    _geom_bond_atom_site_label_2
    _geom_bond_site_symmetry_2
    _geom_bond_distance
    _geom_bond_publ_flag
    N1 C2A . 1.463(3) ?
    N1 C2B . 1.468(3) ?
    N1 C21 . 1.470(4) ?
    C2A C3A . 1.533(4) ?
    C2A H2A1 . 0.9900 ?
    C2A H2A2 . 0.9900 ?
    C3A N4A . 1.451(3) ?
    C3A H3A1 . 0.9900 ?
    C3A H3A2 . 0.9900 ?
    N1' C2A' . 1.466(4) ?
    N1' C2B' . 1.467(4) ?
    N1' C21' . 1.472(5) ?
    C2A' C3A' . 1.539(4) ?
    C2A' H2A3 . 0.9900 ?
    C2A' H2A4 . 0.9900 ?
    C3A' N4A . 1.513(3) ?
    C3A' H3A3 . 0.9900 ?
    C3A' H3A4 . 0.9900 ?
    N1" C2A" . 1.464(4) ?
    N1" C2B" . 1.466(4) ?
    N1" C21" . 1.471(6) ?
    C2A" C3A" . 1.533(5) ?
    C2A" H2A5 . 0.9900 ?
    C2A" H2A6 . 0.9900 ?
    C3A" N4A . 1.473(4) ?
    C3A" H3A5 . 0.9900 ?
    C3A" H3A6 . 0.9900 ?
    N4A S5A . 1.6147(15) ?
    N4A H4A . 0.88(2) ?
    S5A O7A . 1.4353(15) ?
    S5A O6A . 1.4355(13) ?
    S5A C8A . 1.7766(16) ?
    C8A C9A . 1.374(2) ?
    C8A C16A . 1.435(2) ?
    C9A C10A . 1.408(2) ?
    C9A H9A . 0.9500 ?
    C10A C11A . 1.369(2) ?
    C10A H10A . 0.9500 ?
    C11A C17A . 1.426(2) ?
    C11A H11A . 0.9500 ?
    C12A C13A . 1.377(2) ?
    C12A N18A . 1.426(2) ?
    C12A C17A . 1.438(2) ?
    C13A C14A . 1.413(2) ?
    C13A H13A . 0.9500 ?
    C14A C15A . 1.368(2) ?
    C14A H14A . 0.9500 ?
    C15A C16A . 1.426(2) ?
    C15A H15A . 0.9500 ?
    C16A C17A . 1.431(2) ?
    N18A C20A . 1.458(2) ?
    N18A C19A . 1.469(2) ?
    C19A H19A . 0.9800 ?
    C19A H19B . 0.9800 ?
    C19A H19C . 0.9800 ?
    C20A H20A . 0.9800 ?
    C20A H20B . 0.9800 ?
    C20A H20C . 0.9800 ?
    C2B C3B . 1.512(11) ?
    C2B H2B1 . 0.9900 ?
    C2B H2B2 . 0.9900 ?
    C3B N4B . 1.491(3) ?
    C3B H3B1 . 0.9900 ?
    C3B H3B2 . 0.9900 ?
    C2B' C3B' . 1.484(10) ?
    C2B' H2B3 . 0.9900 ?
    C2B' H2B4 . 0.9900 ?
    C3B' N4B . 1.480(3) ?
    C3B' H3B3 . 0.9900 ?
    C3B' H3B4 . 0.9900 ?
    C2B" C3B" . 1.52(3) ?
    C2B" H2B5 . 0.9900 ?
    C2B" H2B6 . 0.9900 ?
    C3B" N4B . 1.484(4) ?
    C3B" H3B5 . 0.9900 ?
    C3B" H3B6 . 0.9900 ?
    N4B S5B . 1.6273(15) ?
    N4B H4B . 0.84(2) ?
    S5B O6B . 1.4350(12) ?
    S5B O7B . 1.4480(12) ?
    S5B C8B . 1.7737(15) ?
    C8B C9B . 1.377(2) ?
    C8B C16B . 1.434(2) ?
    C9B C10B . 1.411(2) ?
    C9B H9B . 0.9500 ?
    C10B C11B . 1.370(2) ?
    C10B H10B . 0.9500 ?
    C11B C17B . 1.421(2) ?
    C11B H11B . 0.9500 ?
    C12B C13B . 1.380(2) ?
    C12B N18B . 1.418(2) ?
    C12B C17B . 1.440(2) ?
    C13B C14B . 1.408(2) ?
    C13B H13B . 0.9500 ?
    C14B C15B . 1.370(2) ?
    C14B H14B . 0.9500 ?
    C15B C16B . 1.424(2) ?
    C15B H15B . 0.9500 ?
    C16B C17B . 1.436(2) ?
    N18B C20B . 1.456(2) ?
    N18B C19B . 1.470(2) ?
    C19B H19D . 0.9800 ?
    C19B H19E . 0.9800 ?
    C19B H19F . 0.9800 ?
    C20B H20D . 0.9800 ?
    C20B H20E . 0.9800 ?
    C20B H20F . 0.9800 ?
    C21 H21A . 0.9800 ?
    C21 H21B . 0.9800 ?
    C21 H21C . 0.9800 ?
    C21' H21D . 0.9800 ?
    C21' H21E . 0.9800 ?
    C21' H21F . 0.9800 ?
    C21" H21G . 0.9800 ?
    C21" H21H . 0.9800 ?
    C21" H21I . 0.9800 ?
loop_
    _geom_angle_atom_site_label_1
    _geom_angle_atom_site_label_2
    _geom_angle_atom_site_label_3
    _geom_angle_site_symmetry_1
    _geom_angle_site_symmetry_3
    _geom_angle
    _geom_angle_publ_flag
    C2A N1 C2B . . 110.5(4) ?
    C2A N1 C21 . . 111.4(3) ?
    C2B N1 C21 . . 109.6(3) ?
    N1 C2A C3A . . 112.3(3) ?
    N1 C2A H2A1 . . 109.1 ?
    C3A C2A H2A1 . . 109.1 ?
    N1 C2A H2A2 . . 109.1 ?
    C3A C2A H2A2 . . 109.1 ?
    H2A1 C2A H2A2 . . 107.9 ?
    N4A C3A C2A . . 106.8(2) ?
    N4A C3A H3A1 . . 110.4 ?
    C2A C3A H3A1 . . 110.4 ?
    N4A C3A H3A2 . . 110.4 ?
    C2A C3A H3A2 . . 110.4 ?
    H3A1 C3A H3A2 . . 108.6 ?
    C2A' N1' C2B' . . 110.7(6) ?
    C2A' N1' C21' . . 110.4(4) ?
    C2B' N1' C21' . . 110.6(4) ?
    N1' C2A' C3A' . . 111.2(3) ?
    N1' C2A' H2A3 . . 109.4 ?
    C3A' C2A' H2A3 . . 109.4 ?
    N1' C2A' H2A4 . . 109.4 ?
    C3A' C2A' H2A4 . . 109.4 ?
    H2A3 C2A' H2A4 . . 108.0 ?
    N4A C3A' C2A' . . 115.1(4) ?
    N4A C3A' H3A3 . . 108.5 ?
    C2A' C3A' H3A3 . . 108.5 ?
    N4A C3A' H3A4 . . 108.5 ?
    C2A' C3A' H3A4 . . 108.5 ?
    H3A3 C3A' H3A4 . . 107.5 ?
    C2A" N1" C2B" . . 109.2(10) ?
    C2A" N1" C21" . . 110.9(5) ?
    C2B" N1" C21" . . 110.3(5) ?
    N1" C2A" C3A" . . 112.1(5) ?
    N1" C2A" H2A5 . . 109.2 ?
    C3A" C2A" H2A5 . . 109.2 ?
    N1" C2A" H2A6 . . 109.2 ?
    C3A" C2A" H2A6 . . 109.2 ?
    H2A5 C2A" H2A6 . . 107.9 ?
    N4A C3A" C2A" . . 104.2(7) ?
    N4A C3A" H3A5 . . 110.9 ?
    C2A" C3A" H3A5 . . 110.9 ?
    N4A C3A" H3A6 . . 110.9 ?
    C2A" C3A" H3A6 . . 110.9 ?
    H3A5 C3A" H3A6 . . 108.9 ?
    C3A N4A S5A . . 117.79(16) ?
    C3A" N4A S5A . . 124.1(4) ?
    C3A' N4A S5A . . 118.61(19) ?
    C3A N4A H4A . . 122.0(15) ?
    C3A" N4A H4A . . 119.6(15) ?
    C3A' N4A H4A . . 109.3(15) ?
    S5A N4A H4A . . 115.3(15) ?
    O7A S5A O6A . . 119.08(9) ?
    O7A S5A N4A . . 106.91(8) ?
    O6A S5A N4A . . 107.68(9) ?
    O7A S5A C8A . . 108.73(8) ?
    O6A S5A C8A . . 106.82(8) ?
    N4A S5A C8A . . 107.08(8) ?
    C9A C8A C16A . . 121.85(15) ?
    C9A C8A S5A . . 117.56(12) ?
    C16A C8A S5A . . 120.58(12) ?
    C8A C9A C10A . . 119.83(15) ?
    C8A C9A H9A . . 120.1 ?
    C10A C9A H9A . . 120.1 ?
    C11A C10A C9A . . 120.45(15) ?
    C11A C10A H10A . . 119.8 ?
    C9A C10A H10A . . 119.8 ?
    C10A C11A C17A . . 121.23(15) ?
    C10A C11A H11A . . 119.4 ?
    C17A C11A H11A . . 119.4 ?
    C13A C12A N18A . . 122.92(15) ?
    C13A C12A C17A . . 119.35(14) ?
    N18A C12A C17A . . 117.68(14) ?
    C12A C13A C14A . . 120.41(14) ?
    C12A C13A H13A . . 119.8 ?
    C14A C13A H13A . . 119.8 ?
    C15A C14A C13A . . 121.53(14) ?
    C15A C14A H14A . . 119.2 ?
    C13A C14A H14A . . 119.2 ?
    C14A C15A C16A . . 120.03(14) ?
    C14A C15A H15A . . 120.0 ?
    C16A C15A H15A . . 120.0 ?
    C15A C16A C17A . . 118.71(14) ?
    C15A C16A C8A . . 123.84(14) ?
    C17A C16A C8A . . 117.42(13) ?
    C11A C17A C16A . . 119.04(14) ?
    C11A C17A C12A . . 121.39(14) ?
    C16A C17A C12A . . 119.51(14) ?
    C12A N18A C20A . . 115.13(14) ?
    C12A N18A C19A . . 113.73(14) ?
    C20A N18A C19A . . 109.71(15) ?
    N18A C19A H19A . . 109.5 ?
    N18A C19A H19B . . 109.5 ?
    H19A C19A H19B . . 109.5 ?
    N18A C19A H19C . . 109.5 ?
    H19A C19A H19C . . 109.5 ?
    H19B C19A H19C . . 109.5 ?
    N18A C20A H20A . . 109.5 ?
    N18A C20A H20B . . 109.5 ?
    H20A C20A H20B . . 109.5 ?
    N18A C20A H20C . . 109.5 ?
    H20A C20A H20C . . 109.5 ?
    H20B C20A H20C . . 109.5 ?
    N1 C2B C3B . . 112.5(7) ?
    N1 C2B H2B1 . . 109.1 ?
    C3B C2B H2B1 . . 109.1 ?
    N1 C2B H2B2 . . 109.1 ?
    C3B C2B H2B2 . . 109.1 ?
    H2B1 C2B H2B2 . . 107.8 ?
    N4B C3B C2B . . 106.5(6) ?
    N4B C3B H3B1 . . 110.4 ?
    C2B C3B H3B1 . . 110.4 ?
    N4B C3B H3B2 . . 110.4 ?
    C2B C3B H3B2 . . 110.4 ?
    H3B1 C3B H3B2 . . 108.6 ?
    N1' C2B' C3B' . . 114.6(6) ?
    N1' C2B' H2B3 . . 108.6 ?
    C3B' C2B' H2B3 . . 108.6 ?
    N1' C2B' H2B4 . . 108.6 ?
    C3B' C2B' H2B4 . . 108.6 ?
    H2B3 C2B' H2B4 . . 107.6 ?
    N4B C3B' C2B' . . 112.0(4) ?
    N4B C3B' H3B3 . . 109.2 ?
    C2B' C3B' H3B3 . . 109.2 ?
    N4B C3B' H3B4 . . 109.2 ?
    C2B' C3B' H3B4 . . 109.2 ?
    H3B3 C3B' H3B4 . . 107.9 ?
    N1" C2B" C3B" . . 112.2(15) ?
    N1" C2B" H2B5 . . 109.2 ?
    C3B" C2B" H2B5 . . 109.2 ?
    N1" C2B" H2B6 . . 109.2 ?
    C3B" C2B" H2B6 . . 109.2 ?
    H2B5 C2B" H2B6 . . 107.9 ?
    N4B C3B" C2B" . . 117.9(15) ?
    N4B C3B" H3B5 . . 107.8 ?
    C2B" C3B" H3B5 . . 107.8 ?
    N4B C3B" H3B6 . . 107.8 ?
    C2B" C3B" H3B6 . . 107.8 ?
    H3B5 C3B" H3B6 . . 107.2 ?
    C3B' N4B S5B . . 124.7(3) ?
    C3B" N4B S5B . . 112.1(13) ?
    C3B N4B S5B . . 113.2(4) ?
    C3B' N4B H4B . . 119.1(15) ?
    C3B" N4B H4B . . 112(2) ?
    C3B N4B H4B . . 111.0(16) ?
    S5B N4B H4B . . 109.2(15) ?
    O6B S5B O7B . . 116.27(7) ?
    O6B S5B N4B . . 106.76(8) ?
    O7B S5B N4B . . 111.90(8) ?
    O6B S5B C8B . . 111.74(7) ?
    O7B S5B C8B . . 107.18(7) ?
    N4B S5B C8B . . 102.12(7) ?
    C9B C8B C16B . . 122.17(14) ?
    C9B C8B S5B . . 116.06(12) ?
    C16B C8B S5B . . 121.77(11) ?
    C8B C9B C10B . . 119.66(15) ?
    C8B C9B H9B . . 120.2 ?
    C10B C9B H9B . . 120.2 ?
    C11B C10B C9B . . 120.20(15) ?
    C11B C10B H10B . . 119.9 ?
    C9B C10B H10B . . 119.9 ?
    C10B C11B C17B . . 121.60(14) ?
    C10B C11B H11B . . 119.2 ?
    C17B C11B H11B . . 119.2 ?
    C13B C12B N18B . . 122.21(14) ?
    C13B C12B C17B . . 119.04(14) ?
    N18B C12B C17B . . 118.70(14) ?
    C12B C13B C14B . . 120.82(15) ?
    C12B C13B H13B . . 119.6 ?
    C14B C13B H13B . . 119.6 ?
    C15B C14B C13B . . 121.68(15) ?
    C15B C14B H14B . . 119.2 ?
    C13B C14B H14B . . 119.2 ?
    C14B C15B C16B . . 119.97(14) ?
    C14B C15B H15B . . 120.0 ?
    C16B C15B H15B . . 120.0 ?
    C15B C16B C8B . . 124.11(14) ?
    C15B C16B C17B . . 118.78(14) ?
    C8B C16B C17B . . 117.10(13) ?
    C11B C17B C16B . . 119.09(14) ?
    C11B C17B C12B . . 121.28(14) ?
    C16B C17B C12B . . 119.62(14) ?
    C12B N18B C20B . . 115.74(14) ?
    C12B N18B C19B . . 116.12(13) ?
    C20B N18B C19B . . 111.02(14) ?
    N18B C19B H19D . . 109.5 ?
    N18B C19B H19E . . 109.5 ?
    H19D C19B H19E . . 109.5 ?
    N18B C19B H19F . . 109.5 ?
    H19D C19B H19F . . 109.5 ?
    H19E C19B H19F . . 109.5 ?
    N18B C20B H20D . . 109.5 ?
    N18B C20B H20E . . 109.5 ?
    H20D C20B H20E . . 109.5 ?
    N18B C20B H20F . . 109.5 ?
    H20D C20B H20F . . 109.5 ?
    H20E C20B H20F . . 109.5 ?
    N1 C21 H21A . . 109.5 ?
    N1 C21 H21B . . 109.5 ?
    H21A C21 H21B . . 109.5 ?
    N1 C21 H21C . . 109.5 ?
    H21A C21 H21C . . 109.5 ?
    H21B C21 H21C . . 109.5 ?
    N1' C21' H21D . . 109.5 ?
    N1' C21' H21E . . 109.5 ?
    H21D C21' H21E . . 109.5 ?
    N1' C21' H21F . . 109.5 ?
    H21D C21' H21F . . 109.5 ?
    H21E C21' H21F . . 109.5 ?
    N1" C21" H21G . . 109.5 ?
    N1" C21" H21H . . 109.5 ?
    H21G C21" H21H . . 109.5 ?
    N1" C21" H21I . . 109.5 ?
    H21G C21" H21I . . 109.5 ?
    H21H C21" H21I . . 109.5 ?
loop_
    _geom_torsion_atom_site_label_1
    _geom_torsion_atom_site_label_2
    _geom_torsion_atom_site_label_3
    _geom_torsion_atom_site_label_4
    _geom_torsion_site_symmetry_1
    _geom_torsion_site_symmetry_2
    _geom_torsion_site_symmetry_3
    _geom_torsion_site_symmetry_4
    _geom_torsion
    _geom_torsion_publ_flag
    C2B N1 C2A C3A . . . . 179.6(4) ?
    C21 N1 C2A C3A . . . . 57.6(4) ?
    N1 C2A C3A N4A . . . . 52.7(4) ?
    C2B' N1' C2A' C3A' . . . . -88.3(7) ?
    C21' N1' C2A' C3A' . . . . 148.9(5) ?
    N1' C2A' C3A' N4A . . . . -56.3(7) ?
    C2B" N1" C2A" C3A" . . . . 172.9(11) ?
    C21" N1" C2A" C3A" . . . . -65.3(12) ?
    N1" C2A" C3A" N4A . . . . -57.4(13) ?
    C2A C3A N4A S5A . . . . 129.7(2) ?
    C2A" C3A" N4A S5A . . . . 178.4(5) ?
    C2A' C3A' N4A S5A . . . . -171.1(3) ?
    C3A N4A S5A O7A . . . . 175.3(2) ?
    C3A" N4A S5A O7A . . . . 162.2(8) ?
    C3A' N4A S5A O7A . . . . -161.3(3) ?
    C3A N4A S5A O6A . . . . 46.3(2) ?
    C3A" N4A S5A O6A . . . . 33.2(8) ?
    C3A' N4A S5A O6A . . . . 69.6(3) ?
    C3A N4A S5A C8A . . . . -68.3(2) ?
    C3A" N4A S5A C8A . . . . -81.4(8) ?
    C3A' N4A S5A C8A . . . . -44.9(3) ?
    O7A S5A C8A C9A . . . . -130.22(13) ?
    O6A S5A C8A C9A . . . . -0.54(16) ?
    N4A S5A C8A C9A . . . . 114.60(14) ?
    O7A S5A C8A C16A . . . . 50.70(14) ?
    O6A S5A C8A C16A . . . . -179.61(13) ?
    N4A S5A C8A C16A . . . . -64.48(14) ?
    C16A C8A C9A C10A . . . . 0.2(2) ?
    S5A C8A C9A C10A . . . . -178.88(13) ?
    C8A C9A C10A C11A . . . . -2.1(3) ?
    C9A C10A C11A C17A . . . . 0.3(3) ?
    N18A C12A C13A C14A . . . . 177.70(15) ?
    C17A C12A C13A C14A . . . . -5.0(2) ?
    C12A C13A C14A C15A . . . . -1.1(2) ?
    C13A C14A C15A C16A . . . . 4.6(2) ?
    C14A C15A C16A C17A . . . . -1.9(2) ?
    C14A C15A C16A C8A . . . . 176.16(15) ?
    C9A C8A C16A C15A . . . . -174.77(15) ?
    S5A C8A C16A C15A . . . . 4.3(2) ?
    C9A C8A C16A C17A . . . . 3.3(2) ?
    S5A C8A C16A C17A . . . . -177.66(11) ?
    C10A C11A C17A C16A . . . . 3.3(2) ?
    C10A C11A C17A C12A . . . . -179.40(15) ?
    C15A C16A C17A C11A . . . . 173.25(14) ?
    C8A C16A C17A C11A . . . . -4.9(2) ?
    C15A C16A C17A C12A . . . . -4.1(2) ?
    C8A C16A C17A C12A . . . . 177.68(14) ?
    C13A C12A C17A C11A . . . . -169.72(15) ?
    N18A C12A C17A C11A . . . . 7.7(2) ?
    C13A C12A C17A C16A . . . . 7.6(2) ?
    N18A C12A C17A C16A . . . . -175.00(14) ?
    C13A C12A N18A C20A . . . . 16.3(2) ?
    C17A C12A N18A C20A . . . . -161.01(16) ?
    C13A C12A N18A C19A . . . . -111.52(18) ?
    C17A C12A N18A C19A . . . . 71.18(19) ?
    C2A N1 C2B C3B . . . . 154.0(5) ?
    C21 N1 C2B C3B . . . . -82.8(6) ?
    N1 C2B C3B N4B . . . . -67.9(12) ?
    C2A' N1' C2B' C3B' . . . . 178.0(5) ?
    C21' N1' C2B' C3B' . . . . -59.3(8) ?
    N1' C2B' C3B' N4B . . . . -64.9(7) ?
    C2A" N1" C2B" C3B" . . . . -169(3) ?
    C21" N1" C2B" C3B" . . . . 69(3) ?
    N1" C2B" C3B" N4B . . . . 32(6) ?
    C2B' C3B' N4B S5B . . . . 173.4(3) ?
    C2B" C3B" N4B S5B . . . . 142(4) ?
    C2B C3B N4B S5B . . . . -175.0(7) ?
    C3B' N4B S5B O6B . . . . 159.4(4) ?
    C3B" N4B S5B O6B . . . . -175(3) ?
    C3B N4B S5B O6B . . . . -174.5(8) ?
    C3B' N4B S5B O7B . . . . -72.3(4) ?
    C3B" N4B S5B O7B . . . . -46(3) ?
    C3B N4B S5B O7B . . . . -46.2(8) ?
    C3B' N4B S5B C8B . . . . 42.0(4) ?
    C3B" N4B S5B C8B . . . . 68(3) ?
    C3B N4B S5B C8B . . . . 68.1(8) ?
    O6B S5B C8B C9B . . . . 139.95(12) ?
    O7B S5B C8B C9B . . . . 11.48(14) ?
    N4B S5B C8B C9B . . . . -106.28(13) ?
    O6B S5B C8B C16B . . . . -40.16(15) ?
    O7B S5B C8B C16B . . . . -168.62(12) ?
    N4B S5B C8B C16B . . . . 73.62(14) ?
    C16B C8B C9B C10B . . . . -1.6(2) ?
    S5B C8B C9B C10B . . . . 178.28(12) ?
    C8B C9B C10B C11B . . . . 1.8(2) ?
    C9B C10B C11B C17B . . . . 1.3(2) ?
    N18B C12B C13B C14B . . . . 178.90(14) ?
    C17B C12B C13B C14B . . . . 1.6(2) ?
    C12B C13B C14B C15B . . . . 0.3(2) ?
    C13B C14B C15B C16B . . . . -0.4(2) ?
    C14B C15B C16B C8B . . . . 178.68(14) ?
    C14B C15B C16B C17B . . . . -1.4(2) ?
    C9B C8B C16B C15B . . . . 178.38(15) ?
    S5B C8B C16B C15B . . . . -1.5(2) ?
    C9B C8B C16B C17B . . . . -1.6(2) ?
    S5B C8B C16B C17B . . . . 178.54(11) ?
    C10B C11B C17B C16B . . . . -4.6(2) ?
    C10B C11B C17B C12B . . . . 176.78(15) ?
    C15B C16B C17B C11B . . . . -175.41(14) ?
    C8B C16B C17B C11B . . . . 4.5(2) ?
    C15B C16B C17B C12B . . . . 3.3(2) ?
    C8B C16B C17B C12B . . . . -176.76(13) ?
    C13B C12B C17B C11B . . . . 175.24(14) ?
    N18B C12B C17B C11B . . . . -2.1(2) ?
    C13B C12B C17B C16B . . . . -3.4(2) ?
    N18B C12B C17B C16B . . . . 179.21(13) ?
    C13B C12B N18B C20B . . . . -19.5(2) ?
    C17B C12B N18B C20B . . . . 157.82(15) ?
    C13B C12B N18B C19B . . . . 113.37(17) ?
    C17B C12B N18B C19B . . . . -69.35(19) ?
loop_
    _geom_hbond_atom_site_label_D
    _geom_hbond_atom_site_label_H
    _geom_hbond_atom_site_label_A
    _geom_hbond_site_symmetry_A
    _geom_hbond_distance_DH
    _geom_hbond_distance_HA
    _geom_hbond_distance_DA
    _geom_hbond_angle_DHA
    N4A H4A O7B 2_666 0.88(2) 2.38(2) 3.223(2) 162(2)
    C20A H20B N4A 1_565 0.98 2.60 3.494(2) 151.9
    C2B" H2B6 O6B 2_666 0.99 2.54 3.359(13) 139.7
    C3B" H3B5 O7B . 0.99 2.37 2.93(5) 114.7
    N4B H4B O7B 2_666 0.84(2) 2.41(2) 3.2108(19) 159(2)
    C9B H9B O7A 2_666 0.95 2.44 3.147(2) 130.9
    C21 H21B O6B 2_666 0.98 2.65 3.203(4) 116.4
_shelx_hkl_file
;
  -1   0   0 87.7955  1.4945   3
  -1   0   0 87.6556  1.2834   1
   1   0   0 86.0153  1.3937   2
   1   0   0 86.4513  1.2663   1
  -2   0   0 734.590   9.094   3
  -2   0   0 697.188   8.589   1
   2   0   0 691.249   8.873   2
  -3   0   0 108.432   2.513   3
  -3   0   0 110.261   2.033   1
   3   0   0 110.293   2.337   2
  -4   0   0 43.4989  1.7260   3
  -4   0   0 46.3722  1.3325   1
   4   0   0 47.5690  1.6006   2
  -5   0   0 198.189   4.497   3
  -5   0   0 195.008   3.581   1
   5   0   0 201.764   4.140   2
  -6   0   0 539.369   7.987   1
  -6   0   0 540.788   9.345   3
   6   0   0 544.907   8.766   2
  -7   0   0 94.7763  2.6377   1
  -7   0   0 95.2234  3.5011   3
   7   0   0 95.9747  3.1231   2
   8   0   0 4.88070 0.89501   2
   8   0   0 2.46375 0.88727   3
   9   0   0 96.1060  3.6341   2
   9   0   0 96.8199  4.0900   3
  10   0   0 0.75913 0.71037   2
  10   0   0 2.04728 0.92191   3
 -11   0   0 0.03416 0.62207   1
  11   0   0 0.26064 0.83809   3
 -12   0   0 3.08174 0.93261   1
  12   0   0 3.87279 1.37400   3
  13  -1   0 3.95068 1.54026   3
 -13   1   0 2.89766 0.89412   1
  12  -1   0 52.9003  3.7037   3
 -12   1   0 53.1129  2.4293   1
  11  -1   0 1.09418 0.88196   3
  11  -1   0 0.57049 0.82351   2
  10  -1   0 8.18944 1.37755   2
  10  -1   0 8.22132 1.53111   3
   9  -1   0 101.355   3.712   2
  -9   1   0 102.410   4.105   3
   8  -1   0 24.3374  1.7057   2
  -8   1   0 28.3856  1.3213   1
  -8   1   0 26.9163  1.9747   3
   7  -1   0 51.5472  2.2339   2
  -7   1   0 52.0847  2.4611   3
  -7   1   0 54.5309  1.7082   1
   6  -1   0 277.495   5.450   2
  -6   1   0 273.379   5.748   3
  -6   1   0 269.285   4.393   1
   5  -1   0 263.896   4.974   2
  -5   1   0 268.773   5.226   3
  -5   1   0 266.021   4.074   1
   4  -1   0 99.5882  2.4977   2
  -4   1   0 106.169   2.643   3
  -4   1   0 100.629   1.849   1
  -3   1   0 333.475   4.265   1
  -3   1   0 328.301   5.006   2
  -3   1   0 332.724   5.120   3
  -2   1   0 295.336   3.664   1
  -2   1   0 292.605   4.232   3
  -2   1   0 301.859   4.292   2
   1  -1   0 705.995   8.281   1
  -1   1   0 693.646   8.552   2
  -1   1   0 707.340   8.295   1
  -1   1   0 695.677   8.337   3
   0   1   0 1513.72   17.48   2
   0   1   0 1519.06   17.66   1
   0   1   0 1514.93   17.54   3
  -1  -1   0 1544.01   18.28   1
   1   1   0 1552.72   18.11   3
   1   1   0 1540.31   18.08   2
   1   1   0 1548.24   18.27   1
  -2  -1   0 9861.87  115.99   1
   2   1   0 9888.17  116.07   1
   2   1   0 9999.99  117.47   3
   2   1   0 9918.68  115.86   2
  -3  -1   0 317.515   4.885   1
   3   1   0 311.715   4.910   2
   3   1   0 302.203   5.311   3
  -4  -1   0 232.746   4.135   1
   4   1   0 236.278   4.829   3
   4   1   0 228.304   4.297   2
  -5  -1   0 214.240   4.191   1
   5   1   0 216.833   4.443   2
   5   1   0 222.493   5.033   3
  -6  -1   0 14.2176  1.0269   1
   6   1   0 13.4283  1.5057   3
   6   1   0 13.2309  1.2787   2
   7   1   0 112.224   3.439   2
   7   1   0 109.561   3.935   3
   8   1   0 1.06200 0.71389   3
   8   1   0 0.01441 0.43962   2
   9   1   0 0.10390 0.57518   3
   9   1   0 0.17603 0.63967   2
  10   1   0 61.9695  3.5914   3
 -11  -1   0 0.80070 0.76387   1
  11   1   0 -0.3937  0.8186   3
 -12  -1   0 26.3680  2.3767   1
  12   1   0 26.8815  3.3201   3
  13  -2   0 -0.7073  0.9713   3
  12  -2   0 37.0031  3.5653   3
  11  -2   0 14.2086  1.9178   2
 -11   2   0 17.6510  2.4026   3
  10  -2   0 17.4158  1.9501   2
 -10   2   0 19.6104  2.2652   3
   9  -2   0 4.41713 0.98483   2
  -9   2   0 5.63886 0.71144   1
  -9   2   0 4.71101 1.15447   3
   8  -2   0 303.481   6.536   2
  -8   2   0 293.241   4.915   1
  -8   2   0 304.758   6.844   3
   7  -2   0 9.34939 1.14763   2
  -7   2   0 11.9402  0.7118   1
  -7   2   0 13.1647  1.4573   3
   6  -2   0 23.2726  1.4207   2
  -6   2   0 22.9561  1.4328   3
  -6   2   0 22.9807  0.8606   1
   5  -2   0 59.5962  2.0831   2
  -5   2   0 60.2423  1.3217   1
  -5   2   0 59.4575  2.0932   3
  -5   2   0 57.4241  1.9850   2
  -4   2   0 90.0649  1.5661   1
  -4   2   0 84.4732  2.2959   3
  -4   2   0 85.2431  2.2938   2
  -3   2   0 667.425   9.017   3
  -3   2   0 699.467   8.345   1
  -3   2   0 685.164   9.270   2
  -2   2   0 2658.67   31.04   2
  -2   2   0 2657.40   30.60   1
  -2   2   0 2642.65   30.43   3
   1  -2   0 2226.89   26.06   1
  -1   2   0 2269.03   25.56   3
  -1   2   0 2183.18   26.04   2
  -1   2   0 2245.15   26.08   1
   0  -2   0 458.354   6.311   1
   0   2   0 463.426   6.086   2
   0   2   0 457.946   6.073   3
   1   2   0 3.82219 0.47631   1
   1   2   0 4.10065 0.44197   2
   1   2   0 3.94683 0.50209   3
  -2  -2   0 92.7805  2.2333   1
   2   2   0 91.9677  2.2066   1
   2   2   0 91.0038  2.3549   3
   2   2   0 90.0500  2.0877   2
  -3  -2   0 449.480   6.985   1
   3   2   0 462.188   6.877   2
   3   2   0 451.005   7.312   3
  -4  -2   0 327.386   5.773   1
   4   2   0 331.771   6.297   3
   4   2   0 332.187   5.687   2
  -5  -2   0 5.03249 0.73338   1
   5   2   0 4.73935 0.90147   3
   5   2   0 4.78428 0.75889   2
   6   2   0 74.5250  3.0809   3
   6   2   0 75.3801  2.6676   2
   7   2   0 105.913   3.406   2
   7   2   0 100.314   3.915   3
   8   2   0 -0.3709  0.4772   2
   8   2   0 0.75501 0.64327   3
   9   2   0 16.1739  2.1768   3
 -10  -2   0 1.30383 0.72949   1
  10   2   0 0.54136 0.89648   3
 -11  -2   0 0.14483 0.71778   1
  11   2   0 -1.1150  0.7257   3
  13  -3   0 14.5620  2.3876   3
  12  -3   0 25.7973  2.6752   2
 -12   3   0 25.7975  2.8711   3
  11  -3   0 16.1154  2.0063   2
 -11   3   0 11.9144  1.8943   3
  10  -3   0 11.0352  1.6129   2
 -10   3   0 9.79556 1.60117   3
   9  -3   0 33.4861  2.1294   2
  -9   3   0 33.3285  1.2694   1
  -9   3   0 27.7467  2.0882   3
   8  -3   0 -0.1874  0.4532   2
  -8   3   0 -0.5106  0.4428   3
   7  -3   0 3.22809 0.75594   2
  -7   3   0 4.28117 0.84916   3
  -7   3   0 2.39525 0.34396   1
  -6   3   0 334.919   6.258   2
  -6   3   0 331.015   6.252   3
  -5   3   0 225.344   4.598   2
  -5   3   0 225.404   3.398   1
  -5   3   0 224.230   4.494   3
  -4   3   0 59.2265  1.9529   2
  -4   3   0 56.6049  1.3314   1
  -4   3   0 55.9950  1.7953   3
  -3   3   0 475.063   7.143   2
  -3   3   0 479.454   6.837   3
  -3   3   0 482.542   6.460   1
   2  -3   0 3297.30   38.29   1
  -2   3   0 3231.88   38.52   2
  -2   3   0 3302.46   37.74   3
  -2   3   0 3322.47   38.36   1
   1  -3   0 149.431   2.850   1
  -1   3   0 145.877   2.814   2
  -1   3   0 143.678   2.699   3
   0  -3   0 17.8964  0.9558   1
   0   3   0 19.6258  0.9230   3
   0   3   0 17.1261  0.8296   2
   1   3   0 593.441   8.149   2
   1   3   0 592.190   8.440   3
   2   3   0 255.591   4.859   3
   2   3   0 260.176   4.481   2
   3   3   0 241.762   5.046   3
   3   3   0 245.606   4.553   2
  -4  -3   0 74.1467  2.5245   1
   4   3   0 76.4296  2.4038   2
   4   3   0 77.1170  2.8169   3
   5   3   0 1.00171 0.42791   2
   5   3   0 0.78552 0.51358   3
   6   3   0 152.344   4.749   3
   6   3   0 146.648   3.993   2
   7   3   0 145.447   4.215   2
   7   3   0 138.205   4.859   3
  -8  -3   0 3.87504 1.00856   1
   8   3   0 1.62361 0.89445   3
  -9  -3   0 116.012   4.244   1
   9   3   0 120.041   5.115   3
 -10  -3   0 7.68789 1.43731   1
  10   3   0 5.74179 1.60639   3
 -11  -3   0 0.89269 0.95845   1
  11   3   0 -0.5481  0.9512   3
  13  -4   0 12.2388  2.0444   2
 -13   4   0 10.7432  2.1038   3
  12  -4   0 1.60221 0.96582   2
 -12   4   0 1.23477 0.90280   3
  11  -4   0 80.7438  3.8030   2
 -11   4   0 93.1647  4.1426   3
  10  -4   0 -0.0010  0.5768   2
 -10   4   0 -0.2904  0.6315   3
   9  -4   0 244.327   6.247   2
  -9   4   0 247.915   6.282   3
   8  -4   0 159.737   4.597   2
  -8   4   0 154.779   4.470   3
  -7   4   0 13.3160  1.3926   2
  -7   4   0 12.5127  0.6960   1
  -7   4   0 13.1701  1.3636   3
  -6   4   0 217.413   4.901   2
  -6   4   0 212.889   4.691   3
  -6   4   0 216.636   3.543   1
  -5   4   0 644.811   8.575   1
  -5   4   0 659.355   9.594   3
  -5   4   0 635.165   9.933   2
  -4   4   0 293.686   4.619   1
  -4   4   0 292.536   5.444   2
  -4   4   0 293.313   5.097   3
  -3   4   0 1254.03   15.73   1
  -3   4   0 1236.85   16.31   2
  -3   4   0 1257.98   15.77   3
   2  -4   0 159.308   3.189   1
  -2   4   0 159.472   3.239   1
  -2   4   0 150.265   3.309   2
  -2   4   0 151.696   3.085   3
   1  -4   0 506.874   7.705   1
  -1   4   0 512.087   7.400   3
  -1   4   0 520.787   7.570   2
   0  -4   0 74.0001  2.2630   1
   0   4   0 77.5782  2.0975   2
   0   4   0 75.7280  2.1614   3
  -1  -4   0 7.77625 0.91157   1
   1   4   0 7.10914 0.83630   3
   1   4   0 6.08275 0.68704   2
  -2  -4   0 10.6310  1.1166   1
   2   4   0 11.5124  1.1552   3
   2   4   0 11.0505  0.8439   2
   3   4   0 320.195   5.743   2
   3   4   0 316.616   6.347   3
   4   4   0 7.41818 0.93705   2
   4   4   0 7.17137 1.14143   3
   5   4   0 26.0560  1.5838   2
   5   4   0 27.5887  1.9505   3
  -6  -4   0 11.4451  1.5241   1
   6   4   0 10.8735  1.3164   2
   6   4   0 11.0390  1.6326   3
  -7  -4   0 19.6773  2.0007   1
   7   4   0 22.5489  2.4710   3
  -8  -4   0 136.302   4.700   1
   8   4   0 127.517   5.191   3
  -9  -4   0 20.8745  2.2502   1
   9   4   0 23.0090  2.8128   3
 -10  -4   0 35.0486  2.6788   1
  10   4   0 32.7917  3.5026   3
  13  -5   0 0.52285 0.99638   2
 -13   5   0 0.87010 1.05216   3
  12  -5   0 1.13628 0.93461   2
 -12   5   0 1.91274 1.09709   3
  11  -5   0 17.2489  2.2054   2
 -11   5   0 16.8778  2.1556   3
  10  -5   0 36.6095  2.4892   2
 -10   5   0 38.5703  2.4952   3
   9  -5   0 446.751   9.184   2
  -9   5   0 444.729   8.928   3
  -8   5   0 386.062   5.786   1
  -8   5   0 380.918   7.660   3
  -8   5   0 398.300   7.962   2
  -7   5   0 48.8896  2.3600   2
  -7   5   0 47.8432  2.2006   3
  -7   5   0 44.7241  1.4357   1
  -6   5   0 7.05162 0.94178   3
  -6   5   0 5.65523 0.92646   2
  -6   5   0 6.26422 0.66773   1
  -5   5   0 103.950   3.156   2
  -5   5   0 97.8145  2.4260   1
  -5   5   0 105.985   2.906   3
  -4   5   0 1271.59   16.11   1
  -4   5   0 1249.24   16.22   3
  -4   5   0 1224.32   16.86   2
   3  -5   0 326.601   5.454   1
  -3   5   0 317.891   5.458   3
  -3   5   0 314.354   5.808   2
  -3   5   0 310.707   5.506   1
   2  -5   0 1650.13   21.22   1
  -2   5   0 1690.51   20.73   3
  -2   5   0 1668.78   21.27   2
   1  -5   0 92.5760  2.7025   1
  -1   5   0 93.1228  2.5264   3
  -1   5   0 92.6227  2.5615   2
   0  -5   0 60.0955  2.2408   1
   0   5   0 61.1670  2.1214   3
   0   5   0 57.4846  1.9752   2
  -1  -5   0 234.529   5.150   1
   1   5   0 237.834   4.628   2
   1   5   0 233.885   4.906   3
  -2  -5   0 38.5611  1.9935   1
   2   5   0 42.2616  2.0213   3
   2   5   0 45.1615  1.8177   2
  -3  -5   0 110.268   3.582   1
   3   5   0 107.413   3.566   3
   3   5   0 116.137   3.149   2
  -4  -5   0 3.46085 0.89228   1
   4   5   0 5.66573 0.91568   2
   4   5   0 3.09023 0.85999   3
  -5  -5   0 70.7736  3.1528   1
   5   5   0 70.5456  3.2642   3
   5   5   0 75.0093  2.7994   2
  -6  -5   0 8.86100 1.43365   1
   6   5   0 9.05839 1.52137   3
  -7  -5   0 9.97493 1.60567   1
   7   5   0 12.4530  1.8889   3
  -8  -5   0 0.26824 0.72860   1
   8   5   0 0.08046 0.74265   3
  -9  -5   0 56.7769  3.3200   1
   9   5   0 46.6316  4.1745   3
  14  -6   0 0.43976 1.09255   2
 -14   6   0 3.60352 1.33513   3
  13  -6   0 15.4580  2.2976   2
 -13   6   0 14.6396  2.2601   3
  12  -6   0 4.22890 1.25403   2
 -12   6   0 3.99817 1.39688   3
  11  -6   0 1.70847 0.91419   2
 -11   6   0 -0.1095  0.7183   3
  10  -6   0 25.9379  2.5236   2
 -10   6   0 27.5153  2.5404   3
  -9   6   0 150.822   4.604   3
  -9   6   0 149.311   4.763   2
  -9   6   0 145.346   3.059   1
  -8   6   0 161.669   4.545   3
  -8   6   0 157.105   3.276   1
  -8   6   0 158.428   4.767   2
  -7   6   0 11.4308  0.8507   1
  -7   6   0 11.1398  1.2844   3
  -7   6   0 9.66463 1.32984   2
  -6   6   0 3.96280 0.61108   1
  -6   6   0 3.35589 0.70288   3
  -6   6   0 5.15178 0.95689   2
  -5   6   0 10.0002  0.9645   1
  -5   6   0 9.41171 1.20631   2
  -5   6   0 8.18087 0.98129   3
  -4   6   0 76.6989  2.7095   2
  -4   6   0 69.6047  2.3315   3
  -4   6   0 72.1819  2.3388   1
   3  -6   0 325.163   5.862   1
  -3   6   0 308.162   5.675   3
  -3   6   0 303.751   6.003   2
   2  -6   0 43.6159  1.9009   1
  -2   6   0 43.8984  1.8110   3
  -2   6   0 43.0390  1.8849   2
   1  -6   0 142.546   3.798   1
  -1   6   0 147.847   3.645   2
  -1   6   0 148.475   3.627   3
   0  -6   0 30.0138  1.7305   1
   0   6   0 32.8450  1.6825   3
   0   6   0 29.9057  1.5510   2
  -1  -6   0 143.155   4.137   1
   1   6   0 146.333   3.957   3
   1   6   0 149.241   3.724   2
  -2  -6   0 4.26462 0.89375   1
   2   6   0 4.63711 0.76444   2
   2   6   0 4.64088 0.90822   3
  -3  -6   0 21.2571  2.0111   1
   3   6   0 19.1372  1.3688   2
   3   6   0 16.9804  1.7802   3
  -4  -6   0 106.220   3.982   1
   4   6   0 110.602   4.029   3
   4   6   0 98.9356  3.2800   2
  -5  -6   0 102.342   4.072   1
   5   6   0 104.929   4.240   3
  -6  -6   0 0.13247 0.75067   1
   6   6   0 0.34798 0.70245   3
  -7  -6   0 30.8535  2.9029   1
   7   6   0 26.0002  2.8574   3
  -8  -6   0 3.69150 1.26963   1
   8   6   0 2.23762 1.28364   3
  -9  -6   0 17.7117  2.4151   1
   9   6   0 21.0175  2.9680   3
 -14   7   0 33.7185  3.5626   3
  13  -7   0 25.7457  2.9909   2
 -13   7   0 22.8406  2.8005   3
  12  -7   0 3.03741 1.18382   2
 -12   7   0 1.80607 1.07281   3
  11  -7   0 128.343   5.056   2
 -11   7   0 122.135   4.755   3
 -10   7   0 9.98892 1.58414   2
 -10   7   0 13.6989  1.8370   3
  -9   7   0 5.32754 1.05479   3
  -9   7   0 5.42350 1.20841   2
  -8   7   0 0.86267 0.36369   1
  -8   7   0 -0.0234  0.5419   2
  -8   7   0 -0.2243  0.4548   3
  -7   7   0 129.961   4.253   2
  -7   7   0 129.452   3.298   1
  -7   7   0 130.773   3.898   3
  -6   7   0 147.977   4.423   2
  -6   7   0 146.708   3.664   1
  -6   7   0 151.242   4.034   3
  -5   7   0 33.8554  1.6998   1
  -5   7   0 37.4193  1.8350   3
  -5   7   0 37.1633  2.0424   2
  -4   7   0 37.5701  2.0226   2
  -4   7   0 36.2701  1.7868   3
   3  -7   0 2.05079 0.58762   1
  -3   7   0 0.92354 0.44512   3
  -3   7   0 0.34207 0.45072   2
   2  -7   0 121.890   3.645   1
  -2   7   0 125.886   3.499   3
  -2   7   0 129.837   3.650   2
   1  -7   0 16.5286  1.5641   1
  -1   7   0 14.2246  1.3772   2
  -1   7   0 14.5831  1.4490   3
   0  -7   0 9.15358 1.27519   1
   0   7   0 13.6735  1.3778   2
   0   7   0 11.7864  1.3736   3
  -1  -7   0 0.24088 0.44953   1
   1   7   0 -0.6922  0.3577   3
   1   7   0 -0.0494  0.3221   2
  -2  -7   0 -0.0718  0.4795   1
   2   7   0 0.05206 0.36056   2
   2   7   0 -0.1899  0.4696   3
  -3  -7   0 2.58711 0.92126   1
   3   7   0 2.59998 0.74142   2
   3   7   0 2.41327 0.85685   3
  -4  -7   0 32.1954  2.4259   1
   4   7   0 29.4162  2.6612   3
  -5  -7   0 29.6915  2.7428   1
   5   7   0 33.1066  3.0551   3
  -6  -7   0 6.28223 1.44948   1
   6   7   0 7.92291 1.63009   3
  -7  -7   0 -0.9089  0.6763   1
   7   7   0 -0.1951  0.7500   3
  -8  -7   0 26.1948  3.0031   1
   8   7   0 20.9507  2.8554   3
  13  -8   0 4.90587 1.49948   2
 -13   8   0 3.47626 1.28143   3
  12  -8   0 44.1876  3.2551   2
 -12   8   0 40.5412  2.9400   3
 -11   8   0 151.572   5.549   2
 -11   8   0 142.452   5.102   3
 -10   8   0 211.054   6.032   3
 -10   8   0 206.411   6.331   2
  -9   8   0 1.20767 0.77309   2
  -9   8   0 -0.5245  0.5699   3
  -8   8   0 0.33192 0.71716   2
  -8   8   0 1.96891 0.74383   3
  -7   8   0 19.7381  2.0702   2
  -7   8   0 21.8177  1.6160   3
  -6   8   0 11.1104  1.3414   3
  -6   8   0 9.81672 1.37712   2
  -5   8   0 14.3371  1.4555   3
  -5   8   0 12.9893  1.5688   2
  -4   8   0 597.519   9.933   3
  -4   8   0 603.085  10.531   2
  -3   8   0 114.319   3.465   3
  -3   8   0 107.325   3.603   2
  -2   8   0 39.2431  2.1442   2
  -2   8   0 41.3528  2.1027   3
   1  -8   0 4.70228 1.02004   1
  -1   8   0 5.66188 0.99314   3
  -1   8   0 6.04457 0.99151   2
   0  -8   0 3.21526 0.93444   1
   0   8   0 2.63523 0.71485   2
   0   8   0 3.76666 0.87127   3
  -1  -8   0 5.41973 1.16579   1
   1   8   0 4.81734 1.04016   3
   1   8   0 4.85195 0.93917   2
  -2  -8   0 8.47477 1.48790   1
   2   8   0 6.80819 1.29082   3
   2   8   0 7.51905 1.15896   2
  -3  -8   0 93.1813  4.1029   1
   3   8   0 89.9768  3.4848   2
   3   8   0 89.7504  3.8864   3
  -4  -8   0 9.92439 1.70709   1
   4   8   0 9.41645 1.63650   3
  -5  -8   0 12.5008  2.0281   1
   5   8   0 10.2353  1.8576   3
  -6  -8   0 4.21200 1.41831   1
   6   8   0 2.98208 1.19705   3
  -7  -8   0 18.5036  2.6459   1
   7   8   0 15.7114  2.4621   3
  13  -9   0 2.51519 1.31811   2
 -13   9   0 2.18872 1.30451   3
 -12   9   0 20.9101  2.6539   2
 -12   9   0 21.7612  2.5516   3
 -11   9   0 3.04116 1.09792   3
 -11   9   0 2.93006 1.13683   2
 -10   9   0 88.9613  4.1800   2
 -10   9   0 79.9553  3.6254   3
  -9   9   0 22.0104  2.1465   3
  -9   9   0 29.0503  2.8269   2
  -8   9   0 7.60151 1.26749   3
  -8   9   0 8.50150 1.45813   2
  -7   9   0 75.0178  3.4672   2
  -7   9   0 72.9261  3.0389   3
  -6   9   0 0.66901 0.60221   2
  -6   9   0 0.09214 0.43602   3
  -5   9   0 7.24038 1.26456   2
  -5   9   0 6.65568 1.09413   3
  -4   9   0 104.100   3.510   3
  -4   9   0 104.526   3.825   2
  -3   9   0 147.022   4.504   2
  -3   9   0 143.397   4.249   3
  -2   9   0 12.8566  1.5592   2
  -2   9   0 11.2659  1.4528   3
  -1   9   0 46.4283  2.5433   3
  -1   9   0 55.2465  2.6377   2
   0   9   0 412.334   8.584   3
   0   9   0 403.685   8.199   2
   1   9   0 17.8812  1.8616   2
   1   9   0 14.0305  1.8195   3
   2   9   0 13.6885  1.6877   2
   2   9   0 11.6848  1.8083   3
   3   9   0 149.154   5.361   3
  -4  -9   0 19.5718  2.5623   1
   4   9   0 15.6235  2.1966   3
  -5  -9   0 11.6536  2.1243   1
   5   9   0 10.7435  1.9402   3
  -6  -9   0 61.0936  4.0922   1
   6   9   0 62.3496  3.9603   3
  13 -10   0 4.50545 1.56774   2
 -13  10   0 3.77726 1.48026   3
 -12  10   0 112.299   4.826   3
 -12  10   0 105.806   5.028   2
 -11  10   0 4.01425 1.21734   3
 -11  10   0 2.95312 1.33169   2
 -10  10   0 33.9675  3.2224   2
 -10  10   0 34.8954  2.4785   3
  -9  10   0 39.8785  2.8435   2
  -9  10   0 40.4035  2.5301   3
  -8  10   0 0.55997 0.66369   2
  -8  10   0 -0.6577  0.4513   3
  -7  10   0 59.8839  3.2510   2
  -7  10   0 59.7258  2.8765   3
  -6  10   0 61.0382  2.8395   3
  -6  10   0 57.4979  3.1070   2
  -5  10   0 25.3237  1.8647   3
  -5  10   0 27.4608  2.5109   2
  -4  10   0 242.668   6.388   2
  -4  10   0 231.713   5.875   3
  -3  10   0 184.879   5.165   3
  -3  10   0 177.441   5.318   2
  -2  10   0 4.07536 0.99027   2
  -2  10   0 2.15677 0.79074   3
  -1  10   0 30.1775  2.1799   3
  -1  10   0 26.6600  2.0478   2
   0  10   0 99.2770  4.0220   3
   0  10   0 96.6661  3.7901   2
   1  10   0 6.17586 1.31785   2
   1  10   0 8.63322 1.58873   3
   2  10   0 27.3844  2.7705   3
   3  10   0 106.480   4.728   3
   4  10   0 17.8653  2.4759   3
   5  10   0 1.61555 1.25502   3
 -12  11   0 70.2317  4.3124   2
 -11  11   0 33.3006  3.3674   2
 -11  11   0 29.1216  2.8609   3
 -10  11   0 28.6433  3.0088   2
 -10  11   0 28.0205  2.6642   3
  -9  11   0 9.41007 1.79719   2
  -9  11   0 10.6627  1.6720   3
  -8  11   0 10.9532  1.8462   2
  -8  11   0 11.2375  1.6977   3
  -7  11   0 3.26770 1.00077   3
  -7  11   0 3.49421 1.12423   2
  -6  11   0 26.3715  2.3897   3
  -6  11   0 27.9891  2.6723   2
  -5  11   0 2.92220 1.10376   2
  -5  11   0 4.55932 1.03173   3
  -4  11   0 207.909   5.825   3
  -4  11   0 217.215   6.305   2
  -3  11   0 56.8994  3.1002   2
  -3  11   0 55.7681  2.9393   3
  -2  11   0 0.08004 0.65138   3
  -2  11   0 0.06339 0.65042   2
  -1  11   0 63.4016  3.2691   2
  -1  11   0 66.3287  3.4060   3
   0  11   0 -1.1715  0.6338   2
   0  11   0 1.28861 0.89132   3
   1  11   0 33.8224  3.1189   3
   2  11   0 2.21517 1.01563   3
   3  11   0 52.6448  3.5869   3
 -12  12   0 46.1087  4.1864   2
 -11  12   0 19.9884  2.7524   2
 -10  12   0 1.67924 1.17427   2
  -9  12   0 48.7770  3.3854   2
  -8  12   0 0.60196 0.97930   2
  -7  12   0 11.8765  1.9629   2
  -7  12   0 9.22314 1.48289   3
  -6  12   0 31.2165  2.7570   3
  -6  12   0 28.8912  2.9637   2
  -5  12   0 4.06554 1.16948   2
  -5  12   0 5.43123 1.27824   3
  -4  12   0 2.69655 0.95896   2
  -4  12   0 2.33203 0.95171   3
  -3  12   0 0.28292 0.70709   3
  -3  12   0 0.90653 0.83384   2
  -2  12   0 0.08176 0.64301   2
  -2  12   0 0.60116 0.71769   3
  -1  12   0 42.6603  2.9500   2
  -1  12   0 45.8030  2.9966   3
   0  12   0 0.90732 0.95365   3
   1  12   0 -0.4870  0.9580   3
   2  12   0 13.6971  2.2426   3
 -10  13   0 0.27831 0.98061   2
  -9  13   0 67.5477  4.1129   2
  -8  13   0 8.40274 1.84011   2
  -7  13   0 3.20679 1.29268   2
  -6  13   0 39.0847  2.9612   2
  -5  13   0 53.2465  3.4508   2
  -4  13   0 28.2491  2.9578   2
  -3  13   0 0.21689 0.90232   2
  -8  14   0 1.19887 1.19574   2
  -7  14   0 -1.2181  0.8306   2
  -6  14   0 74.0776  4.2880   2
  -5  14   0 8.48671 1.85908   2
  -4  14   0 42.5020  3.8261   2
  -4  14  -1 41.1773  3.0856   2
  -5  14  -1 3.34860 1.28572   2
  -6  14  -1 0.74283 1.04755   2
  -7  14  -1 49.9927  3.5950   2
  -8  14  -1 -1.5457  0.7318   2
  -9  14  -1 0.50570 1.15676   2
   0  13  -1 31.5873  3.2784   3
  -1  13  -1 0.46165 0.88218   3
  -2  13  -1 6.86049 1.59623   3
  -3  13  -1 36.0960  2.7377   2
  -3  13  -1 38.4863  2.8536   3
  -4  13  -1 21.1353  2.5009   2
  -4  13  -1 21.7264  2.4484   3
  -5  13  -1 16.8402  2.2199   2
  -5  13  -1 12.8156  1.8622   3
  -6  13  -1 108.287   4.530   3
  -6  13  -1 103.685   4.743   2
  -7  13  -1 110.223   4.953   2
  -7  13  -1 106.939   4.523   3
  -8  13  -1 -0.0347  0.8951   3
  -8  13  -1 0.49902 0.85308   2
  -9  13  -1 0.45654 0.96403   2
 -10  13  -1 103.641   5.143   2
 -11  13  -1 0.21743 1.24891   2
   2  12  -1 2.24811 1.24022   3
   1  12  -1 12.0574  2.0934   3
   0  12  -1 10.4218  1.8441   3
  -1  12  -1 17.4294  2.3307   3
  -2  12  -1 5.55245 1.30638   2
  -2  12  -1 4.60365 1.30915   3
  -3  12  -1 9.56035 1.62359   2
  -3  12  -1 9.80695 1.61139   3
  -4  12  -1 1.17599 0.77412   3
  -4  12  -1 0.24056 0.71237   2
  -5  12  -1 1.66125 0.81064   3
  -5  12  -1 0.42110 0.73598   2
  -6  12  -1 34.8514  3.1648   2
  -6  12  -1 32.9819  2.8968   3
  -7  12  -1 73.6412  3.5701   3
  -7  12  -1 82.0435  4.0894   2
  -8  12  -1 1.72707 0.87728   3
  -8  12  -1 -0.0628  0.7243   2
  -9  12  -1 20.6918  2.6086   2
  -9  12  -1 13.7499  1.9773   3
 -10  12  -1 43.0780  3.2454   2
 -10  12  -1 47.1897  3.1030   3
 -11  12  -1 -0.3056  0.8865   3
 -11  12  -1 0.85226 0.98826   2
 -12  12  -1 -0.5018  0.9143   2
   4  11  -1 5.34384 1.60047   3
   3  11  -1 58.9087  3.7513   3
   2  11  -1 129.342   5.316   3
   1  11  -1 32.0523  3.0757   3
   0  11  -1 4.99802 1.28680   3
  -1  11  -1 1.33223 0.83632   2
  -1  11  -1 0.91027 0.80601   3
  -2  11  -1 45.3312  2.7748   3
  -2  11  -1 47.2032  2.7311   2
  -3  11  -1 86.7201  3.7001   3
  -3  11  -1 92.1425  3.8109   2
  -4  11  -1 23.8038  2.3562   2
  -4  11  -1 24.6648  2.3359   3
  -5  11  -1 111.691   4.147   3
  -5  11  -1 107.831   4.292   2
  -6  11  -1 12.9592  1.8556   2
  -6  11  -1 13.4607  1.7624   3
  -7  11  -1 114.275   4.660   2
  -7  11  -1 118.966   4.331   3
  -8  11  -1 0.67727 0.67744   3
  -8  11  -1 -1.3722  0.5035   2
  -9  11  -1 2.76916 1.03929   3
  -9  11  -1 4.21174 1.24267   2
 -10  11  -1 57.9875  3.5304   2
 -10  11  -1 50.4922  3.0690   3
 -11  11  -1 0.46184 0.92967   3
 -11  11  -1 0.84019 1.05883   2
 -12  11  -1 67.9823  4.1984   2
 -12  11  -1 75.1975  4.0900   3
   5  10  -1 18.2646  2.5883   3
   4  10  -1 1.97300 1.00916   3
   3  10  -1 4.59044 1.23238   3
   2  10  -1 1.81235 1.02417   3
   1  10  -1 3.33835 1.08979   3
   0  10  -1 144.461   4.989   3
   0  10  -1 151.940   4.602   2
  -1  10  -1 219.885   5.816   2
  -1  10  -1 229.166   6.210   3
  -2  10  -1 5.54992 1.17300   2
  -2  10  -1 3.60385 0.90680   3
  -3  10  -1 41.9160  2.4171   3
  -3  10  -1 39.5000  2.3690   2
  -4  10  -1 103.289   3.913   2
  -4  10  -1 97.4136  3.7043   3
  -5  10  -1 72.4421  3.2914   2
  -5  10  -1 68.7274  3.0733   3
  -6  10  -1 38.1140  2.5252   2
  -6  10  -1 33.0744  2.1720   3
  -7  10  -1 2.70711 0.93989   2
  -7  10  -1 2.54604 0.90041   3
  -8  10  -1 -0.0150  0.5973   3
  -8  10  -1 1.52929 0.78558   2
  -9  10  -1 33.6000  3.0547   2
  -9  10  -1 32.7868  2.3447   3
 -10  10  -1 131.052   5.272   2
 -10  10  -1 136.093   4.937   3
 -11  10  -1 7.16416 1.49311   3
 -11  10  -1 8.15321 1.74349   2
 -12  10  -1 4.48632 1.38315   3
 -12  10  -1 3.39811 1.29464   2
  12 -10   1 3.65645 1.37188   2
 -13  10  -1 120.574   5.354   3
  13 -10   1 112.425   5.568   2
   6   9  -1 12.4398  2.1869   3
  -6  -9   1 14.8862  2.3392   1
   5   9  -1 101.212   4.812   3
  -5  -9   1 102.149   4.858   1
   4   9  -1 0.31547 0.74066   3
  -4  -9   1 0.30971 0.94936   1
   3   9  -1 1.62651 0.88194   3
  -3  -9   1 2.36176 1.09865   1
   2   9  -1 139.056   4.972   3
  -2  -9   1 147.057   5.244   1
   1   9  -1 78.6896  3.0681   2
   1   9  -1 76.8656  3.4834   3
  -1  -9   1 90.3017  4.0399   1
   0   9  -1 61.1025  3.0046   3
   0   9  -1 63.8368  2.7418   2
  -1   9  -1 519.567   9.852   3
  -1   9  -1 517.349   9.401   2
  -2   9  -1 98.9943  3.4681   2
  -2   9  -1 95.9172  3.5451   3
  -3   9  -1 10.3897  1.3458   3
  -3   9  -1 7.24052 1.16778   2
  -4   9  -1 26.5419  1.8135   3
  -4   9  -1 28.3290  1.9512   2
  -5   9  -1 302.486   6.678   3
  -5   9  -1 306.979   6.996   2
  -6   9  -1 4.01470 1.00801   2
  -6   9  -1 4.58998 0.98544   3
  -7   9  -1 39.8912  2.3147   3
  -7   9  -1 45.2151  2.6295   2
  -8   9  -1 94.9674  4.0085   2
  -8   9  -1 94.1703  3.6781   3
  -9   9  -1 10.5379  1.6721   2
  -9   9  -1 11.8544  1.6153   3
 -10   9  -1 60.5636  3.2004   3
 -10   9  -1 61.6423  3.4617   2
 -11   9  -1 8.54104 1.69286   3
 -11   9  -1 8.85243 1.77687   2
 -12   9  -1 2.88709 1.17111   3
  12  -9   1 1.68056 0.99025   2
 -13   9  -1 -0.8141  0.9213   3
  13  -9   1 0.86836 0.98910   2
   7   8  -1 2.61703 1.06495   3
  -7  -8   1 3.57885 1.28243   1
   6   8  -1 1.46117 1.01115   3
  -6  -8   1 2.19933 1.08327   1
   5   8  -1 -0.7209  0.5764   3
  -5  -8   1 -0.3862  0.7053   1
   4   8  -1 11.0533  1.8042   3
  -4  -8   1 8.76835 1.61986   1
   3   8  -1 0.66711 0.67344   3
  -3  -8   1 0.62553 0.75121   1
   2   8  -1 124.588   3.702   2
   2   8  -1 128.129   4.445   3
  -2  -8   1 124.179   4.500   1
   1   8  -1 129.383   4.259   3
   1   8  -1 129.714   3.698   2
  -1  -8   1 126.472   4.399   1
   0   8  -1 2.97566 0.73400   2
   0   8  -1 2.87935 0.85838   3
   0  -8   1 2.34262 0.82692   1
  -1   8  -1 144.541   4.250   3
  -1   8  -1 140.808   3.916   2
   1  -8   1 141.709   4.366   1
  -2   8  -1 66.6428  2.7237   3
  -2   8  -1 67.1173  2.6565   2
   2  -8   1 65.2384  2.8228   1
  -3   8  -1 46.8787  2.2157   3
  -3   8  -1 49.1359  2.3007   2
  -4   8  -1 1.50162 0.53885   3
  -4   8  -1 0.38236 0.50246   2
  -5   8  -1 125.339   4.000   2
  -5   8  -1 121.545   3.748   3
  -6   8  -1 58.8144  2.7923   2
  -6   8  -1 63.2725  2.6726   3
  -7   8  -1 20.9269  1.9002   3
  -7   8  -1 19.7005  2.0325   2
  -8   8  -1 93.1062  3.5405   3
  -8   8  -1 90.6097  3.7698   2
  -9   8  -1 156.902   4.925   3
  -9   8  -1 153.330   5.177   2
 -10   8  -1 0.58183 0.74688   2
 -10   8  -1 -0.5329  0.6482   3
 -11   8  -1 12.8337  1.9129   3
  11  -8   1 10.2517  1.7699   2
 -12   8  -1 2.14722 1.08277   3
  12  -8   1 0.42841 0.97087   2
 -13   8  -1 6.66717 1.51811   3
  13  -8   1 8.00562 1.87939   2
   8   7  -1 2.49209 1.22979   3
  -8  -7   1 2.83972 1.11532   1
   7   7  -1 1.48183 0.99309   3
  -7  -7   1 2.30399 1.04136   1
   6   7  -1 12.2906  2.0197   3
  -6  -7   1 13.5526  1.9686   1
   5   7  -1 5.46674 1.30069   3
  -5  -7   1 3.90993 1.14332   1
   4   7  -1 22.1854  2.2885   3
  -4  -7   1 24.1385  2.3821   1
   3   7  -1 173.546   4.299   2
   3   7  -1 171.877   5.151   3
  -3  -7   1 175.449   5.264   1
   2   7  -1 46.7498  2.4710   3
   2   7  -1 48.3576  2.0637   2
  -2  -7   1 52.8620  2.6731   1
   1   7  -1 2.10061 0.66839   3
   1   7  -1 2.11025 0.58138   2
  -1  -7   1 1.88060 0.68833   1
   0   7  -1 15.3336  1.1596   2
   0   7  -1 16.5719  1.6142   3
   0  -7   1 15.0092  1.6078   1
  -1   7  -1 46.3156  2.0117   2
  -1   7  -1 47.3052  2.1675   3
   1  -7   1 47.1553  2.2540   1
  -2   7  -1 4.76580 0.82067   3
  -2   7  -1 4.32526 0.78407   2
   2  -7   1 3.82932 0.80846   1
  -3   7  -1 5.70296 0.90919   3
  -3   7  -1 6.20286 0.94726   2
   3  -7   1 7.09836 1.00785   1
  -4   7  -1 73.7448  2.6051   1
  -4   7  -1 78.5516  2.8153   2
  -4   7  -1 73.3976  2.6357   3
   4  -7   1 71.8632  2.5129   1
  -5   7  -1 339.985   7.022   2
  -5   7  -1 347.913   6.738   3
  -5   7  -1 350.506   6.452   1
  -6   7  -1 -0.3060  0.3602   3
  -6   7  -1 0.07290 0.35906   1
  -6   7  -1 0.64781 0.50909   2
  -7   7  -1 42.2106  2.2359   3
  -7   7  -1 42.2587  2.3979   2
  -7   7  -1 44.9313  1.8719   1
  -8   7  -1 317.656   7.012   3
  -8   7  -1 325.830   7.425   2
  -9   7  -1 84.6169  3.6677   2
  -9   7  -1 90.1503  3.6330   3
 -10   7  -1 3.46953 1.01225   2
 -10   7  -1 3.49785 1.03247   3
  10  -7   1 3.31202 1.15840   2
 -11   7  -1 86.0924  3.9874   3
  11  -7   1 86.2728  4.1970   2
 -12   7  -1 34.5312  3.2136   3
  12  -7   1 37.8003  3.4820   2
 -13   7  -1 2.54667 1.11589   3
  13  -7   1 2.62002 1.22630   2
   9   6  -1 13.6366  2.3804   3
  -9  -6   1 13.7209  2.1072   1
   8   6  -1 -0.6950  0.7488   3
  -8  -6   1 0.88343 0.97655   1
   7   6  -1 29.8668  3.0816   3
  -7  -6   1 28.5922  2.7059   1
   6   6  -1 1.09805 0.75567   3
  -6  -6   1 1.43354 0.89353   1
   5   6  -1 0.88650 0.70492   3
  -5  -6   1 1.03477 0.70272   1
   4   6  -1 352.796   6.575   2
   4   6  -1 347.757   7.846   3
  -4  -6   1 360.800   7.763   1
   3   6  -1 165.091   3.871   2
   3   6  -1 154.928   4.626   3
  -3  -6   1 156.006   4.579   1
   2   6  -1 72.7324  2.8616   3
   2   6  -1 72.5872  2.3543   2
  -2  -6   1 69.5144  2.8424   1
   1   6  -1 113.238   2.962   2
   1   6  -1 104.527   3.320   3
  -1  -6   1 109.215   3.459   1
   0   6  -1 0.10665 0.35420   3
   0   6  -1 -0.5505  0.2194   2
   0  -6   1 0.33382 0.40759   1
  -1   6  -1 7.84992 0.97729   3
  -1   6  -1 6.48826 0.84381   2
   1  -6   1 7.41143 0.97925   1
  -2   6  -1 653.996   9.859   3
  -2   6  -1 648.705   9.795   2
   2  -6   1 633.940   9.956   1
  -3   6  -1 23.1130  1.4005   2
  -3   6  -1 24.6924  1.3990   1
  -3   6  -1 22.0568  1.3374   3
   3  -6   1 28.3187  1.4497   1
  -4   6  -1 3.47997 0.66679   3
  -4   6  -1 2.74314 0.57673   1
  -4   6  -1 2.54025 0.62099   2
  -5   6  -1 222.491   4.862   3
  -5   6  -1 212.277   4.358   1
  -5   6  -1 225.268   5.098   2
  -6   6  -1 110.066   3.576   2
  -6   6  -1 115.455   3.428   3
  -6   6  -1 117.225   2.937   1
  -7   6  -1 28.1366  1.3560   1
  -7   6  -1 26.8681  1.8260   2
  -7   6  -1 29.6018  1.8104   3
  -8   6  -1 131.684   3.123   1
  -8   6  -1 140.132   4.240   3
  -8   6  -1 136.818   4.369   2
  -9   6  -1 1.14521 0.71957   3
  -9   6  -1 0.77996 0.63121   2
  -9   6  -1 0.70580 0.43360   1
   9  -6   1 0.49657 0.64623   2
 -10   6  -1 228.314   6.367   3
  10  -6   1 236.649   6.670   2
 -11   6  -1 10.1139  1.6835   3
  11  -6   1 11.0074  1.7877   2
 -12   6  -1 1.16044 0.92161   3
  12  -6   1 -0.5606  0.6982   2
 -13   6  -1 0.22298 0.90748   3
  13  -6   1 -0.5018  0.8485   2
 -14   6  -1 20.4714  2.8125   3
  10   5  -1 3.31151 1.44849   3
 -10  -5   1 5.59244 1.49025   1
   9   5  -1 22.3881  2.8321   3
  -9  -5   1 22.7727  2.4132   1
   8   5  -1 119.578   5.146   3
  -8  -5   1 120.906   4.584   1
   7   5  -1 32.3505  3.0552   3
  -7  -5   1 33.3360  2.3413   1
   6   5  -1 0.03376 0.59205   3
  -6  -5   1 0.23567 0.65030   1
   5   5  -1 8.09580 1.34076   3
   5   5  -1 6.68340 0.95965   2
  -5  -5   1 5.77882 1.17485   1
   4   5  -1 324.287   5.899   2
   4   5  -1 316.855   7.065   3
  -4  -5   1 318.232   6.855   1
   3   5  -1 32.3343  1.8939   3
   3   5  -1 35.9388  1.5691   2
  -3  -5   1 34.5464  1.9265   1
   2   5  -1 124.953   2.971   2
   2   5  -1 126.509   3.635   3
  -2  -5   1 130.285   3.675   1
   1   5  -1 50.3923  1.7365   2
   1   5  -1 54.0521  2.1185   3
  -1  -5   1 57.6975  2.2348   1
   0   5  -1 183.717   4.072   3
   0   5  -1 184.055   3.699   2
   0  -5   1 199.950   4.306   1
  -1   5  -1 54.3957  1.8228   2
  -1   5  -1 54.1553  1.9381   3
   1  -5   1 61.0355  2.1008   1
  -2   5  -1 869.790  11.897   3
  -2   5  -1 860.928  11.929   2
   2  -5   1 865.635  12.030   1
  -3   5  -1 511.141   7.783   1
  -3   5  -1 506.530   7.849   3
  -3   5  -1 499.780   7.983   2
   3  -5   1 516.234   7.728   1
  -4   5  -1 807.525  11.800   2
  -4   5  -1 805.995  11.460   3
  -4   5  -1 812.893  11.136   1
  -5   5  -1 721.667  10.832   3
  -5   5  -1 748.313  10.195   1
  -5   5  -1 732.870  11.245   2
  -6   5  -1 221.194   4.048   1
  -6   5  -1 226.739   4.985   3
  -6   5  -1 220.561   5.115   2
  -7   5  -1 83.8356  3.1003   2
  -7   5  -1 81.8108  2.9563   3
  -7   5  -1 82.7872  2.1892   1
  -8   5  -1 295.672   6.589   3
  -8   5  -1 294.527   6.606   2
  -8   5  -1 298.628   5.015   1
   8  -5   1 288.530   6.779   2
  -9   5  -1 124.889   4.284   3
  -9   5  -1 113.720   2.698   1
   9  -5   1 112.334   4.156   2
 -10   5  -1 17.9167  2.1124   3
 -10   5  -1 18.8677  1.0946   1
  10  -5   1 18.6068  2.1347   2
 -11   5  -1 54.5651  3.2487   3
  11  -5   1 57.7485  3.1973   2
 -12   5  -1 36.5440  3.3776   3
  12  -5   1 41.1664  2.9307   2
 -13   5  -1 3.42153 1.43664   3
  13  -5   1 3.41184 1.26573   2
  10   4  -1 24.1769  3.0047   3
 -10  -4   1 26.3709  2.5710   1
   9   4  -1 110.177   5.087   3
  -9  -4   1 112.843   4.320   1
   8   4  -1 -0.1709  0.6436   3
  -8  -4   1 -0.0358  0.6322   1
   7   4  -1 158.511   5.373   3
  -7  -4   1 157.036   4.757   1
   6   4  -1 0.89976 0.51837   2
   6   4  -1 2.34970 0.89478   3
  -6  -4   1 2.64044 0.75118   1
   5   4  -1 23.8914  2.1289   3
   5   4  -1 23.4662  1.3928   2
  -5  -4   1 24.7475  1.7440   1
   4   4  -1 81.5623  3.0888   3
   4   4  -1 84.2472  2.4573   2
  -4  -4   1 82.3314  2.9008   1
   3   4  -1 16.2824  0.9816   2
   3   4  -1 15.6206  1.4904   3
  -3  -4   1 12.9007  1.2544   1
   2   4  -1 17.9922  0.9528   2
   2   4  -1 19.3446  1.2578   3
  -2  -4   1 17.8493  1.2173   1
   1   4  -1 17.4384  0.8904   2
   1   4  -1 16.6210  1.0867   3
  -1  -4   1 17.1952  1.0995   1
   0   4  -1 4.47334 0.52140   2
   0   4  -1 3.08090 0.54715   3
   0  -4   1 5.06469 0.68493   1
  -1   4  -1 99.8329  2.3243   2
  -1   4  -1 99.2400  2.4598   3
   1  -4   1 98.1207  2.4888   1
  -2   4  -1 22.2204  1.1087   3
  -2   4  -1 22.0700  1.0977   2
  -2   4  -1 24.0870  1.1110   1
   2  -4   1 22.6068  1.0717   1
  -3   4  -1 1128.99   14.63   1
  -3   4  -1 1179.17   15.15   2
  -3   4  -1 1142.40   14.79   3
  -4   4  -1 17.4238  1.0909   3
  -4   4  -1 16.4466  1.1142   2
  -4   4  -1 16.5940  0.8522   1
  -5   4  -1 247.472   4.923   3
  -5   4  -1 245.086   5.029   2
  -5   4  -1 242.332   4.106   1
  -6   4  -1 37.6402  1.8367   3
  -6   4  -1 37.0146  1.2816   1
  -6   4  -1 35.9972  1.8370   2
  -7   4  -1 7.29970 0.71206   1
  -7   4  -1 7.81236 1.12655   3
   7  -4   1 5.54999 0.98381   2
  -8   4  -1 1.57577 0.67256   3
  -8   4  -1 0.55049 0.28553   1
   8  -4   1 0.32488 0.52707   2
  -9   4  -1 31.7046  1.3315   1
  -9   4  -1 31.9171  2.2196   3
   9  -4   1 27.7222  2.0718   2
 -10   4  -1 50.4184  2.9130   3
  10  -4   1 51.1194  2.8597   2
 -11   4  -1 2.28785 1.15701   3
  11  -4   1 4.34333 1.22537   2
 -12   4  -1 0.42999 0.90987   3
  12  -4   1 3.14558 1.15508   2
 -13   4  -1 3.58785 1.46145   3
  13  -4   1 1.82094 1.08239   2
  11   3  -1 5.95957 1.77064   3
 -11  -3   1 5.09088 1.31523   1
  10   3  -1 99.3457  4.8978   3
 -10  -3   1 94.1245  3.8415   1
   9   3  -1 24.2308  2.7548   3
  -9  -3   1 23.3218  2.1437   1
   8   3  -1 83.2923  3.9581   3
  -8  -3   1 84.7293  3.3172   1
   7   3  -1 48.5169  2.7953   3
   7   3  -1 52.2022  2.2957   2
  -7  -3   1 49.7137  2.4301   1
   6   3  -1 312.737   7.149   3
   6   3  -1 312.557   6.028   2
  -6  -3   1 311.183   6.365   1
   5   3  -1 37.4030  1.6583   2
   5   3  -1 40.0469  2.1904   3
  -5  -3   1 41.9609  1.9624   1
  -5  -3   1 38.2519  1.9659   1
   4   3  -1 248.754   5.448   3
   4   3  -1 247.185   4.550   2
  -4  -3   1 242.580   4.986   1
  -4  -3   1 243.053   4.951   1
   3   3  -1 346.275   5.423   2
   3   3  -1 352.181   6.361   3
  -3  -3   1 337.353   5.968   1
  -3  -3   1 343.461   6.027   1
   2   3  -1 35.6237  1.5411   3
   2   3  -1 32.9059  1.1433   2
  -2  -3   1 34.8008  1.4757   1
   1   3  -1 104.367   2.054   2
   1   3  -1 104.386   2.522   3
  -1  -3   1 99.9209  2.4786   1
   0   3  -1 2233.03   26.48   2
   0   3  -1 2244.04   26.69   3
   0  -3   1 2317.82   27.28   1
  -1   3  -1 268.861   4.184   2
  -1   3  -1 270.059   4.323   3
   1  -3   1 277.372   4.367   1
  -2   3  -1 111.879   2.398   2
  -2   3  -1 110.458   2.358   3
  -2   3  -1 107.218   2.224   1
   2  -3   1 105.751   2.201   1
  -3   3  -1 848.361  11.608   2
  -3   3  -1 872.702  11.482   3
  -3   3  -1 890.297  11.067   1
  -4   3  -1 153.086   3.388   2
  -4   3  -1 151.628   3.337   3
  -4   3  -1 152.186   2.729   1
  -5   3  -1 1.88172 0.34759   1
  -5   3  -1 2.30512 0.51937   3
  -5   3  -1 1.61069 0.47950   2
  -6   3  -1 230.902   5.032   3
  -6   3  -1 228.211   3.867   1
   6  -3   1 235.362   5.139   2
  -7   3  -1 1.01095 0.51072   3
  -7   3  -1 0.94885 0.32689   1
   7  -3   1 1.93856 0.61899   2
  -8   3  -1 4.64743 0.99751   3
  -8   3  -1 5.22121 0.64027   1
   8  -3   1 4.84415 0.97195   2
  -9   3  -1 4.52370 1.12494   3
  -9   3  -1 4.45425 0.66175   1
   9  -3   1 4.34916 0.99933   2
 -10   3  -1 15.6871  1.9918   3
  10  -3   1 14.9408  1.8682   2
 -11   3  -1 1.08677 0.96926   3
  11  -3   1 0.40205 0.71401   2
 -12   3  -1 6.57866 1.69947   3
  12  -3   1 5.75841 1.33135   2
  13  -3   1 9.81520 1.91384   2
  11   2  -1 36.1890  3.6503   3
 -11  -2   1 34.1730  2.3877   1
  10   2  -1 26.4244  2.9473   3
 -10  -2   1 23.4962  2.0885   1
   9   2  -1 1.55001 0.85475   3
  -9  -2   1 0.91543 0.59458   1
   8   2  -1 50.0111  2.4230   2
   8   2  -1 54.7967  3.0252   3
  -8  -2   1 56.4795  2.4584   1
   7   2  -1 1.12588 0.51912   2
   7   2  -1 1.29500 0.63396   3
  -7  -2   1 0.77274 0.57118   1
   6   2  -1 226.739   4.778   2
   6   2  -1 224.824   5.620   3
  -6  -2   1 227.755   4.771   1
   5   2  -1 735.945  10.528   2
   5   2  -1 739.387  11.614   3
  -5  -2   1 728.550  10.641   1
   4   2  -1 456.083   6.842   2
   4   2  -1 449.659   7.717   3
  -4  -2   1 449.120   7.070   1
   3   2  -1 100.570   2.198   2
   3   2  -1 98.8840  2.7460   3
  -3  -2   1 99.2540  2.4226   1
   2   2  -1 956.419  11.864   2
   2   2  -1 977.736  12.694   3
  -2  -2   1 957.292  12.475   1
  -2  -2   1 974.881  12.466   1
   1   2  -1 465.250   6.563   3
   1   2  -1 461.481   5.879   2
  -1  -2   1 466.554   6.513   1
   0   2  -1 788.464   9.829   3
   0   2  -1 790.270   9.482   2
   0  -2   1 782.635   9.968   1
  -1   2  -1 413.339   5.595   2
  -1   2  -1 424.329   5.676   3
  -1   2  -1 423.579   5.676   1
   1  -2   1 427.286   5.678   1
  -2   2  -1 1222.44   15.04   2
  -2   2  -1 1265.10   14.74   1
  -2   2  -1 1206.61   14.84   3
   2  -2   1 1210.71   14.67   1
  -3   2  -1 660.832   8.983   3
  -3   2  -1 660.175   9.068   2
  -3   2  -1 673.573   8.419   1
  -4   2  -1 804.007  10.063   1
  -4   2  -1 796.280  10.945   3
   4  -2   1 787.474  11.077   2
  -5   2  -1 26.2634  1.4303   3
  -5   2  -1 28.8029  1.0348   1
   5  -2   1 25.3608  1.4040   2
  -6   2  -1 159.434   3.092   1
  -6   2  -1 160.720   4.107   3
   6  -2   1 166.670   4.063   2
  -7   2  -1 0.06447 0.39727   3
  -7   2  -1 0.59926 0.29003   1
   7  -2   1 0.12113 0.40632   2
  -8   2  -1 12.9887  1.6000   3
  -8   2  -1 17.6866  1.0640   1
   8  -2   1 16.9907  1.7116   2
  -9   2  -1 21.4659  2.2191   3
   9  -2   1 18.1132  1.9566   2
 -10   2  -1 64.5386  3.4964   3
  10  -2   1 65.2649  3.1995   2
 -11   2  -1 4.76729 1.47021   3
  11  -2   1 4.31533 1.15733   2
  12  -2   1 57.7838  3.4509   2
  12  -2   1 53.5028  3.6611   3
  13  -2   1 14.9921  2.5294   3
  12   1  -1 44.5366  4.2055   3
 -12  -1   1 43.8305  2.5204   1
  11   1  -1 2.41483 1.02744   3
 -11  -1   1 0.19461 0.74077   1
  10   1  -1 -0.5571  0.6068   3
 -10  -1   1 -0.3074  0.5206   1
   9   1  -1 16.3355  2.0749   3
   9   1  -1 18.8054  1.8744   2
  -9  -1   1 16.2254  1.5158   1
   8   1  -1 81.5638  3.5437   3
   8   1  -1 84.3587  3.0501   2
   7   1  -1 13.8949  1.3506   2
   7   1  -1 13.8585  1.6244   3
  -7  -1   1 10.0845  1.0515   1
   6   1  -1 67.8406  2.2974   2
   6   1  -1 66.5255  2.7685   3
  -6  -1   1 63.1857  2.0525   1
   5   1  -1 92.8253  2.4802   2
   5   1  -1 89.2172  2.9591   3
  -5  -1   1 93.3375  2.3603   1
   4   1  -1 557.871   8.669   3
   4   1  -1 549.410   7.802   2
  -4  -1   1 544.898   7.713   1
   3   1  -1 348.596   5.114   2
   3   1  -1 358.450   5.837   3
  -3  -1   1 355.783   5.190   1
   2   1  -1 2199.80   25.33   2
   2   1  -1 2204.42   25.80   3
  -2  -1   1 2171.16   25.73   1
   1   1  -1 1521.99   17.29   2
  -1  -1   1 1496.53   17.85   1
  -1  -1   1 1528.04   17.28   2
   0   1  -1 119.056   1.872   3
   0   1  -1 119.939   1.603   2
   0  -1   1 116.467   1.594   2
   0  -1   1 114.410   1.875   1
  -1   1  -1 348.699   4.538   1
   1  -1   1 348.021   4.530   1
   1  -1   1 355.195   4.655   2
  -2   1  -1 434.089   5.581   1
  -2   1  -1 423.810   5.875   3
   2  -1   1 433.063   5.717   1
   2  -1   1 427.052   5.961   2
  -3   1  -1 803.398   9.852   1
  -3   1  -1 778.226  10.363   3
   3  -1   1 772.264  10.401   2
  -4   1  -1 96.8102  2.5977   3
  -4   1  -1 95.6946  2.0411   1
   4  -1   1 91.3688  2.4653   2
  -5   1  -1 14.8742  0.8140   1
  -5   1  -1 16.0020  1.1717   3
   5  -1   1 16.3770  1.1042   2
  -6   1  -1 34.2210  1.8416   3
  -6   1  -1 34.9515  1.3579   1
   6  -1   1 30.1934  1.6441   2
  -7   1  -1 35.6757  1.5179   1
  -7   1  -1 33.5446  2.0087   3
   7  -1   1 34.2538  1.8814   2
  -8   1  -1 55.4478  2.8086   3
   8  -1   1 52.5125  2.5113   2
  -9   1  -1 20.3174  2.2158   3
   9  -1   1 21.7761  2.1357   2
 -10   1  -1 35.7853  2.6617   3
  10  -1   1 31.1788  2.2965   2
  11  -1   1 2.67524 0.97410   2
  11  -1   1 0.89708 0.85417   3
  12  -1   1 53.7304  3.6857   3
  12   0  -1 0.91352 1.17252   3
 -12   0   1 1.48133 0.76052   1
  11   0  -1 0.45825 0.76068   3
 -11   0   1 1.06336 0.63052   1
  10   0  -1 36.8420  2.7334   3
 -10   0   1 42.0754  2.0227   1
   9   0  -1 24.5328  1.7747   2
   9   0  -1 26.2744  2.5489   3
   8   0  -1 0.68965 0.53586   2
   8   0  -1 1.84584 0.75176   3
  -8   0   1 1.21300 0.41325   1
   7   0  -1 143.776   4.419   3
   7   0  -1 156.612   3.934   2
  -7   0   1 147.660   3.216   1
   6   0  -1 307.511   5.679   2
  -6   0   1 310.677   6.360   3
  -6   0   1 305.321   4.951   1
   5   0  -1 513.680   7.764   2
  -5   0   1 508.067   7.043   1
  -5   0   1 515.834   8.344   3
   4   0  -1 291.213   4.792   2
  -4   0   1 297.841   5.298   3
  -4   0   1 296.813   4.280   1
   3   0  -1 399.304   5.602   2
  -3   0   1 390.828   5.952   3
  -3   0   1 390.381   5.111   1
  -2   0   1 7216.58   85.16   3
  -2   0   1 7369.65   85.02   2
  -1   0   1 30.5226  0.6487   2
  -1   0   1 29.6711  0.5703   1
   0   0   1 307.903   3.992   2
   0   0   1 320.761   3.699   3
  -1   0  -1 2573.15   29.43   1
  -1   0  -1 2505.13   29.64   3
   1   0   1 2530.08   30.90   2
   1   0   1 2556.09   29.72   1
  -2   0  -1 364.112   5.038   1
  -2   0  -1 356.333   5.240   3
   2   0   1 365.454   5.262   2
   2   0   1 361.158   4.985   1
  -3   0  -1 72.9570  1.7475   1
  -3   0  -1 73.9487  2.0492   3
   3   0   1 71.9990  1.9400   2
  -4   0  -1 439.792   7.150   3
  -4   0  -1 440.151   6.497   1
   4   0   1 434.087   6.912   2
  -5   0  -1 177.937   4.251   3
  -5   0  -1 174.451   3.584   1
   5   0   1 181.849   4.047   2
  -6   0  -1 270.740   5.989   3
  -6   0  -1 276.131   5.096   1
   6   0   1 274.475   5.636   2
  -7   0  -1 40.4047  2.2742   3
  -7   0  -1 36.9991  1.7038   1
   7   0   1 36.2758  1.9946   2
   8   0   1 21.2765  1.9748   2
   9   0   1 36.6462  2.3333   2
   9   0   1 38.1375  2.6338   3
  10   0   1 8.10842 1.44559   2
  10   0   1 6.86080 1.47157   3
  11   0   1 6.41225 1.65053   3
  12   0   1 1.94304 1.16295   3
  13  -1  -1 -0.6661  1.0078   3
  12  -1  -1 10.6289  1.9754   3
 -12   1   1 7.05282 1.03750   1
  11  -1  -1 88.0684  4.2966   3
 -11   1   1 91.9129  2.7858   1
  10  -1  -1 77.7892  3.3420   2
  10  -1  -1 75.8203  3.7504   3
   9  -1  -1 9.41276 1.34039   2
  -9   1   1 8.84224 0.89766   1
   8  -1  -1 20.0542  1.5308   2
  -8   1   1 21.7162  2.0550   3
  -8   1   1 22.5076  1.0750   1
   7  -1  -1 83.7973  2.7822   2
  -7   1   1 85.6288  1.9961   1
  -7   1   1 83.0207  3.1037   3
   6  -1  -1 25.5007  1.3962   2
  -6   1   1 23.4620  0.8735   1
  -6   1   1 23.6140  1.4842   3
   5  -1  -1 376.346   6.307   2
  -5   1   1 388.297   6.642   3
  -4   1   1 627.781   8.888   3
  -4   1   1 618.571   8.659   2
  -3   1   1 723.234   9.415   2
  -3   1   1 710.130   9.362   3
  -2   1   1 78.6769  1.6757   2
  -2   1   1 78.2827  1.5573   3
   1  -1  -1 1681.81   18.60   3
  -1   1   1 1628.45   19.09   1
  -1   1   1 1639.47   18.58   3
   0   1   1 1093.89   13.13   2
   0   1   1 1103.30   12.54   3
   0   1   1 1074.00   13.10   1
   1   1   1 745.070   9.538   2
   1   1   1 736.840   9.277   3
   1   1   1 752.813   9.531   1
  -2  -1  -1 185.513   3.320   1
  -2  -1  -1 188.868   3.441   3
   2   1   1 186.984   3.293   1
   2   1   1 189.896   3.412   2
  -3  -1  -1 -0.1805  0.1975   1
  -3  -1  -1 -0.1753  0.2556   3
   3   1   1 -0.2805  0.2457   2
   3   1   1 -0.2918  0.1975   1
  -4  -1  -1 115.241   2.767   1
  -4  -1  -1 112.357   3.138   3
   4   1   1 115.695   2.922   2
  -5  -1  -1 11.1313  1.0399   1
   5   1   1 10.5821  1.1126   2
  -6  -1  -1 0.80122 0.32594   1
   6   1   1 -0.0972  0.3675   3
   6   1   1 0.44790 0.40815   2
   7   1   1 27.4540  1.7710   2
   7   1   1 26.5458  2.0012   3
   8   1   1 -0.0677  0.5001   2
   8   1   1 1.41462 0.73809   3
   9   1   1 -0.2780  0.6696   3
   9   1   1 -0.2659  0.5775   2
  10   1   1 49.0636  3.2645   3
  11   1   1 2.65196 1.12878   3
 -12  -1  -1 2.95496 1.08414   1
  12   1   1 5.28893 1.68404   3
  13  -2  -1 6.87313 1.65938   3
  12  -2  -1 29.0565  3.0187   3
  11  -2  -1 5.01974 1.18814   2
  10  -2  -1 125.789   4.309   2
 -10   2   1 122.896   4.654   3
   9  -2  -1 0.02429 0.48501   2
  -9   2   1 -0.4651  0.5227   3
  -9   2   1 0.95558 0.31532   1
   8  -2  -1 219.672   5.291   2
  -8   2   1 210.496   5.476   3
   7  -2  -1 29.4892  1.6779   2
  -7   2   1 26.8398  1.7479   3
  -6   2   1 93.5318  2.8860   3
  -6   2   1 93.7726  2.7905   2
  -5   2   1 56.1763  1.9947   3
  -5   2   1 55.8246  1.9493   2
  -4   2   1 19.8415  1.0668   2
  -4   2   1 19.1670  1.0257   3
  -3   2   1 13.4355  0.7215   3
  -3   2   1 12.9226  0.7911   2
  -2   2   1 2299.35   26.58   1
  -2   2   1 2290.97   27.17   2
  -2   2   1 2286.57   26.23   3
  -1   2   1 453.668   6.319   2
  -1   2   1 459.923   5.727   3
  -1   2   1 446.380   6.102   1
   0   2   1 318.502   4.869   1
   0   2   1 322.642   4.510   3
   0   2   1 333.010   4.904   2
   1   2   1 86.5505  2.0063   3
   1   2   1 84.1985  2.0864   1
   1   2   1 87.3196  2.0888   2
   2   2   1 180.416   3.525   2
   2   2   1 177.528   3.511   1
   2   2   1 173.267   3.519   3
  -3  -2  -1 1.13611 0.38950   1
   3   2   1 1.41175 0.43214   1
   3   2   1 0.74614 0.39390   3
   3   2   1 2.01838 0.48930   2
  -4  -2  -1 344.864   6.128   1
   4   2   1 342.409   6.163   2
   4   2   1 340.402   6.482   3
   4   2   1 334.976   5.949   1
  -5  -2  -1 93.1890  2.8783   1
   5   2   1 94.1092  2.9433   2
   5   2   1 90.4356  3.2066   3
   6   2   1 111.043   3.473   2
   6   2   1 113.720   3.958   3
   7   2   1 19.6421  1.8354   2
   7   2   1 23.7598  2.2529   3
   8   2   1 7.15670 1.44761   3
   8   2   1 8.61635 1.34247   2
   9   2   1 11.2450  1.8699   3
  10   2   1 2.42814 1.05854   3
 -11  -2  -1 29.3163  2.6672   1
  11   2   1 30.3729  3.4273   3
  13  -3  -1 27.6274  3.1263   3
  12  -3  -1 33.6974  2.5433   2
 -12   3   1 33.1288  3.3085   3
  11  -3  -1 5.19929 1.19533   2
 -11   3   1 6.35510 1.51425   3
  10  -3  -1 0.67421 0.63515   2
 -10   3   1 0.11175 0.67766   3
   9  -3  -1 76.4398  3.2041   2
  -9   3   1 83.7151  3.4312   3
   8  -3  -1 353.106   7.265   2
  -8   3   1 347.533   7.228   3
  -7   3   1 357.351   6.849   2
  -7   3   1 362.810   6.934   3
  -6   3   1 62.7086  2.2965   3
  -6   3   1 68.9327  2.4280   2
  -5   3   1 84.0551  2.4156   3
  -5   3   1 85.3664  2.5726   2
  -4   3   1 354.573   5.977   2
  -4   3   1 346.973   4.791   1
  -4   3   1 355.406   5.571   3
  -3   3   1 53.3594  1.3561   1
  -3   3   1 52.7627  1.4899   3
  -3   3   1 52.8658  1.7705   2
   2  -3  -1 14.5731  0.7452   1
  -2   3   1 16.6898  0.7882   1
  -2   3   1 16.1700  0.7313   3
  -2   3   1 13.9953  0.8689   2
  -1   3   1 5.59345 0.62899   2
  -1   3   1 6.54773 0.66316   1
  -1   3   1 6.32292 0.55772   3
   0   3   1 560.359   8.152   1
   0   3   1 563.481   7.676   3
   0   3   1 573.301   8.076   2
   1   3   1 403.182   6.541   1
   1   3   1 420.920   6.420   2
   1   3   1 402.290   6.252   3
   2   3   1 11.8672  0.9075   2
   2   3   1 12.3183  1.1246   1
   2   3   1 10.5436  1.0015   3
   3   3   1 146.291   3.519   2
   3   3   1 151.185   3.640   1
   3   3   1 144.085   3.697   3
   4   3   1 113.780   3.533   3
   4   3   1 116.338   3.301   1
   4   3   1 125.031   3.368   2
   5   3   1 65.1519  2.8470   3
   5   3   1 65.5668  2.5460   2
   6   3   1 128.380   4.399   3
   6   3   1 138.965   4.071   2
   7   3   1 66.8419  3.3800   3
   7   3   1 69.7340  2.9999   2
   8   3   1 42.6301  2.5622   2
   8   3   1 42.5576  2.9236   3
   9   3   1 9.11837 1.76135   3
 -10  -3  -1 21.7925  2.3660   1
  10   3   1 19.4034  2.6919   3
 -11  -3  -1 0.00115 0.88681   1
  11   3   1 0.01211 0.94405   3
  13  -4  -1 2.51680 1.16272   2
 -13   4   1 1.23797 1.04523   3
  12  -4  -1 -0.0397  0.7376   2
 -12   4   1 0.78798 0.93278   3
  11  -4  -1 43.8035  2.7500   2
 -11   4   1 35.7917  2.6849   3
  10  -4  -1 153.621   4.977   2
 -10   4   1 150.353   5.013   3
   9  -4  -1 4.26900 1.01503   2
  -9   4   1 6.90288 1.21465   3
  -8   4   1 143.155   4.248   3
  -8   4   1 146.976   4.274   2
  -7   4   1 110.841   3.360   3
  -7   4   1 109.723   3.458   2
  -6   4   1 537.021   8.501   3
  -6   4   1 521.241   8.853   2
  -6   4   1 520.571   6.953   1
  -5   4   1 37.9111  1.1778   1
  -5   4   1 37.8200  1.5738   3
  -4   4   1 429.340   7.194   2
  -4   4   1 418.521   6.509   3
  -4   4   1 439.735   6.234   1
  -3   4   1 28.4581  1.3963   2
  -3   4   1 27.3408  1.1508   3
   2  -4  -1 115.392   2.624   1
  -2   4   1 114.458   2.425   3
  -2   4   1 104.625   2.551   1
  -2   4   1 106.087   2.740   2
   1  -4  -1 0.78489 0.31923   1
  -1   4   1 0.41274 0.25305   3
  -1   4   1 0.65322 0.32291   2
  -1   4   1 0.54205 0.29086   1
   0   4   1 0.35899 0.31887   3
   0   4   1 0.03618 0.33352   1
   0   4   1 0.51912 0.35832   2
   1   4   1 359.528   6.510   1
   1   4   1 374.963   6.319   2
   1   4   1 380.209   6.306   3
   2   4   1 39.8877  1.7120   2
   2   4   1 39.1214  1.7795   3
   2   4   1 37.5815  1.7799   1
   3   4   1 7.11982 0.92058   2
   3   4   1 7.00980 1.01581   3
   3   4   1 8.79435 1.10877   1
   4   4   1 170.444   4.647   3
   4   4   1 163.790   4.181   2
   5   4   1 175.487   4.597   2
   5   4   1 179.928   5.167   3
   6   4   1 -0.4468  0.4178   2
   6   4   1 -0.7103  0.3844   3
   7   4   1 0.87356 0.74480   2
   7   4   1 0.37446 0.71170   3
  -8  -4  -1 76.4399  3.5925   1
   8   4   1 69.9555  3.8923   3
  -9  -4  -1 53.2486  3.1692   1
   9   4   1 47.6015  3.4182   3
 -10  -4  -1 4.62048 1.35492   1
  10   4   1 5.91342 1.66556   3
  13  -5  -1 5.09976 1.48662   2
 -13   5   1 3.57079 1.38673   3
  12  -5  -1 15.7009  2.1615   2
 -12   5   1 18.0887  2.3525   3
  11  -5  -1 81.1012  3.8166   2
 -11   5   1 77.6129  3.7848   3
  10  -5  -1 13.1397  1.7785   2
 -10   5   1 12.0021  1.6793   3
  -9   5   1 42.6469  2.3859   3
  -9   5   1 41.6704  2.4393   2
  -8   5   1 613.620  10.369   3
  -8   5   1 609.298  10.765   2
  -7   5   1 437.011   7.725   3
  -7   5   1 412.399   6.094   1
  -7   5   1 430.661   8.204   2
  -6   5   1 1.11979 0.42667   3
  -6   5   1 1.66663 0.59436   2
  -6   5   1 1.12733 0.31995   1
  -5   5   1 115.051   2.962   3
  -5   5   1 115.447   2.629   1
  -5   5   1 112.743   3.347   2
  -4   5   1 899.448  13.006   2
  -4   5   1 885.574  12.037   3
   3  -5  -1 309.363   5.378   1
  -3   5   1 312.413   5.906   2
  -3   5   1 311.206   5.217   3
   2  -5  -1 149.321   3.488   1
  -2   5   1 150.739   3.634   2
  -2   5   1 153.737   3.232   3
   1  -5  -1 376.409   6.668   1
  -1   5   1 377.049   6.583   2
  -1   5   1 379.547   6.198   3
   0  -5  -1 10.1331  1.1610   1
   0   5   1 9.82027 1.02579   2
   0   5   1 9.75904 0.98620   3
   1   5   1 0.69191 0.37373   2
   1   5   1 0.53226 0.37103   3
   2   5   1 2.01102 0.61440   3
   2   5   1 1.30222 0.51063   2
   3   5   1 84.6096  3.1214   3
   3   5   1 85.9780  2.8939   2
   4   5   1 157.431   4.714   3
   4   5   1 167.618   4.416   2
   5   5   1 26.6913  2.4021   3
   5   5   1 27.5050  1.8367   2
  -6  -5  -1 15.1032  1.8891   1
   6   5   1 14.4874  1.9282   3
   6   5   1 13.0791  1.6326   2
  -7  -5  -1 4.54690 1.23677   1
   7   5   1 3.82495 1.27853   3
  -8  -5  -1 32.1602  3.0208   1
   8   5   1 28.4157  3.1174   3
  -9  -5  -1 0.33269 0.86920   1
   9   5   1 1.07854 1.01947   3
  14  -6  -1 5.28204 1.65330   2
 -14   6   1 6.58302 1.84440   3
  13  -6  -1 12.9566  2.1494   2
 -13   6   1 17.3118  2.4580   3
  12  -6  -1 4.30943 1.22296   2
 -12   6   1 6.40575 1.55737   3
  11  -6  -1 51.7015  3.1355   2
 -11   6   1 49.1370  2.9513   3
 -10   6   1 84.0767  3.6602   2
 -10   6   1 85.4424  3.6004   3
  -9   6   1 1.73068 0.73637   3
  -9   6   1 1.41298 0.77286   2
  -8   6   1 422.071   6.431   1
  -8   6   1 424.572   8.669   2
  -8   6   1 436.407   8.195   3
  -7   6   1 245.404   5.383   3
  -7   6   1 239.832   4.406   1
  -7   6   1 247.936   5.938   2
  -6   6   1 21.4706  1.6062   2
  -6   6   1 20.4819  1.3468   3
  -5   6   1 2.49000 0.58643   3
  -5   6   1 1.08739 0.52659   2
  -4   6   1 208.373   4.875   2
  -4   6   1 206.009   4.308   3
   3  -6  -1 61.3161  2.1960   1
  -3   6   1 65.1069  2.1333   3
  -3   6   1 63.5928  2.4666   2
   2  -6  -1 79.6730  2.6758   1
  -2   6   1 76.1053  2.3757   3
  -2   6   1 81.1528  2.7320   2
   1  -6  -1 191.859   4.599   1
  -1   6   1 185.476   4.149   3
  -1   6   1 192.099   4.436   2
   0  -6  -1 0.04149 0.36666   1
   0   6   1 -0.0211  0.3309   3
   0   6   1 -0.0658  0.3012   2
  -1  -6  -1 11.5072  1.3658   1
   1   6   1 10.8451  1.2142   2
   1   6   1 11.4972  1.2889   3
  -2  -6  -1 55.6557  2.6657   1
   2   6   1 54.3632  2.3242   2
   2   6   1 54.8455  2.4892   3
  -3  -6  -1 55.2390  2.8130   1
   3   6   1 63.1583  2.6208   2
   3   6   1 61.0910  2.8241   3
  -4  -6  -1 13.6901  1.7885   1
   4   6   1 18.2640  1.7488   2
   4   6   1 17.0281  1.9380   3
  -5  -6  -1 11.4999  1.7125   1
   5   6   1 7.91664 1.47355   3
   5   6   1 10.5455  1.4465   2
  -6  -6  -1 303.150   7.953   1
   6   6   1 317.332   8.241   3
  -7  -6  -1 4.80248 1.31089   1
   7   6   1 5.63295 1.46100   3
  -8  -6  -1 39.9085  3.0564   1
   8   6   1 45.7951  4.0853   3
  13  -7  -1 49.8791  3.4797   2
 -13   7   1 50.9281  3.5259   3
  12  -7  -1 32.1454  3.1343   2
 -12   7   1 30.4356  2.8952   3
 -11   7   1 3.61295 1.17951   3
 -11   7   1 5.20683 1.35923   2
 -10   7   1 5.76811 1.29548   2
 -10   7   1 5.85666 1.28671   3
  -9   7   1 11.1239  1.4865   3
  -9   7   1 13.3186  1.7854   2
  -8   7   1 4.07168 0.93123   3
  -8   7   1 3.42718 0.92679   2
  -7   7   1 31.0013  1.8046   3
  -7   7   1 32.5452  2.1309   2
  -6   7   1 238.028   5.193   3
  -6   7   1 246.400   5.939   2
  -5   7   1 67.6560  2.8562   2
  -5   7   1 66.3816  2.4300   3
  -4   7   1 72.8616  2.4762   3
  -4   7   1 75.0451  2.9310   2
   3  -7  -1 -0.0198  0.3328   1
  -3   7   1 0.05513 0.38968   3
  -3   7   1 0.21192 0.43655   2
   2  -7  -1 21.5876  1.5531   1
  -2   7   1 21.6726  1.3892   3
  -2   7   1 20.9168  1.4841   2
   1  -7  -1 150.524   4.311   1
  -1   7   1 157.498   4.002   3
  -1   7   1 150.486   4.146   2
   0  -7  -1 14.8125  1.6865   1
   0   7   1 11.1579  1.3468   3
   0   7   1 10.7183  1.3210   2
  -1  -7  -1 14.0323  1.6307   1
   1   7   1 13.2779  1.4743   2
   1   7   1 13.8618  1.5694   3
  -2  -7  -1 18.0331  1.9562   1
   2   7   1 14.7812  1.5671   2
   2   7   1 13.6056  1.6230   3
  -3  -7  -1 163.371   5.258   1
   3   7   1 151.638   4.830   3
   3   7   1 153.907   4.493   2
  -4  -7  -1 8.55953 1.60211   1
   4   7   1 7.80094 1.28809   2
   4   7   1 10.9633  1.6414   3
  -5  -7  -1 8.50080 1.66364   1
   5   7   1 9.25708 1.67686   3
  -6  -7  -1 25.1865  2.8099   1
   6   7   1 25.9534  2.8125   3
  -7  -7  -1 -0.7069  0.8480   1
   7   7   1 1.83085 1.09543   3
  13  -8  -1 37.4375  3.6520   2
 -13   8   1 30.4694  3.0640   3
 -12   8   1 38.7806  2.8444   3
 -12   8   1 43.4718  3.1449   2
 -11   8   1 30.7341  2.8012   3
 -11   8   1 26.3507  2.7468   2
 -10   8   1 7.49865 1.46624   2
 -10   8   1 8.18184 1.35973   3
  -9   8   1 58.9776  2.8331   3
  -9   8   1 51.6360  3.0189   2
  -8   8   1 0.59134 0.66194   2
  -8   8   1 0.98450 0.60210   3
  -7   8   1 11.0164  1.2986   3
  -7   8   1 12.1688  1.6619   2
  -6   8   1 14.2496  1.7093   2
  -6   8   1 14.2576  1.4544   3
  -5   8   1 4.36429 0.99146   2
  -5   8   1 6.46438 1.00799   3
  -4   8   1 103.422   3.696   2
  -4   8   1 108.358   3.287   3
  -3   8   1 -0.1989  0.4573   2
  -3   8   1 0.42762 0.43043   3
  -2   8   1 142.364   3.979   3
  -2   8   1 144.993   4.338   2
  -1   8   1 0.51297 0.50909   3
  -1   8   1 0.36186 0.50086   2
   0   8   1 0.08337 0.42250   3
   0   8   1 -0.4468  0.4351   2
  -1  -8  -1 7.38519 1.37546   1
   1   8   1 8.11360 1.27313   2
   1   8   1 8.43305 1.31051   3
  -2  -8  -1 26.8564  2.6580   1
   2   8   1 22.7203  2.2423   3
   2   8   1 24.8336  2.2374   2
  -3  -8  -1 39.8249  2.8651   1
   3   8   1 39.1800  2.5731   3
   3   8   1 40.3490  2.3837   2
  -4  -8  -1 41.1084  2.9844   1
   4   8   1 46.3874  2.9327   3
  -5  -8  -1 68.7225  3.8673   1
   5   8   1 71.0860  3.8270   3
  -6  -8  -1 3.77171 1.37223   1
   6   8   1 5.75668 1.49970   3
  13  -9  -1 10.8217  2.0938   2
 -13   9   1 5.53534 1.65883   3
 -12   9   1 23.5826  2.6206   3
 -12   9   1 23.5685  2.7551   2
 -11   9   1 1.78382 1.03833   2
 -11   9   1 2.41020 1.02740   3
 -10   9   1 5.98824 1.46702   2
 -10   9   1 6.50870 1.29930   3
  -9   9   1 85.6329  3.4747   3
  -9   9   1 87.3282  4.0451   2
  -8   9   1 4.34838 1.11086   2
  -8   9   1 6.39759 1.13374   3
  -7   9   1 1.29059 0.65014   2
  -7   9   1 -0.0633  0.4431   3
  -6   9   1 89.7062  3.1963   3
  -6   9   1 84.5671  3.6737   2
  -5   9   1 1.23693 0.75836   2
  -5   9   1 1.00592 0.58786   3
  -4   9   1 30.0901  2.1437   2
  -4   9   1 30.0036  1.8407   3
  -3   9   1 35.3020  2.0151   3
  -3   9   1 37.7769  2.3461   2
  -2   9   1 -0.1935  0.5343   2
  -2   9   1 0.39884 0.51775   3
  -1   9   1 8.54698 1.38040   2
  -1   9   1 5.73566 1.10542   3
   0   9   1 370.351   8.018   2
   0   9   1 378.874   8.077   3
   1   9   1 538.144  10.185   2
   1   9   1 521.114  10.338   3
   2   9   1 193.452   5.579   2
   2   9   1 185.500   5.781   3
   3   9   1 17.2868  2.2176   3
   4   9   1 2.36795 0.96554   3
   5   9   1 10.1017  1.8328   3
 -13  10   1 0.73409 1.06683   2
 -12  10   1 2.57576 1.29679   2
 -11  10   1 55.8896  3.2873   3
 -11  10   1 51.6377  3.5386   2
 -10  10   1 3.47178 1.09734   3
 -10  10   1 3.37393 1.20521   2
  -9  10   1 105.276   4.623   2
  -9  10   1 112.793   4.097   3
  -8  10   1 0.34118 0.63498   2
  -8  10   1 -0.2438  0.5377   3
  -7  10   1 -0.3575  0.4859   3
  -7  10   1 0.14467 0.60105   2
  -6  10   1 101.897   3.591   3
  -6  10   1 101.564   4.265   2
  -5  10   1 124.292   3.990   3
  -5  10   1 118.529   4.491   2
  -4  10   1 0.50163 0.62430   2
  -4  10   1 1.18013 0.63936   3
  -3  10   1 64.9834  3.2620   2
  -3  10   1 64.1304  2.8875   3
  -2  10   1 8.83660 1.45746   2
  -2  10   1 8.34437 1.34415   3
  -1  10   1 0.09318 0.62407   2
  -1  10   1 1.27855 0.75973   3
   0  10   1 31.4549  2.2592   3
   0  10   1 29.1114  2.2163   2
   1  10   1 546.973  11.109   3
   1  10   1 554.208  10.831   2
   2  10   1 152.318   5.481   3
   3  10   1 27.1628  2.8472   3
   4  10   1 33.5610  3.3251   3
 -12  11   1 29.6481  3.4113   2
 -11  11   1 42.5576  3.9012   2
 -10  11   1 0.58059 1.02494   2
  -9  11   1 69.2841  3.8567   2
  -8  11   1 30.0879  2.9953   2
  -7  11   1 18.8250  2.3443   2
  -6  11   1 74.1740  3.8028   2
  -6  11   1 78.9022  3.3287   3
  -5  11   1 0.84037 0.75910   3
  -5  11   1 2.07368 0.93691   2
  -4  11   1 17.9323  1.9167   3
  -4  11   1 18.4322  2.1908   2
  -3  11   1 104.076   4.351   2
  -3  11   1 102.938   3.923   3
  -2  11   1 7.78167 1.52125   2
  -2  11   1 6.75407 1.26325   3
  -1  11   1 -1.1624  0.5014   3
  -1  11   1 0.17281 0.65811   2
   0  11   1 3.78794 1.18355   2
   0  11   1 4.31633 1.13405   3
   1  11   1 -1.7388  0.7067   3
   2  11   1 0.46251 0.91664   3
   3  11   1 140.460   5.781   3
 -11  12   1 11.1305  2.1692   2
 -10  12   1 2.72199 1.32016   2
  -9  12   1 31.9520  3.3361   2
  -8  12   1 5.25687 1.49501   2
  -7  12   1 -0.2648  0.7381   2
  -6  12   1 12.2814  1.9931   2
  -5  12   1 37.3196  2.8520   2
  -4  12   1 4.09556 1.19354   2
  -3  12   1 10.5266  1.8057   2
  -2  12   1 12.3660  2.0391   2
  -1  12   1 11.3341  1.8908   2
 -10  13   1 24.8134  3.1888   2
  -9  13   1 4.41397 1.50474   2
  -8  13   1 84.6451  4.6745   2
  -7  13   1 0.74355 0.94450   2
  -6  13   1 45.4069  3.3104   2
  -5  13   1 17.4869  2.4286   2
  -4  13   1 59.5755  3.7010   2
  -3  13   1 0.21034 0.83330   2
  -2  13   1 2.52153 1.24239   2
  -7  14   1 7.48963 1.83183   2
  -6  14   1 2.09312 1.14787   2
  -5  14   1 -0.3035  1.0607   2
  -4  14   1 -1.1690  0.9054   2
  -2  14  -2 13.6002  2.3454   3
  -3  14  -2 63.9632  3.9579   3
  -4  14  -2 66.4472  3.9238   3
  -4  14  -2 67.1947  3.7722   2
  -5  14  -2 48.9536  3.3046   3
  -5  14  -2 45.5816  3.2457   2
  -6  14  -2 9.59809 1.88209   3
  -6  14  -2 11.1944  1.9469   2
  -7  14  -2 0.49602 0.96293   3
  -7  14  -2 1.49222 0.99218   2
  -8  14  -2 21.5742  2.8209   2
  -8  14  -2 19.4793  2.5629   3
  -9  14  -2 113.515   5.387   2
   1  13  -2 -0.2024  1.0606   3
   0  13  -2 3.25422 1.29915   3
  -1  13  -2 79.4276  4.2391   3
  -2  13  -2 13.5310  2.1572   3
  -3  13  -2 4.69128 1.22297   2
  -3  13  -2 4.44300 1.37286   3
  -4  13  -2 61.0779  3.3939   2
  -4  13  -2 59.7008  3.5225   3
  -5  13  -2 27.5561  2.8816   2
  -5  13  -2 33.0406  3.0675   3
  -6  13  -2 2.38752 1.10909   2
  -6  13  -2 2.29182 1.10161   3
  -7  13  -2 49.3546  3.2851   2
  -7  13  -2 55.0753  3.3414   3
  -8  13  -2 29.1460  3.0715   2
  -8  13  -2 40.0241  2.9501   3
  -9  13  -2 8.44529 1.65506   3
  -9  13  -2 7.32102 1.66239   2
 -10  13  -2 2.62261 1.29220   3
 -10  13  -2 0.85571 1.12324   2
 -11  13  -2 -1.3091  0.9072   2
 -11  13  -2 1.05117 1.18369   3
   2  12  -2 6.96384 1.64020   3
   1  12  -2 0.72516 0.92166   3
   0  12  -2 1.68580 0.97624   3
  -1  12  -2 73.8951  3.8485   3
  -2  12  -2 25.3927  2.4510   2
  -2  12  -2 28.0999  2.7628   3
  -3  12  -2 23.9711  2.5621   3
  -3  12  -2 27.6591  2.5545   2
  -4  12  -2 129.178   4.871   3
  -4  12  -2 132.803   4.786   2
  -5  12  -2 49.4881  3.0053   2
  -5  12  -2 50.1980  2.9816   3
  -6  12  -2 0.74012 0.72419   3
  -6  12  -2 0.60913 0.82141   2
  -7  12  -2 18.0312  2.1116   3
  -7  12  -2 16.2946  2.1781   2
  -8  12  -2 6.95716 1.58705   2
  -8  12  -2 8.74569 1.56929   3
  -9  12  -2 1.41108 1.01606   3
  -9  12  -2 1.51613 0.89953   2
 -10  12  -2 -1.1925  0.6864   3
 -10  12  -2 1.00583 0.97676   2
 -11  12  -2 10.1407  1.9206   2
 -11  12  -2 12.4643  2.0450   3
 -12  12  -2 -1.1850  0.8934   3
 -12  12  -2 0.53212 0.97888   2
   4  11  -2 16.0293  2.5874   3
   3  11  -2 4.45876 1.38090   3
   2  11  -2 27.9056  2.9547   3
   1  11  -2 14.5793  2.1685   3
   0  11  -2 1.57953 0.85594   3
  -1  11  -2 21.0537  2.0751   2
  -1  11  -2 21.2895  2.3430   3
  -2  11  -2 7.55145 1.43155   3
  -2  11  -2 8.36563 1.38875   2
  -3  11  -2 58.2796  2.9720   2
  -3  11  -2 53.2476  2.9737   3
  -4  11  -2 63.1047  3.1347   2
  -4  11  -2 68.7208  3.3187   3
  -5  11  -2 132.558   4.634   3
  -5  11  -2 134.124   4.751   2
  -6  11  -2 14.5640  1.8905   3
  -6  11  -2 13.5214  1.8884   2
  -7  11  -2 -0.3801  0.6076   3
  -7  11  -2 -0.1503  0.6702   2
  -8  11  -2 24.4606  2.6150   2
  -8  11  -2 23.0224  2.4001   3
  -9  11  -2 1.56588 0.91882   3
  -9  11  -2 2.99417 1.02762   2
 -10  11  -2 0.05400 0.77159   2
 -10  11  -2 0.50733 0.87007   3
 -11  11  -2 61.7587  3.5776   3
 -11  11  -2 57.1124  3.6256   2
 -12  11  -2 9.37058 1.85063   3
  12 -11   2 7.26897 1.75654   2
   5  10  -2 0.73396 1.01838   3
  -5 -10   2 3.20707 1.38463   1
   4  10  -2 3.84922 1.38854   3
   3  10  -2 15.9291  2.2339   3
   2  10  -2 3.39333 1.16614   3
   1  10  -2 4.26831 1.23454   3
   0  10  -2 73.8896  3.5423   3
   0  10  -2 68.2894  2.9540   2
  -1  10  -2 13.2438  1.5965   2
  -1  10  -2 11.4332  1.6223   3
  -2  10  -2 127.275   4.126   2
  -2  10  -2 125.330   4.405   3
  -3  10  -2 16.3699  1.8684   3
  -3  10  -2 12.5171  1.5407   2
  -4  10  -2 0.21282 0.53346   3
  -4  10  -2 -0.4473  0.4558   2
  -5  10  -2 28.3387  2.0296   3
  -5  10  -2 26.1439  2.3449   2
  -6  10  -2 5.87770 1.18264   3
  -6  10  -2 4.15435 1.06557   2
  -7  10  -2 51.7395  2.9537   2
  -7  10  -2 43.7823  2.5729   3
  -8  10  -2 20.8994  2.2061   3
  -8  10  -2 17.9942  2.1591   2
  -9  10  -2 -1.0654  0.5905   3
  -9  10  -2 -0.5462  0.6119   2
 -10  10  -2 4.11343 1.19285   3
 -10  10  -2 3.53638 1.16373   2
 -11  10  -2 128.380   5.383   2
 -11  10  -2 124.119   5.005   3
 -12  10  -2 6.78599 1.68214   3
  12 -10   2 8.74063 1.90900   2
 -13  10  -2 0.10531 1.18784   3
  13 -10   2 -0.4574  1.2124   2
   6   9  -2 5.20869 1.45976   3
  -6  -9   2 7.40600 1.71881   1
   5   9  -2 3.44779 1.26469   3
  -5  -9   2 -1.0383  0.7623   1
   4   9  -2 77.2490  4.0203   3
  -4  -9   2 80.3878  4.0565   1
   3   9  -2 2.95249 1.05653   3
  -3  -9   2 4.87252 1.28217   1
   2   9  -2 0.63750 0.60795   3
  -2  -9   2 0.00716 0.77322   1
   1   9  -2 344.282   8.031   3
   1   9  -2 353.664   6.990   2
  -1  -9   2 368.292   8.448   1
   0   9  -2 28.1754  2.4583   3
   0   9  -2 28.8352  1.7948   2
   0  -9   2 31.0149  2.2937   1
  -1   9  -2 206.711   5.033   2
  -1   9  -2 209.366   5.649   3
  -2   9  -2 248.276   6.098   3
  -2   9  -2 241.382   5.641   2
  -3   9  -2 137.807   4.300   3
  -3   9  -2 136.895   4.136   2
  -4   9  -2 57.4624  2.6884   3
  -4   9  -2 61.8984  2.7515   2
  -5   9  -2 0.19987 0.48701   2
  -5   9  -2 -0.1415  0.4663   3
  -6   9  -2 16.2070  1.8309   2
  -6   9  -2 15.9497  1.7507   3
  -7   9  -2 -0.2107  0.4840   3
  -7   9  -2 -0.1149  0.4588   2
  -8   9  -2 55.5640  3.0417   2
  -8   9  -2 54.6531  2.8544   3
  -9   9  -2 0.45637 0.66470   3
  -9   9  -2 1.33376 0.74926   2
 -10   9  -2 1.41519 0.80178   3
 -10   9  -2 0.75865 0.86168   2
 -11   9  -2 41.2408  2.9101   3
  11  -9   2 50.5500  3.3267   2
 -12   9  -2 0.45549 0.97244   3
  12  -9   2 0.52986 1.03132   2
 -13   9  -2 2.47748 1.28297   3
  13  -9   2 -1.2615  0.8610   2
   7   8  -2 0.21636 0.92384   3
  -7  -8   2 2.15894 1.10791   1
   6   8  -2 2.38157 1.01625   3
  -6  -8   2 2.25669 1.05649   1
   5   8  -2 1.34356 0.90144   3
  -5  -8   2 0.31944 0.73190   1
   4   8  -2 106.232   4.432   3
  -4  -8   2 105.461   4.351   1
   3   8  -2 22.0062  2.3600   3
  -3  -8   2 19.4334  2.1360   1
   2   8  -2 32.4964  2.2623   3
   2   8  -2 32.3593  1.7182   2
  -2  -8   2 38.0020  2.4637   1
   1   8  -2 163.449   4.039   2
   1   8  -2 169.461   4.965   3
  -1  -8   2 163.339   4.987   1
   0   8  -2 46.8501  2.4370   3
   0   8  -2 49.1337  2.0989   2
   0  -8   2 44.6250  2.4981   1
  -1   8  -2 0.76521 0.51829   3
  -1   8  -2 0.09983 0.33755   2
   1  -8   2 0.37741 0.51739   1
  -2   8  -2 89.9406  3.2452   3
  -2   8  -2 89.8208  3.0172   2
   2  -8   2 97.2580  3.3944   1
  -3   8  -2 4.35543 0.90330   3
  -3   8  -2 3.21012 0.79416   2
  -4   8  -2 68.8816  2.7932   3
  -4   8  -2 69.0645  2.7617   2
  -5   8  -2 -0.0288  0.3746   3
  -5   8  -2 1.66962 0.65372   2
  -6   8  -2 116.019   3.786   3
  -6   8  -2 106.059   3.777   2
  -7   8  -2 26.3249  1.9519   2
  -7   8  -2 28.5884  1.9433   3
  -8   8  -2 0.39385 0.54686   3
  -8   8  -2 1.98358 0.72596   2
  -9   8  -2 102.484   3.976   3
  -9   8  -2 96.0242  4.0126   2
 -10   8  -2 14.6206  1.9210   3
  10  -8   2 14.5187  2.0349   2
 -11   8  -2 34.2623  3.1039   3
  11  -8   2 34.6749  3.2700   2
 -12   8  -2 -0.5692  0.8503   3
  12  -8   2 2.23727 1.16862   2
 -13   8  -2 -0.9194  1.0108   3
  13  -8   2 0.84073 1.02070   2
   8   7  -2 10.0884  2.0547   3
  -8  -7   2 7.21662 1.67962   1
   7   7  -2 17.1366  2.4426   3
  -7  -7   2 14.9439  2.0298   1
   6   7  -2 -0.1518  0.7402   3
  -6  -7   2 -0.1681  0.6706   1
   5   7  -2 3.42828 1.12503   3
  -5  -7   2 5.10204 1.20293   1
   4   7  -2 22.0258  2.2767   3
  -4  -7   2 17.6425  1.9743   1
   3   7  -2 0.61261 0.64942   3
  -3  -7   2 1.62824 0.79738   1
   2   7  -2 21.2173  1.9935   3
   2   7  -2 27.0643  1.4430   2
  -2  -7   2 27.6607  1.9628   1
   1   7  -2 102.782   3.533   3
   1   7  -2 104.568   2.871   2
  -1  -7   2 93.7002  3.4640   1
   0   7  -2 0.44097 0.33174   2
   0   7  -2 0.65409 0.46700   3
   0  -7   2 -0.2380  0.3446   1
  -1   7  -2 5.21702 0.92004   3
  -1   7  -2 6.73124 0.89158   2
   1  -7   2 6.22244 0.99593   1
  -2   7  -2 0.82008 0.42179   3
  -2   7  -2 1.01882 0.42949   2
   2  -7   2 0.99397 0.48912   1
  -3   7  -2 345.693   6.692   3
  -3   7  -2 343.979   6.499   2
   3  -7   2 344.518   6.581   1
  -4   7  -2 30.2946  1.7376   2
  -4   7  -2 30.3374  1.6396   1
  -4   7  -2 27.8272  1.6530   3
   4  -7   2 26.4132  1.5390   1
  -5   7  -2 1.35011 0.56091   3
  -5   7  -2 0.73152 0.36958   1
  -5   7  -2 1.47565 0.61209   2
  -6   7  -2 597.150  10.148   3
  -6   7  -2 588.940   9.503   1
  -6   7  -2 612.698  10.482   2
  -7   7  -2 0.05002 0.51066   2
  -7   7  -2 2.11872 0.67879   3
  -8   7  -2 16.8753  1.8507   3
  -8   7  -2 13.5920  1.6889   2
  -9   7  -2 351.102   7.978   3
  -9   7  -2 373.407   8.289   2
   9  -7   2 371.445   8.559   2
 -10   7  -2 229.740   6.452   3
  10  -7   2 226.791   6.696   2
 -11   7  -2 0.60021 0.95456   3
  11  -7   2 1.99556 1.01820   2
 -12   7  -2 9.44026 1.76302   3
  12  -7   2 15.4146  2.2227   2
 -13   7  -2 -0.6189  0.8498   3
  13  -7   2 -2.0697  0.8014   2
   9   6  -2 9.79941 2.04798   3
  -9  -6   2 16.4280  2.2346   1
   8   6  -2 3.36728 1.29707   3
  -8  -6   2 2.01745 1.06518   1
   7   6  -2 54.0652  3.4422   3
  -7  -6   2 53.7036  3.0896   1
   6   6  -2 119.504   4.697   3
  -6  -6   2 106.593   4.157   1
   5   6  -2 0.71037 0.58595   3
  -5  -6   2 1.86264 0.81617   1
   4   6  -2 0.13147 0.52244   3
  -4  -6   2 -0.3689  0.4680   1
   3   6  -2 36.6457  1.5665   2
   3   6  -2 37.4227  2.1823   3
  -3  -6   2 33.2332  2.0470   1
   2   6  -2 185.180   4.808   3
   2   6  -2 191.923   3.867   2
  -2  -6   2 181.800   4.789   1
   1   6  -2 3.34763 0.75164   3
   1   6  -2 3.28541 0.55464   2
  -1  -6   2 2.48858 0.63871   1
   0   6  -2 102.837   3.150   3
   0   6  -2 101.697   2.638   2
   0  -6   2 101.956   3.185   1
  -1   6  -2 1.47639 0.49934   3
  -1   6  -2 0.60605 0.32978   2
   1  -6   2 0.86570 0.40655   1
  -2   6  -2 11.1388  1.0781   2
  -2   6  -2 9.34546 1.05583   3
   2  -6   2 10.4435  1.1126   1
  -3   6  -2 101.961   3.011   3
  -3   6  -2 106.449   2.991   2
   3  -6   2 106.131   2.959   1
  -4   6  -2 50.3286  2.0972   2
  -4   6  -2 48.8901  2.0585   3
  -4   6  -2 46.9300  1.8920   1
   4  -6   2 54.1396  1.9365   1
  -5   6  -2 325.548   6.436   2
  -5   6  -2 312.775   5.752   1
  -5   6  -2 321.913   6.275   3
  -6   6  -2 263.748   5.670   3
  -6   6  -2 242.652   5.649   2
  -6   6  -2 252.736   4.886   1
  -7   6  -2 36.2453  2.0997   2
  -7   6  -2 33.2639  1.9915   3
  -7   6  -2 37.2232  1.6142   1
  -8   6  -2 163.304   4.790   2
  -8   6  -2 162.442   3.700   1
  -8   6  -2 157.826   4.676   3
   8  -6   2 167.925   5.044   2
  -9   6  -2 63.9567  3.1167   3
   9  -6   2 62.2112  3.1500   2
 -10   6  -2 0.20443 0.67007   3
  10  -6   2 -0.2937  0.6635   2
 -11   6  -2 174.215   5.893   3
  11  -6   2 178.024   5.940   2
 -12   6  -2 30.8949  3.0827   3
  12  -6   2 34.6747  3.2437   2
 -13   6  -2 11.1938  2.0936   3
  13  -6   2 11.2828  2.0697   2
  10   5  -2 -0.4348  0.7983   3
 -10  -5   2 -0.3127  0.9556   1
   9   5  -2 24.0581  2.9146   3
  -9  -5   2 24.3002  2.4963   1
   8   5  -2 1.06748 0.87077   3
  -8  -5   2 0.86843 0.76061   1
   7   5  -2 108.359   4.568   3
  -7  -5   2 110.019   4.062   1
   6   5  -2 23.0421  2.3293   3
  -6  -5   2 26.4298  2.2865   1
   5   5  -2 716.684  12.646   3
  -5  -5   2 726.667  12.097   1
   4   5  -2 104.674   2.702   2
   4   5  -2 108.388   3.793   3
  -4  -5   2 105.403   3.515   1
   3   5  -2 9.75707 0.87488   2
   3   5  -2 7.92201 1.14570   3
  -3  -5   2 9.24958 1.16748   1
   2   5  -2 3.13485 0.72844   3
   2   5  -2 2.81900 0.47750   2
  -2  -5   2 2.50394 0.61334   1
   1   5  -2 186.526   3.487   2
   1   5  -2 190.369   4.351   3
  -1  -5   2 193.705   4.384   1
   0   5  -2 2.93861 0.47698   2
   0   5  -2 3.93225 0.70124   3
   0  -5   2 3.33796 0.65395   1
  -1   5  -2 9.10556 0.99477   3
  -1   5  -2 9.89130 0.88794   2
   1  -5   2 9.68152 0.99713   1
  -2   5  -2 644.168   9.267   2
  -2   5  -2 642.618   9.520   3
   2  -5   2 647.754   9.511   1
  -3   5  -2 1728.94   21.78   3
  -3   5  -2 1758.36   21.90   1
  -3   5  -2 1709.06   21.90   2
   3  -5   2 1732.56   21.74   1
  -4   5  -2 913.046  12.908   2
  -4   5  -2 911.997  12.764   3
  -4   5  -2 889.290  12.294   1
  -5   5  -2 4.01000 0.75451   3
  -5   5  -2 3.03722 0.56184   1
  -5   5  -2 2.99894 0.67947   2
  -6   5  -2 344.528   5.769   1
  -6   5  -2 339.869   6.652   3
  -6   5  -2 341.387   6.753   2
  -7   5  -2 27.9986  1.8158   3
  -7   5  -2 30.4889  1.3705   1
   7  -5   2 33.1454  1.9996   2
  -8   5  -2 -0.2720  0.3092   1
  -8   5  -2 -0.1333  0.5337   3
   8  -5   2 -0.4929  0.4540   2
  -9   5  -2 820.730  11.821   1
  -9   5  -2 840.535  13.983   3
   9  -5   2 827.215  14.165   2
 -10   5  -2 5.15653 1.32743   3
  10  -5   2 5.94717 1.27650   2
 -11   5  -2 8.75616 1.64158   3
  11  -5   2 11.7008  1.8591   2
 -12   5  -2 23.9453  2.7458   3
  12  -5   2 23.9277  2.6788   2
 -13   5  -2 57.1096  3.9180   3
  13  -5   2 61.8055  3.8358   2
  10   4  -2 -1.6487  0.8102   3
 -10  -4   2 -0.9673  0.7059   1
   9   4  -2 85.7699  4.4274   3
  -9  -4   2 84.3070  3.6427   1
   8   4  -2 6.03780 1.45522   3
  -8  -4   2 4.47800 1.14204   1
   7   4  -2 100.621   4.202   3
  -7  -4   2 89.5155  3.4695   1
   6   4  -2 204.270   5.812   3
  -6  -4   2 213.021   5.252   1
   5   4  -2 180.203   5.104   3
   5   4  -2 184.816   3.864   2
  -5  -4   2 179.426   4.585   1
   4   4  -2 3.41462 0.55992   2
   4   4  -2 3.60465 0.80795   3
  -4  -4   2 3.78535 0.71079   1
  -4  -4   2 3.15906 0.68003   1
   3   4  -2 659.214   8.925   2
   3   4  -2 664.383  10.566   3
  -3  -4   2 661.240  10.239   1
   2   4  -2 3.12981 0.66118   3
   2   4  -2 3.95764 0.47916   2
  -2  -4   2 3.51869 0.64804   1
   1   4  -2 41.4969  1.7078   3
   1   4  -2 40.0046  1.1794   2
  -1  -4   2 40.7159  1.6739   1
   0   4  -2 48.2480  1.7427   3
   0   4  -2 51.3719  1.4059   2
   0  -4   2 45.8710  1.7415   1
  -1   4  -2 676.267   9.053   2
  -1   4  -2 673.712   9.466   3
   1  -4   2 670.208   9.510   1
  -2   4  -2 196.023   3.682   2
   2  -4   2 197.186   3.756   1
  -3   4  -2 969.150  13.109   2
  -3   4  -2 988.136  12.872   1
  -3   4  -2 973.728  13.076   3
   3  -4   2 985.640  12.781   1
  -4   4  -2 103.657   2.422   1
  -4   4  -2 102.465   2.803   3
  -4   4  -2 100.196   2.782   2
  -5   4  -2 13.1559  0.8568   1
  -5   4  -2 13.5712  1.2774   3
  -5   4  -2 15.2904  1.1700   2
  -6   4  -2 67.9158  2.5656   3
  -6   4  -2 71.1559  2.0021   1
   6  -4   2 67.7280  2.6361   2
  -7   4  -2 293.075   6.389   3
  -7   4  -2 303.684   5.190   1
   7  -4   2 301.051   6.539   2
  -8   4  -2 9.50698 1.39314   3
  -8   4  -2 12.5306  0.9398   1
   8  -4   2 7.48743 1.23121   2
  -9   4  -2 46.1500  2.6702   3
   9  -4   2 45.2362  2.6247   2
 -10   4  -2 37.3172  2.6378   3
  10  -4   2 35.8310  2.5093   2
 -11   4  -2 10.7153  1.8505   3
  11  -4   2 11.4100  1.8469   2
 -12   4  -2 15.5090  2.3611   3
  12  -4   2 21.6989  2.5545   2
 -13   4  -2 6.48358 1.66100   3
  13  -4   2 7.11985 1.60636   2
  11   3  -2 -0.7236  0.9317   3
 -11  -3   2 -0.6066  0.7281   1
  10   3  -2 0.10498 0.82161   3
 -10  -3   2 0.12787 0.65878   1
   9   3  -2 2.89217 1.12911   3
  -9  -3   2 3.21490 0.97846   1
   8   3  -2 16.3581  2.1256   3
  -8  -3   2 16.7779  1.7256   1
   7   3  -2 325.080   7.694   3
  -7  -3   2 314.837   6.526   1
   6   3  -2 567.126   8.800   2
   6   3  -2 569.733  10.474   3
  -6  -3   2 562.571   9.415   1
   5   3  -2 907.307  14.034   3
   5   3  -2 909.871  12.314   2
  -5  -3   2 895.883  13.078   1
  -5  -3   2 917.580  13.183   1
   4   3  -2 8.50601 0.77226   2
   4   3  -2 8.87600 1.13577   3
  -4  -3   2 9.17461 1.00465   1
  -4  -3   2 7.54236 0.88796   1
   3   3  -2 45.9528  1.3226   2
   3   3  -2 46.2125  1.9616   3
  -3  -3   2 46.1370  1.7746   1
  -3  -3   2 48.9701  1.7845   1
   2   3  -2 529.113   8.072   3
   2   3  -2 517.015   6.713   2
  -2  -3   2 517.188   7.806   1
   1   3  -2 146.727   2.297   2
   1   3  -2 150.916   3.163   3
  -1  -3   2 144.460   3.072   1
   0   3  -2 20.5888  1.0086   3
   0   3  -2 22.6307  0.7572   2
   0  -3   2 22.6194  1.0402   1
  -1   3  -2 3155.60   36.69   3
  -1   3  -2 3155.47   36.70   2
   1  -3   2 3200.35   37.32   1
  -2   3  -2 324.949   5.030   1
  -2   3  -2 320.340   5.039   2
  -2   3  -2 326.794   5.158   3
   2  -3   2 334.927   5.018   1
  -3   3  -2 16.3544  0.9723   3
  -3   3  -2 17.2883  0.8411   1
  -3   3  -2 16.7015  0.9473   2
  -4   3  -2 228.465   3.920   1
  -4   3  -2 229.902   4.499   3
   4  -3   2 225.562   4.531   2
  -5   3  -2 20.3248  0.9861   1
  -5   3  -2 17.4311  1.2098   3
   5  -3   2 21.8130  1.3503   2
  -6   3  -2 108.724   2.576   1
  -6   3  -2 113.489   3.370   3
   6  -3   2 106.647   3.323   2
  -7   3  -2 241.155   4.491   1
  -7   3  -2 245.457   5.695   3
   7  -3   2 241.873   5.606   2
  -8   3  -2 17.1327  1.8354   3
  -8   3  -2 18.6893  1.1463   1
   8  -3   2 16.8418  1.7789   2
  -9   3  -2 5.83973 1.22747   3
   9  -3   2 2.40127 0.80370   2
 -10   3  -2 7.58567 1.54265   3
  10  -3   2 7.63538 1.39806   2
 -11   3  -2 4.69314 1.36815   3
  11  -3   2 4.84529 1.25269   2
 -12   3  -2 20.4706  2.7044   3
  12  -3   2 14.4793  2.1780   2
 -13   3  -2 -1.2680  1.0006   3
  13  -3   2 -0.1790  1.1437   2
  11   2  -2 37.2801  3.6764   3
 -11  -2   2 35.5729  2.3055   1
  10   2  -2 0.74308 0.85609   3
 -10  -2   2 -0.5659  0.5724   1
   9   2  -2 0.83461 0.65038   3
  -9  -2   2 -0.4209  0.5727   1
   8   2  -2 0.50451 0.65881   3
  -8  -2   2 0.63313 0.50454   1
   7   2  -2 692.061  10.634   2
   7   2  -2 699.877  12.280   3
  -7  -2   2 695.255  10.717   1
   6   2  -2 8.02821 0.89069   2
   6   2  -2 7.00518 1.14350   3
  -6  -2   2 7.60486 0.96477   1
  -6  -2   2 8.78143 0.99035   1
   5   2  -2 11.8743  1.3270   3
   5   2  -2 11.5403  0.8222   2
  -5  -2   2 11.0496  1.0478   1
  -5  -2   2 11.1993  1.0630   1
   4   2  -2 985.181  13.897   3
   4   2  -2 981.533  12.515   2
  -4  -2   2 984.618  13.080   1
  -4  -2   2 981.888  13.134   1
   3   2  -2 3150.92   37.26   3
   3   2  -2 3092.66   36.16   2
  -3  -2   2 3156.01   37.16   1
   2   2  -2 572.320   6.905   2
   2   2  -2 570.243   8.124   3
  -2  -2   2 547.944   7.790   1
   1   2  -2 453.076   6.446   3
  -1  -2   2 449.815   6.354   1
   0   2  -2 1327.13   16.05   3
   0   2  -2 1361.64   15.56   2
   0  -2   2 1331.34   16.31   1
  -1   2  -2 257.726   3.972   3
  -1   2  -2 251.496   3.763   2
   1  -2   2 265.813   3.979   1
  -2   2  -2 213.790   3.402   1
  -2   2  -2 207.380   3.545   3
   2  -2   2 196.844   3.518   2
   2  -2   2 207.331   3.355   1
  -3   2  -2 19.8900  0.8607   1
  -3   2  -2 19.6419  1.0270   3
   3  -2   2 19.4453  1.0443   2
  -4   2  -2 78.4650  2.3068   3
  -4   2  -2 73.2676  1.8603   1
   4  -2   2 75.8339  2.2873   2
  -5   2  -2 228.670   4.102   1
  -5   2  -2 243.420   4.931   3
   5  -2   2 231.825   4.865   2
  -6   2  -2 0.25397 0.30046   1
  -6   2  -2 -0.0069  0.4205   3
   6  -2   2 -0.1531  0.3728   2
  -7   2  -2 68.4439  2.1593   1
  -7   2  -2 64.6532  2.7928   3
   7  -2   2 71.6746  2.8194   2
  -8   2  -2 67.3906  2.3338   1
  -8   2  -2 63.2707  2.9808   3
   8  -2   2 68.3168  2.9553   2
  -9   2  -2 2.08590 0.78918   3
   9  -2   2 0.74412 0.65001   2
 -10   2  -2 1.03496 0.84477   3
  10  -2   2 0.02931 0.67255   2
 -11   2  -2 -0.5479  0.7722   3
  11  -2   2 0.24031 0.68593   2
  12  -2   2 -1.0204  0.7869   2
  13  -2   2 36.5722  3.8836   3
  12   1  -2 13.5463  2.3807   3
 -12  -1   2 11.3923  1.4270   1
  11   1  -2 10.3970  1.9157   3
 -11  -1   2 8.79660 1.23950   1
  10   1  -2 86.3358  4.1406   3
 -10  -1   2 80.8292  2.9050   1
   9   1  -2 0.49271 0.65742   3
  -9  -1   2 0.84142 0.53984   1
   8   1  -2 37.7553  2.4236   3
   8   1  -2 39.0958  1.9913   2
  -8  -1   2 38.0029  1.7800   1
   7   1  -2 117.046   3.954   3
   7   1  -2 112.207   3.181   2
  -7  -1   2 122.210   3.000   1
  -7  -1   2 118.700   3.021   1
   6   1  -2 228.372   5.348   3
   6   1  -2 226.677   4.460   2
  -6  -1   2 223.741   4.235   1
  -6  -1   2 225.087   4.267   1
   5   1  -2 371.105   5.834   2
   5   1  -2 363.611   6.741   3
  -5  -1   2 363.281   5.691   1
  -5  -1   2 362.389   5.712   1
   4   1  -2 106.018   2.276   2
   4   1  -2 107.270   2.918   3
  -4  -1   2 109.792   2.339   1
  -4  -1   2 108.152   2.300   1
   3   1  -2 351.943   5.787   3
   3   1  -2 363.713   4.966   2
  -3  -1   2 364.541   5.194   1
   2   1  -2 4031.99   47.18   3
   2   1  -2 4264.48   47.36   2
  -2  -1   2 4104.42   47.58   1
   1   1  -2 1.07518 0.25584   3
  -1  -1   2 0.86085 0.21731   1
   0   1  -2 -1.0111  0.1991   3
   0  -1   2 -1.2008  0.1990   1
   0  -1   2 -1.0276  0.1699   2
  -1   1  -2 162.215   2.601   3
  -1   1  -2 164.538   2.674   1
   1  -1   2 158.903   2.653   2
   1  -1   2 156.461   2.633   1
  -2   1  -2 485.270   6.526   1
  -2   1  -2 471.183   6.551   3
   2  -1   2 482.824   6.752   2
   2  -1   2 469.158   6.466   1
  -3   1  -2 156.450   3.241   3
  -3   1  -2 164.735   2.995   1
   3  -1   2 164.938   2.977   1
   3  -1   2 162.184   3.321   2
  -4   1  -2 198.463   3.663   1
  -4   1  -2 201.596   4.138   3
   4  -1   2 201.091   4.150   2
  -5   1  -2 503.053   7.518   1
  -5   1  -2 501.210   8.286   3
   5  -1   2 495.076   8.189   2
  -6   1  -2 1.20890 0.39191   1
  -6   1  -2 0.85167 0.53986   3
   6  -1   2 0.68932 0.44796   2
  -7   1  -2 0.52347 0.54763   3
  -7   1  -2 0.15156 0.30997   1
   7  -1   2 0.91460 0.50596   2
  -8   1  -2 38.7696  2.3891   3
   8  -1   2 39.0631  2.2467   2
  -9   1  -2 69.5983  3.4493   3
   9  -1   2 71.3511  3.2757   2
 -10   1  -2 62.1907  3.5204   3
  10  -1   2 71.0541  3.4527   2
  11  -1   2 17.8729  2.4989   3
  11  -1   2 16.8872  2.2049   2
  12  -1   2 0.74818 1.03529   3
  12   0  -2 13.1750  2.2100   3
 -12   0   2 11.4166  1.2843   1
  11   0  -2 7.47798 1.63936   3
 -11   0   2 4.12807 0.84853   1
  10   0  -2 1.88186 0.84032   3
 -10   0   2 0.92508 0.55200   1
   9   0  -2 32.6399  2.4024   3
   9   0  -2 35.1272  2.0163   2
  -9   0   2 32.7989  1.5527   1
   8   0  -2 391.934   7.382   2
   8   0  -2 407.592   8.475   3
  -8   0   2 395.874   6.393   1
  -8   0   2 393.862   6.334   1
   7   0  -2 14.6177  1.5666   3
   7   0  -2 14.6926  1.3360   2
  -7   0   2 15.7175  0.8840   1
  -7   0   2 13.5466  0.8986   1
   6   0  -2 76.3494  2.3438   2
   6   0  -2 80.5076  2.8753   3
  -6   0   2 77.4600  1.9142   1
  -6   0   2 78.9539  1.9046   1
   5   0  -2 293.817   5.063   2
   5   0  -2 295.818   5.731   3
  -5   0   2 297.547   4.419   1
  -5   0   2 299.439   4.401   1
   4   0  -2 0.10704 0.20462   2
   4   0  -2 0.13894 0.27911   3
  -4   0   2 0.27439 0.17614   1
   3   0  -2 77.3230  1.9958   3
  -3   0   2 79.0056  1.7061   2
  -3   0   2 75.9389  1.4079   1
   2   0  -2 444.467   6.016   3
  -2   0   2 443.664   5.605   1
  -2   0   2 451.814   5.812   2
   1   0  -2 823.577   9.607   3
  -1   0   2 824.425   9.908   1
  -1   0   2 815.998   9.866   2
   0   0  -2 1512.54   17.27   3
   0   0   2 1503.89   17.87   2
   0   0   2 1510.76   17.92   1
   0   0   2 1514.33   17.13   3
  -1   0  -2 1878.46   21.84   3
   1   0   2 1901.91   22.54   2
   1   0   2 1905.70   22.48   1
  -2   0  -2 5548.75   66.26   3
  -2   0  -2 5903.98   64.77   1
   2   0   2 5585.73   67.36   2
   2   0   2 5441.76   64.63   1
  -3   0  -2 3.14102 0.57015   3
  -3   0  -2 5.22707 0.63577   1
   3   0   2 3.51322 0.61269   2
   3   0   2 4.54214 0.57502   1
  -4   0  -2 102.478   2.550   1
  -4   0  -2 102.195   2.860   3
   4   0   2 95.1489  2.7481   2
  -5   0  -2 359.941   6.161   1
  -5   0  -2 376.527   6.847   3
   5   0   2 355.137   6.659   2
  -6   0  -2 7.39334 1.08399   3
  -6   0  -2 6.07212 0.81631   1
   6   0   2 7.20817 1.03679   2
  -7   0  -2 85.5134  3.4075   3
   7   0   2 84.6868  3.1703   2
  -8   0  -2 0.80064 0.68542   3
   8   0   2 1.16660 0.62987   2
   9   0   2 11.4189  1.6194   2
   9   0   2 11.3872  1.8218   3
  10   0   2 10.1948  1.6482   2
  10   0   2 8.17198 1.69340   3
  11   0   2 71.6274  3.9145   2
  11   0   2 73.3207  4.2194   3
  12   0   2 29.8684  3.3400   3
  13  -1  -2 -0.6637  1.0854   3
  12  -1  -2 17.7473  2.4689   3
  11  -1  -2 10.6109  1.8083   3
  10  -1  -2 5.60409 1.27575   3
  10  -1  -2 7.47676 1.29718   2
 -10   1   2 5.21996 0.70271   1
   9  -1  -2 4.56908 1.07999   3
   9  -1  -2 3.28791 0.85265   2
   8  -1  -2 178.877   4.511   2
  -8   1   2 184.926   3.297   1
   7  -1  -2 0.15602 0.35027   2
  -7   1   2 0.26371 0.44814   3
   6  -1  -2 298.868   5.548   2
  -6   1   2 292.091   5.869   3
  -5   1   2 34.4186  1.4372   2
  -5   1   2 34.3692  1.5674   3
  -4   1   2 692.901   9.422   2
  -4   1   2 683.055   9.491   3
  -3   1   2 16.1016  0.8081   3
  -3   1   2 16.1414  0.8103   2
  -2   1   2 259.753   3.466   1
  -2   1   2 252.061   3.962   2
  -2   1   2 256.131   3.553   3
  -1   1   2 2173.49   25.72   2
  -1   1   2 2210.77   25.61   1
   0   1   2 1174.81   14.49   2
   0   1   2 1172.37   13.47   3
   0   1   2 1165.58   14.38   1
  -1  -1  -2 4509.67   50.49   3
   1   1   2 4394.79   52.10   1
   1   1   2 4368.06   51.23   2
  -2  -1  -2 812.323  10.716   3
   2   1   2 827.536  10.943   1
   2   1   2 809.356  11.097   2
  -3  -1  -2 500.099   7.722   3
  -3  -1  -2 505.345   7.644   1
   3   1   2 501.332   7.873   2
   3   1   2 507.108   7.603   1
  -4  -1  -2 171.058   4.079   3
  -4  -1  -2 177.005   3.885   1
   4   1   2 183.868   3.817   1
   4   1   2 180.406   4.105   2
  -5  -1  -2 36.0782  1.9059   3
  -5  -1  -2 36.9993  1.7016   1
   5   1   2 37.3100  1.8616   2
   6   1   2 56.2005  2.4753   2
   7   1   2 3.95966 0.92922   2
   7   1   2 3.66976 0.99065   3
   8   1   2 17.8565  2.0848   3
   8   1   2 15.3612  1.7631   2
   9   1   2 4.48935 1.37029   3
   9   1   2 6.92782 1.34997   2
  10   1   2 1.88249 0.96704   2
  10   1   2 -0.7184  0.6626   3
  11   1   2 4.15729 1.54735   3
  13  -2  -2 3.77637 1.52164   3
  12  -2  -2 15.2454  2.2890   3
  11  -2  -2 23.6492  2.2427   2
  11  -2  -2 21.0426  2.4467   3
  10  -2  -2 254.031   6.313   2
   9  -2  -2 31.3173  1.9673   2
  -9   2   2 27.2454  2.0470   3
   8  -2  -2 303.648   6.411   2
  -8   2   2 311.148   6.770   3
  -7   2   2 30.2881  1.6624   2
  -7   2   2 33.7232  1.8460   3
  -6   2   2 258.900   5.258   3
  -6   2   2 252.805   5.048   2
  -5   2   2 4.68935 0.66624   2
  -5   2   2 5.22265 0.69853   3
  -4   2   2 10.8303  0.7489   3
  -4   2   2 12.0059  0.8546   2
  -3   2   2 463.564   6.912   2
  -3   2   2 463.731   6.295   3
  -3   2   2 473.392   5.965   1
  -2   2   2 150.529   2.570   1
  -2   2   2 151.732   2.990   2
  -2   2   2 152.611   2.306   3
  -1   2   2 758.339  10.066   2
  -1   2   2 763.454   8.931   3
  -1   2   2 746.076   9.810   1
   0   2   2 118.638   2.565   1
   0   2   2 119.016   2.639   2
   0   2   2 123.679   2.143   3
   1   2   2 158.404   3.314   1
   1   2   2 169.889   3.074   3
   1   2   2 164.790   3.405   2
   2   2   2 69.3533  2.0296   3
   2   2   2 68.7426  2.1043   1
   2   2   2 66.7411  2.1419   2
   3   2   2 194.146   4.234   2
   3   2   2 199.437   4.161   1
   3   2   2 188.140   4.180   3
  -4  -2  -2 133.150   3.547   1
   4   2   2 120.176   3.512   3
   4   2   2 127.027   3.333   1
   4   2   2 122.874   3.447   2
   5   2   2 20.5668  1.4561   2
   5   2   2 21.1040  1.5784   3
   6   2   2 230.600   5.566   2
   6   2   2 220.236   5.785   3
   7   2   2 -0.4821  0.4669   3
   7   2   2 -0.1473  0.4465   2
   8   2   2 9.41720 1.44049   2
   8   2   2 7.08376 1.47186   3
   9   2   2 71.9528  3.5100   2
   9   2   2 70.7570  3.8567   3
  10   2   2 12.9277  2.2091   3
  11   2   2 0.19164 1.04639   3
  13  -3  -2 1.36814 1.13942   3
  12  -3  -2 1.32659 0.96013   3
  12  -3  -2 1.72563 0.87386   2
  11  -3  -2 13.7969  1.8101   2
 -11   3   2 15.0068  2.0879   3
  10  -3  -2 81.6384  3.4630   2
 -10   3   2 88.4241  3.8331   3
   9  -3  -2 45.4967  2.4304   2
  -9   3   2 52.0087  2.6855   3
  -8   3   2 129.421   3.847   2
  -8   3   2 125.638   3.947   3
  -7   3   2 -0.5289  0.3408   3
  -7   3   2 0.55918 0.38973   2
  -6   3   2 15.8875  1.1403   3
  -6   3   2 17.3040  1.2539   2
  -5   3   2 25.1275  1.3892   2
  -5   3   2 24.0291  1.2176   3
  -4   3   2 56.4292  1.9870   2
  -4   3   2 56.4823  1.3280   1
  -4   3   2 58.5587  1.6919   3
  -3   3   2 329.301   4.855   1
  -3   3   2 323.181   4.753   3
  -3   3   2 332.024   5.638   2
  -2   3   2 56.9257  1.8569   2
  -2   3   2 59.7023  1.3728   3
  -2   3   2 58.9324  1.6522   1
  -1   3   2 222.914   4.214   2
  -1   3   2 223.007   4.057   1
  -1   3   2 225.394   3.458   3
   0   3   2 144.748   3.295   2
   0   3   2 152.239   2.843   3
   0   3   2 149.211   3.269   1
   1   3   2 323.187   5.655   1
   1   3   2 310.369   5.176   3
   1   3   2 305.560   5.555   2
   2   3   2 183.337   4.130   2
   2   3   2 189.778   4.008   3
   2   3   2 190.181   4.177   1
   3   3   2 42.4918  1.9230   3
   3   3   2 39.1279  1.8238   1
   3   3   2 40.3754  1.8487   2
   4   3   2 130.336   3.727   2
   4   3   2 127.807   3.771   3
   4   3   2 127.214   3.597   1
   5   3   2 245.735   5.708   2
   5   3   2 252.035   6.004   3
   6   3   2 306.658   7.266   3
   6   3   2 320.888   6.994   2
   7   3   2 -0.3162  0.5023   2
   7   3   2 0.07249 0.67413   3
   8   3   2 19.2547  2.4364   3
   8   3   2 13.2024  1.7883   2
   9   3   2 2.47457 1.13711   3
  10   3   2 8.16243 1.82213   3
  12  -4  -2 0.46318 0.79981   2
 -12   4   2 0.51291 0.95768   3
  11  -4  -2 0.54491 0.78783   2
 -11   4   2 0.12149 0.62417   3
  10  -4  -2 82.4314  3.5864   2
 -10   4   2 85.5845  3.6182   3
  -9   4   2 54.7415  2.6642   2
  -9   4   2 55.6388  2.7074   3
  -8   4   2 85.6631  3.1980   2
  -8   4   2 89.7732  3.2044   3
  -7   4   2 104.106   3.188   3
  -7   4   2 101.248   3.355   2
  -6   4   2 188.882   4.116   3
  -6   4   2 185.134   4.511   2
  -5   4   2 46.6581  1.6785   3
  -5   4   2 45.9673  1.9894   2
  -4   4   2 38.1997  1.7614   2
  -4   4   2 41.7768  1.3564   1
  -4   4   2 41.1292  1.4366   3
  -3   4   2 672.773   8.881   3
  -3   4   2 672.081  10.034   2
  -3   4   2 663.321   9.293   1
   2  -4  -2 2.34147 0.56259   1
  -2   4   2 2.26455 0.58420   1
  -2   4   2 2.15319 0.62659   2
  -2   4   2 2.30153 0.48804   3
  -1   4   2 27.8909  1.1072   3
  -1   4   2 29.2719  1.3844   1
  -1   4   2 24.7121  1.3532   2
   0   4   2 12.1332  1.1345   1
   0   4   2 11.9626  0.8300   3
   0   4   2 11.6488  1.1157   2
   1   4   2 132.830   3.441   2
   1   4   2 134.263   3.543   1
   1   4   2 137.271   3.254   3
   2   4   2 7.61016 0.99829   3
   2   4   2 6.93679 0.97762   1
   2   4   2 8.34639 1.03433   2
   3   4   2 156.514   4.102   2
   3   4   2 156.615   4.183   1
   3   4   2 152.204   4.077   3
   4   4   2 2.71969 0.74888   2
   4   4   2 2.39866 0.75129   3
   5   4   2 340.877   7.152   2
   5   4   2 321.219   7.332   3
   6   4   2 152.058   5.044   3
   6   4   2 159.570   4.772   2
   7   4   2 -0.1057  0.6702   3
   7   4   2 -0.3761  0.6335   2
   8   4   2 17.3219  2.3961   3
   9   4   2 69.4395  4.1740   3
 -10  -4  -2 54.9344  3.5585   1
  10   4   2 49.4873  3.7334   3
  13  -5  -2 38.3829  3.4158   2
 -13   5   2 37.5608  3.4667   3
  12  -5  -2 3.51086 1.27086   2
 -12   5   2 4.47948 1.28622   3
  11  -5  -2 33.5303  2.9554   2
 -11   5   2 32.9204  2.3681   3
 -10   5   2 108.220   4.112   2
 -10   5   2 113.870   4.145   3
  -9   5   2 294.075   6.689   3
  -9   5   2 301.864   6.974   2
  -8   5   2 0.65269 0.55715   3
  -8   5   2 0.13025 0.52486   2
  -7   5   2 164.954   4.560   2
  -7   5   2 166.225   4.117   3
  -6   5   2 338.447   6.007   3
  -6   5   2 326.314   6.698   2
  -5   5   2 -0.0018  0.3231   2
  -5   5   2 -0.1940  0.2326   3
  -4   5   2 6.93119 0.77044   3
  -4   5   2 7.13564 1.00160   2
   3  -5  -2 894.552  12.414   1
  -3   5   2 883.279  12.959   2
  -3   5   2 887.884  11.649   3
  -3   5   2 883.163  12.338   1
   2  -5  -2 74.2321  2.4061   1
  -2   5   2 66.1798  2.2791   1
  -2   5   2 72.7244  2.0010   3
  -2   5   2 75.1737  2.5537   2
  -1   5   2 0.23285 0.34334   2
  -1   5   2 -0.2799  0.2234   3
  -1   5   2 0.04162 0.30242   1
   0   5   2 10.0152  1.0060   3
   0   5   2 7.51362 0.97728   2
   0   5   2 9.61263 1.13028   1
   1   5   2 79.0717  2.5929   3
   1   5   2 79.3151  2.8516   1
   1   5   2 78.1918  2.7312   2
   2   5   2 37.6714  2.0446   1
   2   5   2 41.5426  2.0141   2
   2   5   2 38.2641  1.9361   3
   3   5   2 28.8839  1.8026   3
   3   5   2 27.2526  1.7295   2
   4   5   2 46.7519  2.4778   3
   4   5   2 46.3778  2.3847   2
   5   5   2 174.652   4.993   2
   5   5   2 174.222   5.350   3
   6   5   2 43.6973  2.5879   2
   6   5   2 47.2327  2.9202   3
   7   5   2 1.32220 0.95736   3
  -8  -5  -2 -0.4572  0.6900   1
   8   5   2 -0.2452  0.7955   3
  -9  -5  -2 19.2322  2.5132   1
   9   5   2 19.8710  2.7048   3
  13  -6  -2 26.4920  2.9760   2
 -13   6   2 31.1736  3.1146   3
  12  -6  -2 8.40113 1.61394   2
 -12   6   2 8.38630 1.53874   3
 -11   6   2 0.58669 0.78084   3
 -11   6   2 2.65119 0.95676   2
 -10   6   2 9.28467 1.42911   3
 -10   6   2 8.74407 1.45864   2
  -9   6   2 427.156   8.407   3
  -9   6   2 418.269   8.929   2
  -8   6   2 4.27743 0.83529   3
  -8   6   2 1.34187 0.77349   2
  -7   6   2 46.8582  2.4846   2
  -7   6   2 44.2819  2.0195   3
  -6   6   2 165.379   4.571   2
  -6   6   2 154.111   3.762   3
  -5   6   2 -0.0608  0.2587   3
  -5   6   2 0.55608 0.46723   2
  -4   6   2 78.4005  2.3227   3
  -4   6   2 77.0697  2.9216   2
   3  -6  -2 461.860   7.931   1
  -3   6   2 475.181   7.366   3
  -3   6   2 487.158   8.543   2
   2  -6  -2 153.290   3.976   1
  -2   6   2 155.754   4.005   1
  -2   6   2 147.403   4.022   2
  -2   6   2 155.432   3.491   3
   1  -6  -2 17.6975  1.6468   1
  -1   6   2 15.3542  1.4633   2
  -1   6   2 12.4403  1.3609   1
  -1   6   2 14.0552  1.0627   3
   0  -6  -2 28.5377  1.7873   1
   0   6   2 30.7870  1.8365   1
   0   6   2 30.4619  1.6025   3
   0   6   2 28.3893  1.6954   2
   1   6   2 129.855   3.874   2
   1   6   2 127.373   4.010   1
   1   6   2 135.107   3.737   3
   2   6   2 12.2955  1.4080   2
   2   6   2 10.2611  1.3188   3
   3   6   2 35.7264  2.1243   2
   3   6   2 35.3353  2.1329   3
   4   6   2 118.912   4.049   2
   4   6   2 118.683   4.282   3
   5   6   2 15.7467  1.8790   2
   5   6   2 14.0234  1.8865   3
  -6  -6  -2 9.66362 1.68538   1
   6   6   2 8.89123 1.64939   3
  -7  -6  -2 22.1675  2.6040   1
   7   6   2 27.2278  2.9662   3
  -8  -6  -2 24.7870  2.9512   1
   8   6   2 22.5915  2.9321   3
  13  -7  -2 2.61310 1.25751   2
 -13   7   2 -1.1223  0.9668   3
  12  -7  -2 3.06218 1.17593   2
 -12   7   2 0.81890 1.06159   3
 -12   7   2 2.56445 1.10457   2
 -11   7   2 14.7934  1.9025   3
 -11   7   2 15.0300  2.0352   2
 -10   7   2 15.7046  1.8231   3
 -10   7   2 10.4881  1.7025   2
  -9   7   2 29.1362  1.9622   3
  -9   7   2 32.2119  2.3729   2
  -8   7   2 83.9028  3.5759   2
  -8   7   2 77.1869  2.9551   3
  -7   7   2 3.00923 0.87976   2
  -7   7   2 4.05611 0.78812   3
  -6   7   2 39.8327  2.3107   2
  -6   7   2 41.2818  1.8771   3
  -5   7   2 179.104   4.068   3
  -5   7   2 171.448   4.847   2
  -4   7   2 0.07442 0.31692   3
  -4   7   2 0.98407 0.51592   2
  -3   7   2 531.728   9.610   2
  -3   7   2 540.910   8.519   3
  -2   7   2 453.819   8.530   2
  -2   7   2 458.746   7.699   3
   1  -7  -2 59.7486  2.7126   1
  -1   7   2 59.5291  2.3009   3
  -1   7   2 60.5880  2.6503   2
   0  -7  -2 116.834   4.051   1
   0   7   2 118.073   3.577   3
   0   7   2 120.582   3.854   2
  -1  -7  -2 48.1427  2.6468   1
   1   7   2 53.1928  2.4820   3
   1   7   2 53.5350  2.5619   2
  -2  -7  -2 3.68974 1.04279   1
   2   7   2 3.26868 0.84329   2
   2   7   2 2.77555 0.80306   3
  -3  -7  -2 243.578   6.700   1
   3   7   2 226.901   6.080   3
   3   7   2 231.952   5.984   2
  -4  -7  -2 4.08614 1.28242   1
   4   7   2 2.48710 0.82602   2
   4   7   2 2.41962 0.92291   3
  -5  -7  -2 3.92561 1.26807   1
   5   7   2 1.36801 0.87748   3
  -6  -7  -2 14.4579  2.1584   1
   6   7   2 9.94178 1.82146   3
  -7  -7  -2 1.00460 0.93407   1
   7   7   2 -0.1176  0.8324   3
  13  -8  -2 3.86072 1.28964   2
 -13   8   2 -0.8437  1.0213   3
 -12   8   2 35.9629  3.1308   3
 -12   8   2 36.1946  3.3536   2
 -11   8   2 33.1301  3.0703   2
 -11   8   2 36.9745  2.5094   3
 -10   8   2 0.26997 0.64443   3
 -10   8   2 0.21702 0.74767   2
  -9   8   2 -0.3146  0.6665   2
  -9   8   2 0.80007 0.59960   3
  -8   8   2 0.48071 0.70992   2
  -8   8   2 0.80297 0.64394   3
  -7   8   2 58.1964  2.4638   3
  -7   8   2 59.0470  3.0355   2
  -6   8   2 226.576   5.092   3
  -6   8   2 231.044   6.162   2
  -5   8   2 -0.3839  0.5256   2
  -5   8   2 -0.3930  0.3806   3
  -4   8   2 26.5832  1.9921   2
  -4   8   2 24.4544  1.4930   3
  -3   8   2 4.85632 0.81654   3
  -3   8   2 6.21870 1.14384   2
  -2   8   2 3.28038 0.87509   2
  -2   8   2 1.08381 0.53064   3
  -1   8   2 32.7989  2.1078   2
  -1   8   2 32.0439  1.8660   3
   0   8   2 230.237   5.555   3
   0   8   2 213.839   5.738   2
   1   8   2 39.3409  2.3729   2
   1   8   2 40.8330  2.3236   3
   2   8   2 0.00535 0.56543   2
   2   8   2 1.04125 0.63896   3
  -3  -8  -2 47.4959  3.3407   1
   3   8   2 47.3815  2.7950   3
   3   8   2 47.6683  2.7041   2
  -4  -8  -2 13.5118  2.1094   1
   4   8   2 13.6628  1.8988   3
  -5  -8  -2 6.36693 1.72720   1
   5   8   2 6.81575 1.50932   3
  -6  -8  -2 2.86037 1.37673   1
   6   8   2 1.50946 1.03695   3
 -13   9   2 -0.3987  1.0218   2
 -12   9   2 16.0000  2.3337   2
 -11   9   2 27.4704  2.9404   2
 -10   9   2 0.82433 0.86206   2
 -10   9   2 0.54977 0.76046   3
  -9   9   2 5.12350 1.34316   2
  -9   9   2 5.85587 1.13845   3
  -8   9   2 46.5308  2.9305   2
  -8   9   2 47.1850  2.3705   3
  -7   9   2 16.7164  2.0201   2
  -7   9   2 14.5720  1.5182   3
  -6   9   2 32.7119  2.3391   2
  -6   9   2 31.0610  1.8413   3
  -5   9   2 109.353   3.438   3
  -5   9   2 110.093   4.203   2
  -4   9   2 76.8716  2.8580   3
  -4   9   2 76.1967  3.4755   2
  -3   9   2 83.0445  3.5719   2
  -3   9   2 80.7057  2.9958   3
  -2   9   2 172.701   5.229   2
  -2   9   2 178.189   4.750   3
  -1   9   2 229.709   5.780   3
  -1   9   2 237.010   6.238   2
   0   9   2 53.5079  2.8512   2
   0   9   2 50.5399  2.6636   3
   1   9   2 0.50885 0.63012   3
   1   9   2 -0.0297  0.6801   2
   2   9   2 1.23910 0.82737   3
   2   9   2 1.97402 0.90688   2
   3   9   2 121.569   4.828   3
   4   9   2 17.4825  2.3582   3
   5   9   2 -0.2173  1.0085   3
 -12  10   2 22.0929  2.8456   2
 -11  10   2 34.0362  3.3675   2
 -10  10   2 45.2960  3.2538   2
  -9  10   2 2.55940 1.18598   2
  -8  10   2 40.6018  2.8872   2
  -7  10   2 4.46793 1.23559   2
  -6  10   2 -0.2180  0.6613   2
  -5  10   2 86.3046  3.2705   3
  -5  10   2 92.1103  4.0329   2
  -4  10   2 66.1331  2.8308   3
  -4  10   2 60.7003  3.3001   2
  -3  10   2 0.31135 0.48627   3
  -3  10   2 0.81329 0.72358   2
  -2  10   2 0.33149 0.66152   2
  -2  10   2 -0.1417  0.5639   3
  -1  10   2 73.9471  3.2996   3
  -1  10   2 74.3145  3.5732   2
   0  10   2 47.2615  2.7529   3
   0  10   2 53.1898  3.0419   2
   1  10   2 1.43313 0.83597   2
   1  10   2 0.49722 0.75821   3
   2  10   2 30.0384  2.8613   3
   3  10   2 26.6481  2.8852   3
   4  10   2 43.8164  3.2568   3
 -12  11   2 1.65213 1.25958   2
 -11  11   2 223.375   7.667   2
 -10  11   2 20.5651  2.7389   2
  -9  11   2 4.90660 1.35908   2
  -8  11   2 52.2065  3.3368   2
  -7  11   2 14.0496  2.1110   2
  -6  11   2 47.0823  3.0916   2
  -5  11   2 70.9390  3.7357   2
  -4  11   2 1.80283 0.89829   2
  -3  11   2 2.28048 1.02861   2
  -2  11   2 146.656   5.327   2
  -1  11   2 3.52010 1.12740   2
   0  11   2 3.58620 1.28915   2
 -11  12   2 14.7241  2.4639   2
 -10  12   2 11.4367  2.2212   2
  -9  12   2 9.94721 2.00461   2
  -8  12   2 1.00230 1.03309   2
  -7  12   2 98.5371  4.6926   2
  -6  12   2 2.68821 1.18142   2
  -5  12   2 68.8929  3.8568   2
  -4  12   2 0.45281 0.78617   2
  -3  12   2 1.22581 1.01728   2
  -2  12   2 0.60161 0.94714   2
  -1  12   2 2.02860 1.05404   2
  -9  13   2 -0.0329  1.0382   2
  -8  13   2 17.0074  2.5569   2
  -7  13   2 32.4183  3.4752   2
  -6  13   2 33.5727  3.5142   2
  -5  13   2 1.85702 1.06739   2
  -4  13   2 6.75796 1.61038   2
  -3  13   2 4.46847 1.30615   2
  -2  13   2 13.4436  2.2475   2
  -6  15  -3 3.78134 1.47498   3
  -6  15  -3 4.97207 1.52935   2
  -1  14  -3 15.2799  2.4680   3
  -2  14  -3 23.7234  2.9364   3
  -3  14  -3 7.25277 1.71989   3
  -4  14  -3 159.449   6.173   3
  -5  14  -3 4.12321 1.33293   2
  -5  14  -3 1.48787 1.15000   3
  -6  14  -3 5.17297 1.55182   2
  -6  14  -3 6.00905 1.55715   3
  -7  14  -3 35.8410  3.4529   2
  -7  14  -3 29.3870  3.0972   3
  -8  14  -3 9.64715 1.85378   2
  -8  14  -3 10.5084  1.9293   3
  -9  14  -3 2.48557 1.33284   3
  -9  14  -3 7.68806 1.78370   2
 -10  14  -3 181.236   6.569   3
 -10  14  -3 164.290   6.716   2
   1  13  -3 37.1848  3.6448   3
   0  13  -3 8.10884 1.77696   3
  -1  13  -3 5.59899 1.48803   3
  -2  13  -3 84.2297  4.3195   3
  -3  13  -3 -0.0023  0.8038   3
  -4  13  -3 12.9730  1.9152   2
  -4  13  -3 10.5004  1.8929   3
  -5  13  -3 65.5892  3.5332   2
  -5  13  -3 61.0011  3.5546   3
  -6  13  -3 13.9118  2.0601   3
  -6  13  -3 14.0136  2.0495   2
  -7  13  -3 16.1289  2.1985   2
  -7  13  -3 15.7416  2.1463   3
  -8  13  -3 4.39231 1.31542   2
  -8  13  -3 2.08025 1.06503   3
  -9  13  -3 -2.3795  0.7059   2
  -9  13  -3 0.25367 0.89350   3
 -10  13  -3 3.35914 1.29886   2
 -10  13  -3 6.36526 1.67085   3
 -11  13  -3 57.0965  3.7591   3
 -11  13  -3 60.1450  4.0276   2
   3  12  -3 -0.7339  0.9547   3
   2  12  -3 3.04672 1.37106   3
   1  12  -3 27.6041  3.0759   3
   0  12  -3 56.8580  3.5872   3
  -1  12  -3 8.67622 1.66004   3
  -2  12  -3 279.730   7.706   3
  -3  12  -3 127.810   4.562   2
  -3  12  -3 128.570   4.959   3
  -4  12  -3 0.84664 0.85834   3
  -4  12  -3 0.43934 0.73156   2
  -5  12  -3 6.98711 1.48890   2
  -5  12  -3 4.60266 1.22160   3
  -6  12  -3 37.5078  2.6463   2
  -6  12  -3 36.3873  2.5913   3
  -7  12  -3 -0.0656  0.6947   2
  -7  12  -3 1.43589 0.95044   3
  -8  12  -3 1.16684 0.88887   2
  -8  12  -3 1.06425 0.91183   3
  -9  12  -3 1.82325 1.01345   2
  -9  12  -3 3.56678 1.17327   3
 -10  12  -3 31.8676  3.1620   3
 -10  12  -3 29.7894  3.1121   2
 -11  12  -3 18.8627  2.6444   2
 -11  12  -3 19.2080  2.5398   3
 -12  12  -3 7.06014 1.68849   3
  12 -12   3 10.6930  2.2558   2
   4  11  -3 0.70276 1.06975   3
   3  11  -3 4.45512 1.48762   3
   2  11  -3 26.2685  2.8967   3
   1  11  -3 102.808   4.569   3
   0  11  -3 2.50190 1.08688   3
  -1  11  -3 -0.3945  0.6258   3
  -2  11  -3 71.7787  3.1103   2
  -2  11  -3 67.8694  3.5099   3
  -3  11  -3 79.8137  3.3278   2
  -3  11  -3 69.5776  3.4455   3
  -4  11  -3 51.4205  2.8175   2
  -4  11  -3 49.6258  2.8995   3
  -5  11  -3 273.813   6.939   2
  -5  11  -3 277.936   7.117   3
  -6  11  -3 10.8474  1.6910   3
  -6  11  -3 14.5305  1.8642   2
  -7  11  -3 3.67773 1.09528   3
  -7  11  -3 1.31479 0.82175   2
  -8  11  -3 48.8326  3.0220   2
  -8  11  -3 45.5427  2.8470   3
  -9  11  -3 54.8429  3.1851   3
  -9  11  -3 59.5783  3.4618   2
 -10  11  -3 1.96184 0.89229   3
 -10  11  -3 0.40519 0.77748   2
 -11  11  -3 1.55513 1.02270   3
 -11  11  -3 0.92076 0.97783   2
  11 -11   3 1.33333 1.02406   2
 -12  11  -3 8.62505 1.83274   3
  12 -11   3 8.91250 2.02560   2
   5  10  -3 0.23967 0.95843   3
  -5 -10   3 1.71491 1.12174   1
   4  10  -3 9.96482 1.84855   3
  -4 -10   3 16.1975  2.4035   1
   3  10  -3 4.67980 1.36170   3
  -3 -10   3 4.55396 1.39123   1
   2  10  -3 6.86282 1.45777   3
   1  10  -3 136.081   5.013   3
   0  10  -3 17.0909  2.0935   3
  -1  10  -3 157.702   4.398   2
  -1  10  -3 152.055   5.087   3
  -2  10  -3 26.4704  1.8430   2
  -2  10  -3 20.4465  2.1877   3
  -3  10  -3 24.7364  1.8016   2
  -3  10  -3 24.3334  2.2961   3
  -4  10  -3 8.50172 1.35848   2
  -4  10  -3 9.55309 1.45197   3
  -5  10  -3 27.3585  2.0035   2
  -5  10  -3 27.8981  2.0472   3
  -6  10  -3 200.058   5.734   2
  -6  10  -3 198.171   5.705   3
  -7  10  -3 119.697   4.475   2
  -7  10  -3 124.312   4.432   3
  -8  10  -3 6.06826 1.31351   3
  -8  10  -3 6.72257 1.35611   2
  -9  10  -3 23.1905  2.4538   3
  -9  10  -3 23.2464  2.4745   2
 -10  10  -3 14.9106  2.0775   3
 -10  10  -3 17.6999  2.2467   2
 -11  10  -3 1.91195 0.98759   3
  11 -10   3 0.88349 0.92028   2
 -12  10  -3 174.009   6.384   3
  12 -10   3 162.942   6.503   2
 -13  10  -3 0.64085 1.11712   3
  13 -10   3 0.31987 1.20745   2
   6   9  -3 70.6538  4.2159   3
  -6  -9   3 56.8719  3.7119   1
   5   9  -3 29.7723  3.1731   3
  -5  -9   3 40.9661  3.0015   1
   4   9  -3 17.4010  2.3250   3
  -4  -9   3 16.6212  2.2209   1
   3   9  -3 87.5877  4.0843   3
  -3  -9   3 88.5680  4.0576   1
   2   9  -3 36.5653  2.5559   3
  -2  -9   3 29.6520  2.7691   1
   1   9  -3 0.56720 0.60914   3
  -1  -9   3 2.76575 0.93780   1
   0   9  -3 200.584   4.663   2
   0   9  -3 196.745   5.565   3
   0  -9   3 191.048   5.632   1
  -1   9  -3 32.4199  2.1753   3
  -1   9  -3 31.5688  1.7857   2
   1  -9   3 28.8183  2.1920   1
  -2   9  -3 111.148   3.912   3
  -2   9  -3 106.529   3.411   2
  -3   9  -3 20.5366  1.9713   3
  -3   9  -3 19.0224  1.7260   2
  -4   9  -3 12.9202  1.5872   3
  -4   9  -3 13.7696  1.5205   2
  -5   9  -3 7.70914 1.23018   2
  -5   9  -3 7.63014 1.24833   3
  -6   9  -3 51.2261  2.6633   2
  -6   9  -3 52.0541  2.6743   3
  -7   9  -3 0.59858 0.54216   2
  -7   9  -3 -0.1362  0.5707   3
  -8   9  -3 114.376   4.241   3
  -8   9  -3 125.153   4.536   2
  -9   9  -3 131.930   4.870   2
  -9   9  -3 129.992   4.727   3
 -10   9  -3 8.59722 1.58115   3
  10  -9   3 9.88720 1.72031   2
 -11   9  -3 1.72121 0.93054   3
  11  -9   3 0.66883 0.84922   2
 -12   9  -3 54.7843  3.5749   3
  12  -9   3 51.3673  3.5980   2
 -13   9  -3 32.7638  3.4664   3
  13  -9   3 30.7026  3.4524   2
   7   8  -3 1.73260 1.07734   3
  -7  -8   3 -0.1850  0.7761   1
   6   8  -3 68.2242  3.9728   3
  -6  -8   3 69.7601  3.7518   1
   5   8  -3 138.353   5.333   3
  -5  -8   3 145.999   5.287   1
   4   8  -3 9.81002 1.69431   3
  -4  -8   3 11.4309  1.7061   1
   3   8  -3 49.2152  2.8432   3
  -3  -8   3 51.6062  2.9259   1
   2   8  -3 3.89404 1.03237   3
  -2  -8   3 5.21385 1.09641   1
   1   8  -3 23.2598  1.3836   2
   1   8  -3 24.9492  2.2328   3
  -1  -8   3 25.4392  2.2556   1
   0   8  -3 2.57531 0.64315   2
   0   8  -3 2.29490 0.81233   3
   0  -8   3 2.58143 0.85866   1
  -1   8  -3 273.958   5.493   2
  -1   8  -3 276.033   6.336   3
   1  -8   3 273.040   6.376   1
  -2   8  -3 9.35982 1.08577   2
  -2   8  -3 7.12841 1.12092   3
   2  -8   3 9.14834 1.27737   1
  -3   8  -3 5.66533 1.00623   3
  -3   8  -3 7.41710 1.02180   2
   3  -8   3 8.61282 1.18459   1
  -4   8  -3 110.115   3.509   2
  -4   8  -3 120.605   3.821   3
  -5   8  -3 14.3082  1.5666   3
  -5   8  -3 16.8128  1.6439   2
  -6   8  -3 185.242   5.035   3
  -6   8  -3 180.552   5.023   2
  -7   8  -3 52.1875  2.6934   2
  -7   8  -3 58.8187  2.8028   3
  -8   8  -3 3.28259 0.95501   2
  -8   8  -3 2.65490 0.93021   3
  -9   8  -3 5.87878 1.27581   3
   9  -8   3 3.92643 1.12088   2
 -10   8  -3 24.8078  2.5984   3
  10  -8   3 29.9620  2.9157   2
 -11   8  -3 0.97637 0.89735   3
  11  -8   3 -0.2498  0.8271   2
 -12   8  -3 10.9877  1.9752   3
  12  -8   3 12.2301  2.1057   2
 -13   8  -3 10.1166  2.0394   3
  13  -8   3 5.94737 1.53396   2
   8   7  -3 0.68531 0.93160   3
  -8  -7   3 0.79490 0.92029   1
   7   7  -3 9.33870 1.83893   3
  -7  -7   3 10.7555  1.7471   1
   6   7  -3 0.99834 0.84551   3
  -6  -7   3 1.64739 0.83767   1
   5   7  -3 1.77140 0.85336   3
  -5  -7   3 1.41090 0.83277   1
   4   7  -3 4.10648 1.07273   3
  -4  -7   3 3.83596 1.04401   1
   3   7  -3 373.638   8.248   3
  -3  -7   3 394.492   8.258   1
   2   7  -3 234.668   5.953   3
   2   7  -3 238.371   4.490   2
  -2  -7   3 238.169   5.955   1
   1   7  -3 64.8975  2.8102   3
   1   7  -3 67.4488  2.1163   2
  -1  -7   3 65.7372  2.8544   1
   0   7  -3 42.9560  2.1856   3
   0   7  -3 42.3688  1.6823   2
   0  -7   3 40.9144  2.1685   1
  -1   7  -3 29.5078  1.7713   3
  -1   7  -3 30.6316  1.4776   2
   1  -7   3 25.9662  1.7127   1
  -2   7  -3 160.608   3.784   2
  -2   7  -3 157.744   4.197   3
   2  -7   3 159.239   4.195   1
  -3   7  -3 63.3059  2.3446   2
  -3   7  -3 56.8901  2.4121   3
   3  -7   3 60.6899  2.4158   1
  -4   7  -3 554.258   9.531   3
  -4   7  -3 576.690   9.491   2
   4  -7   3 574.442   9.237   1
  -5   7  -3 185.404   4.384   1
  -5   7  -3 180.221   4.678   2
  -5   7  -3 174.013   4.617   3
  -6   7  -3 -0.1400  0.3811   2
  -6   7  -3 0.74202 0.50858   3
  -7   7  -3 122.853   4.059   2
  -7   7  -3 118.043   3.930   3
  -8   7  -3 5.74495 1.10959   3
   8  -7   3 6.73888 1.29948   2
  -9   7  -3 3.09953 0.97224   3
   9  -7   3 2.68371 0.96494   2
 -10   7  -3 46.0489  2.8954   3
  10  -7   3 44.8231  2.9408   2
 -11   7  -3 121.785   4.916   3
  11  -7   3 124.221   5.000   2
 -12   7  -3 6.87803 1.66069   3
  12  -7   3 6.19199 1.56809   2
 -13   7  -3 -1.2534  0.8565   3
  13  -7   3 2.31229 1.12106   2
   9   6  -3 5.71889 1.55924   3
  -9  -6   3 4.17891 1.32967   1
   8   6  -3 2.78432 1.23410   3
  -8  -6   3 5.25735 1.36176   1
   7   6  -3 8.76285 1.74172   3
  -7  -6   3 7.85195 1.43999   1
   6   6  -3 24.2364  2.5334   3
  -6  -6   3 30.1817  2.2402   1
   5   6  -3 11.1267  1.6650   3
  -5  -6   3 10.9476  1.5050   1
   4   6  -3 142.979   4.688   3
  -4  -6   3 148.756   4.523   1
   3   6  -3 53.2467  2.5688   3
   3   6  -3 56.4836  1.7394   2
  -3  -6   3 51.0137  2.5551   1
   2   6  -3 56.5368  2.5374   3
   2   6  -3 61.1751  1.7652   2
  -2  -6   3 56.6751  2.5070   1
   1   6  -3 2.52112 0.66104   3
   1   6  -3 2.59969 0.48041   2
  -1  -6   3 0.83133 0.48065   1
   0   6  -3 81.6454  2.8097   3
   0   6  -3 82.2377  2.1967   2
   0  -6   3 83.3950  2.8438   1
  -1   6  -3 4.17976 0.62051   2
  -1   6  -3 3.67346 0.71992   3
   1  -6   3 4.20714 0.74377   1
  -2   6  -3 419.995   7.407   3
  -2   6  -3 426.275   6.951   2
   2  -6   3 428.259   7.397   1
  -3   6  -3 1.16854 0.47001   3
  -3   6  -3 1.03101 0.43589   2
   3  -6   3 1.71286 0.52152   1
  -4   6  -3 248.609   5.325   3
  -4   6  -3 252.639   5.258   2
  -4   6  -3 260.043   5.164   1
   4  -6   3 251.802   4.994   1
  -5   6  -3 120.347   3.541   2
  -5   6  -3 124.607   3.245   1
  -5   6  -3 127.027   3.652   3
  -6   6  -3 245.454   4.957   1
  -6   6  -3 243.933   5.589   3
  -6   6  -3 238.169   5.540   2
  -7   6  -3 473.344   7.932   1
  -7   6  -3 476.323   8.948   3
   7  -6   3 491.101   9.277   2
  -8   6  -3 6.01841 1.14361   3
   8  -6   3 5.59504 1.12721   2
  -9   6  -3 129.119   4.552   3
   9  -6   3 145.341   4.912   2
 -10   6  -3 63.7195  3.3604   3
  10  -6   3 55.8359  3.1555   2
 -11   6  -3 2.29436 1.12573   3
  11  -6   3 1.50825 1.02399   2
 -12   6  -3 2.11708 1.28361   3
  12  -6   3 4.70397 1.28000   2
 -13   6  -3 8.07854 1.87608   3
  13  -6   3 12.1086  2.1448   2
  10   5  -3 64.5745  4.2479   3
 -10  -5   3 57.9752  3.4009   1
   9   5  -3 14.1503  2.2705   3
  -9  -5   3 15.0056  1.8985   1
   8   5  -3 0.57486 0.84245   3
  -8  -5   3 1.78861 0.85555   1
   7   5  -3 14.5333  2.0647   3
  -7  -5   3 14.3890  1.7544   1
   6   5  -3 35.9031  2.4694   3
  -6  -5   3 34.5999  2.1682   1
   5   5  -3 162.423   5.073   3
  -5  -5   3 173.711   4.729   1
   4   5  -3 125.872   4.091   3
   4   5  -3 120.789   2.623   2
  -4  -5   3 124.079   3.783   1
   3   5  -3 57.3839  2.5505   3
   3   5  -3 59.4883  1.5947   2
  -3  -5   3 56.8883  2.3987   1
   2   5  -3 39.3510  1.2058   2
   2   5  -3 38.9749  1.9428   3
  -2  -5   3 38.5405  1.8906   1
   1   5  -3 67.5175  1.6827   2
   1   5  -3 68.4892  2.4717   3
  -1  -5   3 66.8898  2.4188   1
   0   5  -3 10.1469  0.6750   2
   0   5  -3 9.13314 1.02910   3
   0  -5   3 11.0740  1.1122   1
  -1   5  -3 99.0907  2.3611   2
  -1   5  -3 98.5110  2.8166   3
   1  -5   3 100.420   2.817   1
  -2   5  -3 337.188   5.601   2
  -2   5  -3 334.680   5.991   3
   2  -5   3 339.974   5.962   1
  -3   5  -3 25.0877  1.3319   2
  -3   5  -3 24.7861  1.3793   3
   3  -5   3 23.9341  1.2851   1
  -4   5  -3 1220.52   16.45   2
  -4   5  -3 1257.22   16.21   1
  -4   5  -3 1188.45   16.40   3
   4  -5   3 1206.38   15.99   1
  -5   5  -3 60.6706  2.3602   2
  -5   5  -3 59.8600  2.3485   3
  -5   5  -3 58.5274  2.0038   1
  -6   5  -3 27.8115  1.7295   3
  -6   5  -3 24.9674  1.3327   1
   6  -5   3 28.9522  1.7855   2
  -7   5  -3 249.517   5.871   3
  -7   5  -3 253.710   4.946   1
   7  -5   3 257.006   6.089   2
  -8   5  -3 0.51635 0.58763   3
  -8   5  -3 0.35090 0.39752   1
   8  -5   3 1.08766 0.62424   2
  -9   5  -3 0.91225 0.80862   3
   9  -5   3 1.47373 0.83599   2
 -10   5  -3 568.262  11.393   3
  10  -5   3 553.735  11.272   2
 -11   5  -3 18.1782  2.3673   3
  11  -5   3 25.9493  2.6907   2
 -12   5  -3 10.3519  2.0154   3
  12  -5   3 10.3166  1.9035   2
 -13   5  -3 3.38869 1.36306   3
  13  -5   3 0.88754 1.04831   2
  10   4  -3 30.5496  3.3584   3
 -10  -4   3 30.1724  2.6340   1
   9   4  -3 234.179   7.372   3
  -9  -4   3 221.725   5.990   1
   8   4  -3 522.324  11.368   3
  -8  -4   3 541.737  10.026   1
   7   4  -3 8.98576 1.55339   3
  -7  -4   3 6.59907 1.19927   1
   6   4  -3 23.3415  2.2715   3
  -6  -4   3 19.3820  1.7560   1
   5   4  -3 291.277   4.939   2
   5   4  -3 287.960   6.666   3
  -5  -4   3 296.733   6.113   1
   4   4  -3 104.677   3.490   3
   4   4  -3 99.0583  2.1571   2
  -4  -4   3 99.1635  3.0569   1
  -4  -4   3 101.795   3.127   1
   3   4  -3 18.8258  0.7385   2
   3   4  -3 15.3026  1.4335   3
  -3  -4   3 19.5093  1.2741   1
   2   4  -3 512.648   6.571   2
   2   4  -3 509.061   8.357   3
  -2  -4   3 518.442   8.253   1
   1   4  -3 53.0486  1.9719   3
   1   4  -3 54.0533  1.2285   2
  -1  -4   3 53.6058  1.9441   1
   0   4  -3 442.009   6.996   3
   0   4  -3 440.878   6.007   2
   0  -4   3 439.337   6.998   1
  -1   4  -3 0.50082 0.42657   3
  -1   4  -3 0.29089 0.33302   2
   1  -4   3 0.24697 0.40151   1
  -2   4  -3 851.939  11.689   3
  -2   4  -3 863.634  11.393   2
   2  -4   3 857.632  11.689   1
  -3   4  -3 66.3933  2.0431   2
  -3   4  -3 63.0538  2.1293   3
  -3   4  -3 63.3775  1.9376   1
   3  -4   3 61.9813  1.9051   1
  -4   4  -3 325.484   5.501   1
  -4   4  -3 323.347   5.891   3
   4  -4   3 324.353   5.946   2
  -5   4  -3 152.262   3.313   1
  -5   4  -3 150.397   3.853   3
   5  -4   3 150.261   3.891   2
  -6   4  -3 67.1693  2.6316   3
  -6   4  -3 67.7942  2.1398   1
   6  -4   3 70.8636  2.7297   2
  -7   4  -3 26.0517  1.8005   3
  -7   4  -3 29.2539  1.4328   1
   7  -4   3 27.5712  1.8324   2
  -8   4  -3 13.7236  1.2632   1
  -8   4  -3 11.0723  1.4902   3
   8  -4   3 12.3616  1.6068   2
  -9   4  -3 16.1335  1.9219   3
   9  -4   3 18.1760  2.0465   2
 -10   4  -3 178.047   5.790   3
  10  -4   3 174.599   5.628   2
 -11   4  -3 57.3913  3.5179   3
  11  -4   3 59.5870  3.3900   2
 -12   4  -3 108.896   5.088   3
  12  -4   3 113.451   4.950   2
 -13   4  -3 106.482   5.258   3
  13  -4   3 104.275   5.044   2
  11   3  -3 -0.6022  0.9600   3
 -11  -3   3 1.42179 0.83510   1
  10   3  -3 19.2551  2.5704   3
 -10  -3   3 19.6637  1.9933   1
   9   3  -3 138.386   5.313   3
  -9  -3   3 137.264   4.259   1
   8   3  -3 353.879   8.546   3
  -8  -3   3 339.013   7.003   1
   7   3  -3 409.421   8.959   3
  -7  -3   3 427.997   7.816   1
   6   3  -3 44.3706  2.4808   3
   6   3  -3 42.3072  1.6681   2
  -6  -3   3 39.6827  1.9522   1
   5   3  -3 429.911   8.258   3
   5   3  -3 436.919   6.446   2
  -5  -3   3 427.694   7.387   1
  -5  -3   3 442.842   7.471   1
   4   3  -3 43.8682  2.0919   3
   4   3  -3 45.8830  1.2914   2
  -4  -3   3 46.8429  1.8431   1
   3   3  -3 50.7236  1.1096   2
   3   3  -3 48.5607  2.0102   3
  -3  -3   3 48.7612  1.8099   1
   2   3  -3 118.825   3.005   3
  -2  -3   3 117.778   2.828   1
   1   3  -3 428.654   6.658   3
  -1  -3   3 434.895   6.638   1
   0   3  -3 4.09814 0.58166   3
   0   3  -3 5.39203 0.38045   2
   0  -3   3 4.86699 0.64183   1
  -1   3  -3 653.818   8.962   3
  -1   3  -3 664.218   8.532   2
   1  -3   3 644.218   9.036   1
  -2   3  -3 1035.59   13.30   3
   2  -3   3 1049.63   13.29   2
   2  -3   3 1003.58   13.25   1
  -3   3  -3 331.506   5.612   3
  -3   3  -3 326.936   5.337   1
   3  -3   3 332.244   5.292   1
   3  -3   3 334.282   5.634   2
  -4   3  -3 0.09079 0.28062   1
  -4   3  -3 0.35677 0.37938   3
   4  -3   3 -0.1457  0.3426   2
  -5   3  -3 179.047   4.199   3
  -5   3  -3 181.046   3.681   1
   5  -3   3 179.197   4.209   2
  -6   3  -3 0.77579 0.48030   3
  -6   3  -3 0.46397 0.32400   1
   6  -3   3 0.35239 0.45545   2
  -7   3  -3 69.1993  2.2852   1
  -7   3  -3 74.8654  2.9931   3
   7  -3   3 72.5410  2.9514   2
  -8   3  -3 20.6267  1.9820   3
   8  -3   3 24.7860  1.8541   2
  -9   3  -3 2.97309 0.98202   3
   9  -3   3 3.82386 1.02122   2
 -10   3  -3 39.4790  2.8209   3
  10  -3   3 36.3525  2.5273   2
 -11   3  -3 35.4222  3.3965   3
  11  -3   3 32.5539  3.0640   2
 -12   3  -3 20.0634  2.8063   3
  12  -3   3 20.9861  2.7150   2
 -13   3  -3 48.8714  4.4232   3
  13  -3   3 54.6014  3.7433   2
  11   2  -3 11.4646  2.1115   3
 -11  -2   3 10.2834  1.4286   1
  10   2  -3 1.05028 0.94773   3
 -10  -2   3 4.53106 1.00045   1
   9   2  -3 54.2055  3.1806   3
  -9  -2   3 52.9437  2.3998   1
   8   2  -3 26.3417  2.4706   3
  -8  -2   3 24.6885  1.5879   1
   7   2  -3 130.456   3.320   2
   7   2  -3 136.774   4.470   3
  -7  -2   3 130.715   3.464   1
   6   2  -3 66.8093  2.8445   3
   6   2  -3 66.6897  2.0276   2
  -6  -2   3 67.8580  2.2576   1
  -6  -2   3 66.2963  2.2163   1
   5   2  -3 2029.03   25.86   3
   5   2  -3 1976.50   24.03   2
  -5  -2   3 1989.25   24.79   1
  -5  -2   3 1988.28   24.80   1
   4   2  -3 422.945   5.835   2
   4   2  -3 419.966   7.356   3
  -4  -2   3 424.840   6.596   1
   3   2  -3 281.273   3.799   2
   3   2  -3 291.703   5.260   3
  -3  -2   3 278.844   4.749   1
   2   2  -3 96.6307  2.4400   3
  -2  -2   3 99.8306  2.2717   1
   1   2  -3 7.45037 0.70544   3
  -1  -2   3 6.09567 0.61018   1
   0   2  -3 250.607   4.058   3
   0  -2   3 251.097   4.146   1
   0  -2   3 261.139   3.584   2
  -1   2  -3 692.378   9.068   3
   1  -2   3 700.267   9.007   2
  -2   2  -3 2927.39   34.15   1
  -2   2  -3 2879.69   33.61   3
   2  -2   3 2890.23   34.11   1
   2  -2   3 2855.33   34.08   2
  -3   2  -3 37.7960  1.4742   3
  -3   2  -3 36.6776  1.3357   1
   3  -2   3 39.0390  1.3675   1
   3  -2   3 36.4974  1.4864   2
  -4   2  -3 189.437   4.027   3
  -4   2  -3 194.604   3.729   1
   4  -2   3 190.070   4.133   2
  -5   2  -3 432.572   6.897   1
  -5   2  -3 436.289   7.552   3
   5  -2   3 446.132   7.687   2
  -6   2  -3 57.2814  2.0287   1
  -6   2  -3 56.7432  2.4391   3
   6  -2   3 62.3756  2.5503   2
  -7   2  -3 13.2310  1.2139   1
  -7   2  -3 13.8987  1.5737   3
   7  -2   3 13.2363  1.5191   2
  -8   2  -3 7.75100 1.27730   3
   8  -2   3 8.08134 1.30095   2
  -9   2  -3 3.05203 1.01412   3
   9  -2   3 2.25289 0.90245   2
 -10   2  -3 -0.3300  0.6500   3
  10  -2   3 0.04618 0.67637   2
 -11   2  -3 0.43751 0.84256   3
  11  -2   3 2.09081 0.98154   2
 -12   2  -3 5.44864 1.60075   3
  12  -2   3 6.03836 1.52014   2
  12   1  -3 16.5275  2.6606   3
 -12  -1   3 17.5195  1.6115   1
  11   1  -3 1.69580 1.03221   3
 -11  -1   3 2.92452 0.76778   1
  10   1  -3 47.9748  3.0970   3
 -10  -1   3 48.5004  2.1417   1
   9   1  -3 1.30013 0.81775   3
  -9  -1   3 1.68985 0.57434   1
   8   1  -3 59.0826  2.3632   2
   8   1  -3 59.7676  2.9727   3
  -8  -1   3 63.0838  2.1556   1
   7   1  -3 104.692   3.719   3
   7   1  -3 103.489   2.919   2
  -7  -1   3 105.997   2.729   1
  -7  -1   3 109.432   2.738   1
   6   1  -3 4.73327 0.91581   3
   6   1  -3 4.74731 0.67059   2
  -6  -1   3 5.01999 0.62763   1
  -6  -1   3 3.91754 0.59336   1
   5   1  -3 1.57608 0.51405   3
   5   1  -3 1.20686 0.36516   2
  -5  -1   3 1.27310 0.36679   1
   4   1  -3 641.219   8.478   2
   4   1  -3 643.944   9.611   3
  -4  -1   3 650.011   8.698   1
   3   1  -3 1939.19   23.86   3
  -3  -1   3 1975.85   22.91   2
  -3  -1   3 1999.63   23.51   1
   2   1  -3 580.216   7.924   3
  -2  -1   3 587.317   7.085   2
  -2  -1   3 585.360   7.727   1
   1   1  -3 823.990  10.142   3
  -1  -1   3 800.347  10.349   1
  -1  -1   3 836.803   9.802   2
   0   1  -3 0.46296 0.19959   3
   0  -1   3 0.06760 0.18120   2
   0  -1   3 0.24007 0.21273   1
  -1   1  -3 242.589   3.713   3
   1  -1   3 241.390   3.954   1
   1  -1   3 247.250   3.950   2
  -2   1  -3 97.6027  2.1974   3
   2  -1   3 96.4818  2.2406   1
   2  -1   3 94.1314  2.3129   2
  -3   1  -3 110.457   2.579   1
  -3   1  -3 109.412   2.650   3
   3  -1   3 108.600   2.779   2
   3  -1   3 117.311   2.571   1
  -4   1  -3 63.3866  2.1700   3
  -4   1  -3 61.6644  1.9636   1
   4  -1   3 64.2552  1.9369   1
   4  -1   3 65.4878  2.2553   2
  -5   1  -3 42.1222  1.6977   1
  -5   1  -3 45.5731  2.0521   3
   5  -1   3 44.2424  2.0040   2
  -6   1  -3 0.39756 0.42324   3
  -6   1  -3 0.66109 0.34320   1
   6  -1   3 -0.2228  0.3649   2
  -7   1  -3 215.596   5.670   3
   7  -1   3 235.730   5.732   2
  -8   1  -3 30.1635  2.1859   3
   8  -1   3 32.1762  2.1622   2
  -9   1  -3 20.8699  2.2926   3
   9  -1   3 26.8206  2.5074   2
 -10   1  -3 0.11185 0.75312   3
  10  -1   3 1.11493 0.78779   2
  11  -1   3 -0.5555  0.7200   2
  12  -1   3 61.4122  3.8707   2
  12  -1   3 68.4445  4.2359   3
  12   0  -3 31.7994  3.4015   3
  11   0  -3 4.65674 1.43019   3
 -11   0   3 5.56633 0.82864   1
  10   0  -3 53.5903  3.1651   3
 -10   0   3 50.2115  1.9200   1
   9   0  -3 1.61880 0.64407   2
   9   0  -3 0.57301 0.69732   3
  -9   0   3 1.15610 0.44117   1
   8   0  -3 10.2681  1.4576   3
   8   0  -3 14.3248  1.3987   2
  -8   0   3 14.4282  0.9156   1
  -8   0   3 12.6709  0.8161   1
   7   0  -3 60.4709  2.7087   3
   7   0  -3 59.7958  2.1730   2
  -7   0   3 61.9461  1.6931   1
  -7   0   3 59.0134  1.6880   1
   6   0  -3 2.20175 0.65668   3
   6   0  -3 3.12997 0.61688   2
  -6   0   3 3.48541 0.43480   1
  -6   0   3 3.31539 0.44746   1
   5   0  -3 333.660   6.094   3
  -5   0   3 327.357   5.326   2
  -5   0   3 327.026   4.732   1
   4   0  -3 24.5169  1.2445   3
  -4   0   3 25.1663  1.0277   2
  -4   0   3 24.4767  0.8283   1
   3   0  -3 83.6995  2.0413   3
  -3   0   3 82.9524  1.6239   1
  -3   0   3 81.2001  1.7790   2
   2   0  -3 99.2420  1.9369   3
  -2   0   3 101.312   1.921   2
  -2   0   3 100.523   1.866   1
   1   0  -3 83.4181  1.3940   3
  -1   0   3 81.0562  1.7154   2
  -1   0   3 78.2275  1.7123   1
   0   0  -3 2605.44   29.39   3
   0   0   3 2530.07   30.17   2
   0   0   3 2569.40   30.27   1
  -1   0  -3 4932.27   55.80   3
   1   0   3 4920.13   59.35   2
   1   0   3 4772.47   56.42   1
  -2   0  -3 642.595   8.646   3
   2   0   3 631.351   9.158   2
   2   0   3 650.253   8.982   1
  -3   0  -3 478.476   7.314   1
  -3   0  -3 484.728   7.331   3
   3   0   3 473.424   7.250   1
   3   0   3 478.556   7.606   2
  -4   0  -3 187.484   3.924   1
  -4   0  -3 183.047   4.115   3
   4   0   3 187.417   3.870   1
   4   0   3 178.658   4.198   2
  -5   0  -3 16.1999  1.1031   1
  -5   0  -3 14.7370  1.4184   3
   5   0   3 17.1862  1.3102   2
  -6   0  -3 38.3282  2.1065   3
  -6   0  -3 37.8182  2.0014   1
   6   0   3 38.9328  2.0938   2
  -7   0  -3 33.3527  2.1499   3
   7   0   3 31.1047  2.0141   2
  -8   0  -3 349.275   8.034   3
   8   0   3 332.891   7.661   2
   9   0   3 121.027   4.551   2
  10   0   3 32.2058  3.1955   3
  10   0   3 29.8094  2.8552   2
  11   0   3 3.15291 1.28674   2
  11   0   3 7.75915 1.75268   3
  12   0   3 6.99753 1.84512   3
  13  -1  -3 1.15288 1.09395   3
  12  -1  -3 1.09580 0.88085   3
  11  -1  -3 44.5045  2.9606   3
  10  -1  -3 156.683   5.370   3
   9  -1  -3 52.0588  2.4354   2
   9  -1  -3 54.5513  2.8514   3
   8  -1  -3 45.5902  2.1316   2
   8  -1  -3 49.4697  2.5185   3
   7  -1  -3 103.131   3.418   3
   7  -1  -3 95.0724  2.9367   2
  -6   1   3 635.655   9.419   2
  -6   1   3 625.752   9.897   3
  -5   1   3 52.7429  1.7973   2
  -5   1   3 49.1201  1.8671   3
  -4   1   3 297.170   4.931   2
  -4   1   3 303.541   4.967   3
  -3   1   3 7.33961 0.54036   3
  -3   1   3 7.01493 0.41338   1
  -3   1   3 7.29323 0.69897   2
   2  -1  -3 25.7479  0.7027   3
  -2   1   3 25.1107  1.0149   2
  -2   1   3 24.9730  0.8571   1
  -1   1   3 36.0117  1.1487   1
  -1   1   3 34.0626  1.2169   2
   0  -1  -3 739.203   8.746   3
   0   1   3 739.481   9.885   1
   0   1   3 736.525   9.995   2
  -1  -1  -3 1959.94   22.76   3
   1   1   3 1937.85   23.94   2
   1   1   3 1948.29   23.84   1
  -2  -1  -3 690.300   9.377   3
   2   1   3 686.271  10.035   2
  -3  -1  -3 563.201   8.378   3
   3   1   3 555.534   8.481   1
   3   1   3 537.023   8.704   2
  -4  -1  -3 174.395   4.136   3
  -4  -1  -3 176.239   4.108   1
   4   1   3 169.332   3.923   1
   4   1   3 166.964   4.168   2
  -5  -1  -3 1.99516 0.64412   3
  -5  -1  -3 1.59645 0.45136   1
   5   1   3 1.01695 0.49288   2
  -6  -1  -3 23.9914  1.7897   3
   6   1   3 26.6223  1.9409   2
   7   1   3 84.7355  3.4645   2
   7   1   3 89.7787  3.7035   3
   8   1   3 30.0794  2.7228   3
   8   1   3 32.5526  2.2767   2
   9   1   3 23.1762  2.4320   2
   9   1   3 22.0022  2.5490   3
  10   1   3 13.6603  1.9975   2
  10   1   3 16.0396  2.3884   3
  11   1   3 37.2662  3.7912   3
  13  -2  -3 8.04019 1.89670   3
  12  -2  -3 13.5081  2.1509   3
  11  -2  -3 21.6932  2.4397   3
  10  -2  -3 215.984   6.181   3
  10  -2  -3 203.971   5.484   2
   9  -2  -3 12.7017  1.5239   2
   8  -2  -3 -0.4863  0.3355   2
  -8   2   3 -0.3503  0.3762   3
  -8   2   3 -0.0059  0.4314   2
  -7   2   3 100.610   3.237   3
  -7   2   3 104.076   3.117   2
  -6   2   3 235.119   4.822   3
  -6   2   3 228.020   4.770   2
  -5   2   3 135.269   3.146   3
  -5   2   3 142.054   3.357   2
  -4   2   3 61.0425  1.9601   2
  -4   2   3 60.3481  1.6873   3
  -4   2   3 58.8152  1.2513   1
  -3   2   3 21.9133  0.8179   1
  -3   2   3 22.7842  0.8132   3
  -3   2   3 22.9309  1.1391   2
  -2   2   3 33.0702  1.1299   1
  -2   2   3 30.4803  1.2875   2
  -2   2   3 31.8873  0.7013   3
  -1   2   3 32.1671  1.2310   1
  -1   2   3 32.4485  0.6824   3
  -1   2   3 33.7408  1.3647   2
   0   2   3 3.03553 0.51438   1
   0   2   3 3.55949 0.38531   3
   0   2   3 2.96150 0.55026   2
   1   2   3 29.8432  1.3699   1
   1   2   3 30.1402  1.4257   2
   1   2   3 28.7063  1.1110   3
   2   2   3 0.51066 0.31979   1
   2   2   3 0.25641 0.34149   2
   2   2   3 0.24951 0.27473   3
   3   2   3 20.8196  1.3531   2
   3   2   3 21.5814  1.3007   3
   3   2   3 18.8981  1.2341   1
   4   2   3 6.72173 0.98887   3
   4   2   3 5.69223 0.93574   2
   4   2   3 6.66051 0.96309   1
   5   2   3 51.0528  2.4140   2
   5   2   3 51.3375  2.4410   3
   6   2   3 32.2019  2.1471   3
   6   2   3 29.0224  1.9839   2
   7   2   3 20.8771  2.1106   2
   7   2   3 25.2726  2.4429   3
   8   2   3 10.8643  1.7537   3
   8   2   3 7.60644 1.47427   2
   9   2   3 6.82920 1.53548   3
   9   2   3 7.07140 1.46555   2
  10   2   3 2.58247 1.32789   3
  11   2   3 0.68845 1.11619   3
  13  -3  -3 0.57801 0.85449   3
  12  -3  -3 0.99791 0.87236   3
  11  -3  -3 5.51750 1.16246   2
  10  -3  -3 -0.3738  0.5116   2
 -10   3   3 -0.9745  0.5862   3
  -9   3   3 1.92715 0.84283   3
  -9   3   3 1.32996 0.69931   2
  -8   3   3 2.29181 0.70857   2
  -8   3   3 2.88372 0.78130   3
  -7   3   3 61.8105  2.4682   2
  -7   3   3 61.4780  2.4164   3
  -6   3   3 12.4162  1.2326   2
  -6   3   3 14.3343  1.0396   3
  -5   3   3 2.34865 0.53914   2
  -5   3   3 2.02692 0.45388   3
  -4   3   3 0.45182 0.31483   2
  -4   3   3 -0.0141  0.1704   1
  -4   3   3 0.08021 0.20965   3
  -3   3   3 99.3131  1.9029   3
  -3   3   3 100.353   2.256   1
  -3   3   3 97.9854  2.6959   2
  -2   3   3 94.9995  2.3557   1
  -2   3   3 97.4143  1.7151   3
  -2   3   3 96.8016  2.6550   2
  -1   3   3 211.077   4.341   2
  -1   3   3 219.049   4.180   1
  -1   3   3 213.151   3.228   3
   0   3   3 809.001  11.603   2
   0   3   3 815.769  11.508   1
   0   3   3 798.007  10.334   3
   1   3   3 666.293  10.140   2
   1   3   3 648.417  10.018   1
   1   3   3 671.809   9.236   3
   2   3   3 0.04046 0.29909   3
   2   3   3 -0.1879  0.2624   1
   2   3   3 0.79416 0.43644   2
   3   3   3 16.1327  1.4837   2
   3   3   3 17.4100  1.3053   1
   3   3   3 15.4435  1.3784   3
   4   3   3 80.7968  2.9619   3
   4   3   3 82.3333  3.0452   2
   5   3   3 30.1135  1.9703   3
   5   3   3 29.9481  1.9417   2
   6   3   3 58.7166  2.9741   3
   6   3   3 57.4003  2.8520   2
   7   3   3 43.2400  2.6123   2
   7   3   3 44.2620  2.8262   3
   8   3   3 17.7760  2.3566   3
   8   3   3 14.6957  2.0237   2
   9   3   3 5.77109 1.60351   3
  10   3   3 5.71797 1.58967   3
  13  -4  -3 3.18457 1.19553   3
  12  -4  -3 22.2756  2.4333   2
  11  -4  -3 1.00961 0.78144   2
 -11   4   3 1.37459 0.90829   3
 -10   4   3 7.87019 1.26195   2
 -10   4   3 10.9493  1.5718   3
  -9   4   3 20.2619  1.8924   3
  -9   4   3 19.8944  1.9338   2
  -8   4   3 179.859   4.854   2
  -8   4   3 184.031   4.662   3
  -7   4   3 2.49729 0.63507   3
  -7   4   3 1.72359 0.64432   2
  -6   4   3 19.3419  1.1837   3
  -6   4   3 16.8883  1.5525   2
  -5   4   3 167.907   4.170   2
  -5   4   3 166.541   3.419   3
  -5   4   3 169.220   3.116   1
  -4   4   3 9.16455 0.70333   1
  -4   4   3 8.76092 0.65810   3
  -4   4   3 8.05572 0.99927   2
  -3   4   3 108.002   2.650   1
  -3   4   3 106.063   2.149   3
  -3   4   3 104.659   3.035   2
  -2   4   3 152.647   2.726   3
  -2   4   3 155.177   3.480   1
  -2   4   3 148.910   3.722   2
  -1   4   3 60.8917  1.6433   3
  -1   4   3 63.4150  2.2895   2
  -1   4   3 60.4436  2.1441   1
   0   4   3 52.4467  2.0968   1
   0   4   3 54.8222  1.7194   3
   0   4   3 54.5240  2.1788   2
   1   4   3 162.312   4.117   1
   1   4   3 164.003   4.098   2
   1   4   3 162.444   3.636   3
   2   4   3 313.520   6.420   2
   2   4   3 313.581   6.437   1
   2   4   3 319.208   6.008   3
   3   4   3 625.635  10.580   1
   3   4   3 604.504  10.139   3
   3   4   3 635.919  10.586   2
   4   4   3 36.7413  2.0959   3
   4   4   3 34.4462  2.0598   2
   5   4   3 75.4205  3.2859   3
   5   4   3 80.1096  3.3101   2
   6   4   3 86.9065  3.6677   2
   6   4   3 88.8715  3.8209   3
   7   4   3 60.0421  3.3532   3
   7   4   3 56.1127  3.0816   2
   8   4   3 2.19057 1.00867   3
   9   4   3 9.41944 1.99940   3
  13  -5  -3 -0.7224  0.7305   2
  12  -5  -3 40.3894  2.8410   2
 -12   5   3 43.6649  2.9799   3
  11  -5  -3 5.63303 1.25737   2
 -11   5   3 3.21829 1.08806   2
 -11   5   3 4.86497 1.17623   3
 -10   5   3 39.4866  2.4370   3
 -10   5   3 34.0484  2.3366   2
  -9   5   3 78.3167  3.3597   2
  -9   5   3 79.2694  3.1436   3
  -8   5   3 167.965   4.363   3
  -8   5   3 157.034   4.718   2
  -7   5   3 21.9810  1.6886   2
  -7   5   3 25.4766  1.5096   3
  -6   5   3 162.270   4.468   2
  -6   5   3 161.720   3.664   3
  -5   5   3 14.7811  0.9438   3
  -5   5   3 15.6948  0.9690   1
  -5   5   3 16.9148  1.6112   2
  -4   5   3 196.574   4.001   1
  -4   5   3 181.274   3.494   3
  -4   5   3 192.926   4.669   2
   3  -5  -3 0.24452 0.32742   1
  -3   5   3 -0.0411  0.3317   2
  -3   5   3 0.36313 0.31607   1
  -3   5   3 0.64701 0.27844   3
  -2   5   3 326.249   6.414   2
  -2   5   3 322.805   6.042   1
  -2   5   3 321.543   5.114   3
  -1   5   3 182.621   4.336   1
  -1   5   3 179.960   4.463   2
  -1   5   3 176.835   3.554   3
   0   5   3 191.041   4.671   1
   0   5   3 199.009   4.754   2
   0   5   3 185.081   3.948   3
   1   5   3 0.48989 0.40759   2
   1   5   3 0.55121 0.46562   1
   1   5   3 0.10431 0.34338   3
   2   5   3 23.2856  1.5426   3
   2   5   3 22.9237  1.6304   2
   2   5   3 24.2686  1.7350   1
   3   5   3 152.689   4.466   2
   3   5   3 151.467   4.321   3
   4   5   3 267.946   6.462   3
   4   5   3 261.624   6.411   2
   5   5   3 1.09494 0.70218   2
   5   5   3 0.42031 0.61820   3
   6   5   3 -0.6511  0.4554   3
   6   5   3 -0.4308  0.5310   2
   7   5   3 -0.1497  0.7302   3
   7   5   3 -0.9715  0.7937   2
   8   5   3 9.81604 1.85496   3
  -9  -5  -3 0.38411 1.03233   1
   9   5   3 -0.1979  1.0710   3
  13  -6  -3 5.11957 1.38727   2
 -13   6   3 -0.7724  1.0564   3
  12  -6  -3 19.4688  2.4252   2
 -12   6   3 20.7880  2.3940   3
 -11   6   3 8.64077 1.58699   2
 -11   6   3 7.55163 1.43474   3
 -10   6   3 -0.4683  0.6788   2
 -10   6   3 0.58411 0.62889   3
  -9   6   3 19.5790  1.8516   3
  -9   6   3 18.9077  2.0564   2
  -8   6   3 474.718   9.430   2
  -8   6   3 463.795   8.343   3
  -7   6   3 7.82550 1.26609   2
  -7   6   3 7.88795 1.02180   3
  -6   6   3 5.52805 0.77005   3
  -6   6   3 4.98973 0.98231   2
  -5   6   3 464.608   7.341   3
  -5   6   3 492.353   8.978   2
  -4   6   3 4.90088 0.78494   1
  -4   6   3 6.24458 0.72080   3
  -4   6   3 4.88061 0.92057   2
   3  -6  -3 200.954   4.676   1
  -3   6   3 191.333   3.830   3
  -3   6   3 196.771   4.585   1
  -3   6   3 198.813   4.986   2
   2  -6  -3 1339.75   18.43   1
  -2   6   3 1324.75   18.39   1
  -2   6   3 1331.26   16.91   3
  -2   6   3 1288.86   18.58   2
  -1   6   3 205.276   5.023   1
  -1   6   3 199.966   4.229   3
  -1   6   3 199.032   5.020   2
   0   6   3 62.9008  2.3121   3
   0   6   3 60.1548  2.6407   2
   0   6   3 64.8612  2.7586   1
   1   6   3 25.5819  1.7701   2
   1   6   3 23.2368  1.5353   3
   1   6   3 23.7468  1.8087   1
   2   6   3 1.93978 0.72252   3
   2   6   3 3.76924 0.91100   2
   3   6   3 4.63688 1.02895   2
   3   6   3 4.71694 0.96262   3
   4   6   3 2.93184 0.86673   3
   4   6   3 2.42552 0.88841   2
   5   6   3 42.2923  2.5946   2
   5   6   3 33.2652  2.4328   3
   6   6   3 19.4458  2.2316   2
   6   6   3 14.4309  2.0659   3
  -7  -6  -3 25.5624  2.9734   1
   7   6   3 21.0915  2.5802   3
  -8  -6  -3 4.23752 1.43124   1
   8   6   3 4.22959 1.44763   3
  13  -7  -3 31.4605  3.2720   2
 -12   7   3 0.35137 0.86548   2
 -12   7   3 0.82247 0.86450   3
 -11   7   3 0.19042 0.82926   2
 -11   7   3 -0.3175  0.7090   3
 -10   7   3 0.76279 0.79778   2
 -10   7   3 1.01997 0.71306   3
  -9   7   3 0.84547 0.72522   2
  -9   7   3 2.69797 0.83863   3
  -8   7   3 1.80301 0.81486   2
  -8   7   3 0.75087 0.53967   3
  -7   7   3 62.3473  2.3724   3
  -7   7   3 61.9476  3.0323   2
  -6   7   3 73.3833  2.4534   3
  -6   7   3 72.2421  3.1792   2
  -5   7   3 298.641   6.912   2
  -5   7   3 300.235   5.506   3
  -4   7   3 63.2216  2.1366   3
  -4   7   3 64.8681  2.8797   2
  -3   7   3 365.029   6.288   3
  -3   7   3 377.355   7.366   1
  -3   7   3 352.796   7.571   2
  -2   7   3 413.302   8.122   1
  -2   7   3 414.149   7.064   3
  -2   7   3 417.526   8.302   2
  -1   7   3 15.9192  1.7376   1
  -1   7   3 14.4100  1.3442   3
  -1   7   3 13.2662  1.6053   2
   0   7   3 11.0988  1.4680   2
   0   7   3 11.5647  1.5325   1
   0   7   3 11.8380  1.3278   3
   1   7   3 285.815   6.300   3
   1   7   3 287.526   7.034   1
   1   7   3 291.181   6.808   2
   2   7   3 23.8754  2.2058   2
   2   7   3 30.0962  1.9653   3
   3   7   3 8.41596 1.46509   2
   3   7   3 9.05101 1.41349   3
  -4  -7  -3 11.1024  1.8866   1
   4   7   3 7.16973 1.38054   2
   4   7   3 10.9278  1.6923   3
  -5  -7  -3 1.87559 0.98463   1
   5   7   3 2.82362 1.03413   3
   5   7   3 3.81370 1.16916   2
  -6  -7  -3 17.7786  2.5424   1
   6   7   3 12.6031  1.9815   3
  -7  -7  -3 68.4379  4.2759   1
   7   7   3 72.4823  4.1795   3
 -13   8   3 4.01469 1.32948   2
 -12   8   3 0.06215 0.96833   2
 -11   8   3 4.26160 1.28256   2
 -10   8   3 59.4591  3.4590   2
  -9   8   3 30.2243  2.8167   2
  -9   8   3 29.7411  1.9822   3
  -8   8   3 55.1272  3.1218   2
  -8   8   3 57.6939  2.4990   3
  -7   8   3 3.62546 1.05796   2
  -7   8   3 3.54818 0.73692   3
  -6   8   3 3.57750 0.75123   3
  -6   8   3 3.77469 1.02964   2
  -5   8   3 92.8654  3.7777   2
  -5   8   3 90.5913  2.8184   3
  -4   8   3 161.577   3.900   3
  -4   8   3 159.556   4.959   2
  -3   8   3 263.039   6.545   2
  -3   8   3 258.975   5.352   3
  -2   8   3 899.033  13.217   3
  -2   8   3 907.259  14.757   2
  -1   8   3 437.509   8.024   3
  -1   8   3 428.590   8.942   2
   0   8   3 2.70574 0.81387   3
   0   8   3 3.11647 0.91208   2
   1   8   3 7.21057 1.30185   2
   1   8   3 6.94919 1.16585   3
   2   8   3 2.30814 0.92339   2
   2   8   3 4.64731 1.08116   3
   3   8   3 14.3928  1.9373   2
   3   8   3 16.0374  1.9613   3
   4   8   3 8.35212 1.51689   3
   4   8   3 9.02549 1.61760   2
   5   8   3 12.4825  2.0148   3
   6   8   3 8.89936 1.86706   3
 -13   9   3 10.8192  2.0349   2
 -12   9   3 1.79172 1.05321   2
 -11   9   3 23.3333  2.7605   2
 -10   9   3 28.2876  2.9062   2
  -9   9   3 4.58641 1.26605   2
  -8   9   3 19.0773  2.2675   2
  -7   9   3 20.6132  2.2963   2
  -6   9   3 114.753   4.480   2
  -5   9   3 113.748   4.416   2
  -4   9   3 165.992   5.346   2
  -3   9   3 22.2609  1.5651   3
  -3   9   3 19.2893  2.1879   2
  -2   9   3 9.62579 1.25719   3
  -2   9   3 9.79459 1.55846   2
  -1   9   3 67.1714  3.2960   2
  -1   9   3 73.4813  3.0166   3
   0   9   3 115.322   4.036   3
   0   9   3 122.161   4.567   2
   1   9   3 512.436  10.650   2
   1   9   3 521.754  10.195   3
   2   9   3 3.03752 1.01166   3
   2   9   3 4.08248 1.19178   2
   3   9   3 45.9329  2.9644   3
   3   9   3 55.7863  3.2492   2
   4   9   3 9.34070 1.82056   3
   5   9   3 43.6937  3.8851   3
 -12  10   3 20.4502  2.7120   2
 -11  10   3 4.66809 1.44163   2
 -10  10   3 61.7494  3.8340   2
  -9  10   3 1.79188 1.12716   2
  -8  10   3 -0.8580  0.5853   2
  -7  10   3 79.5762  3.9754   2
  -6  10   3 -0.2945  0.6121   2
  -5  10   3 3.42989 1.06403   2
  -4  10   3 14.3302  2.0111   2
  -3  10   3 -0.3139  0.5777   2
  -2  10   3 1.58073 0.77904   2
  -1  10   3 37.1813  2.6614   2
   0  10   3 4.56112 1.25852   2
   1  10   3 47.8321  3.0552   2
   2  10   3 240.145   7.202   2
 -11  11   3 4.45247 1.53099   2
 -10  11   3 104.559   5.061   2
  -9  11   3 21.6117  2.8009   2
  -8  11   3 4.49545 1.31344   2
  -7  11   3 160.749   5.998   2
  -6  11   3 2.10568 1.01593   2
  -5  11   3 24.3035  2.7008   2
  -4  11   3 61.4046  3.5726   2
  -3  11   3 38.8147  2.8799   2
  -2  11   3 1.51066 0.96631   2
  -1  11   3 0.14499 0.75145   2
   0  11   3 16.0105  2.2088   2
   1  11   3 32.2592  3.1432   2
 -10  12   3 34.4982  3.6787   2
  -9  12   3 5.03293 1.64604   2
  -8  12   3 0.65909 1.00743   2
  -7  12   3 31.0642  3.3033   2
  -6  12   3 4.04665 1.34770   2
  -5  12   3 30.1960  3.1197   2
  -4  12   3 33.3768  3.2853   2
  -3  12   3 0.07154 0.87525   2
  -2  12   3 3.34526 1.19791   2
  -1  12   3 18.5799  2.4765   2
   0  12   3 4.16055 1.46643   2
  -9  13   3 1.14380 1.24618   2
  -8  13   3 1.67414 1.44177   2
  -7  13   3 1.79904 1.20013   2
  -6  13   3 13.0097  2.3592   2
  -5  13   3 0.78353 1.11241   2
  -4  13   3 48.4961  3.5611   2
  -3  13   3 19.8132  2.7116   2
  -5  15  -4 29.4996  3.3330   3
  -6  15  -4 15.9489  2.3523   2
  -6  15  -4 17.1840  2.5694   3
  -7  15  -4 11.2724  2.1034   2
  -7  15  -4 12.3168  2.3469   3
  -1  14  -4 4.94480 1.52787   3
  -2  14  -4 33.6321  3.5906   3
  -3  14  -4 4.88514 1.49357   3
  -4  14  -4 5.21647 1.57584   3
  -5  14  -4 166.502   6.230   3
  -5  14  -4 155.968   5.682   2
  -6  14  -4 0.30628 0.84590   2
  -6  14  -4 -1.2152  0.7970   3
  -7  14  -4 2.05276 1.16856   3
  -7  14  -4 0.82540 0.85720   2
  -8  14  -4 37.8738  3.5823   3
  -8  14  -4 38.4969  3.6720   2
  -9  14  -4 17.6369  2.5393   3
  -9  14  -4 17.9373  2.5166   2
 -10  14  -4 22.6616  2.8649   3
 -10  14  -4 24.0201  3.0706   2
   1  13  -4 48.1922  4.2969   3
   0  13  -4 81.4059  4.4977   3
  -1  13  -4 0.81606 0.95075   3
  -2  13  -4 31.4855  3.2082   3
  -3  13  -4 5.71394 1.55453   3
  -4  13  -4 35.3552  2.5277   2
  -4  13  -4 35.1913  3.2938   3
  -5  13  -4 45.9072  2.9480   2
  -5  13  -4 46.9521  3.1542   3
  -6  13  -4 0.79742 0.83476   3
  -6  13  -4 0.50333 0.78641   2
  -7  13  -4 5.97209 1.45438   3
  -7  13  -4 9.62511 1.72848   2
  -8  13  -4 2.63997 1.20966   3
  -8  13  -4 1.77828 1.05289   2
  -9  13  -4 -0.4407  0.7241   2
  -9  13  -4 -0.5851  0.7419   3
 -10  13  -4 14.0528  2.1704   3
 -10  13  -4 14.7344  2.4168   2
 -11  13  -4 46.0425  4.0480   3
 -11  13  -4 41.1596  3.8984   2
  11 -13   4 43.3633  4.1215   2
   3  12  -4 23.6165  3.0573   3
   2  12  -4 0.88211 0.92511   3
   1  12  -4 3.21633 1.24390   3
   0  12  -4 91.9204  4.5579   3
  -1  12  -4 120.269   5.038   3
  -2  12  -4 4.15555 1.24969   3
  -3  12  -4 35.6611  3.1732   3
  -3  12  -4 32.1690  2.2852   2
  -4  12  -4 8.35884 1.42859   2
  -4  12  -4 8.68578 1.60315   3
  -5  12  -4 3.77051 1.05894   2
  -5  12  -4 5.10636 1.27557   3
  -6  12  -4 15.5648  2.1030   3
  -6  12  -4 15.0071  1.9639   2
  -7  12  -4 26.9103  2.6673   2
  -7  12  -4 23.4824  2.6414   3
  -8  12  -4 19.0573  2.3090   2
  -8  12  -4 18.1668  2.3136   3
  -9  12  -4 27.0099  2.9169   2
  -9  12  -4 28.9966  2.9325   3
 -10  12  -4 15.8143  2.2507   2
 -10  12  -4 14.1987  2.2699   3
 -11  12  -4 1.85087 1.16912   3
  11 -12   4 1.44068 1.01948   2
 -12  12  -4 52.9563  3.6514   3
  12 -12   4 50.4622  4.5285   2
   4  11  -4 7.50608 1.81184   3
   3  11  -4 22.2529  2.7595   3
   2  11  -4 1.73125 1.06452   3
   1  11  -4 64.0228  3.6685   3
   0  11  -4 163.824   5.776   3
  -1  11  -4 75.2934  3.7816   3
  -2  11  -4 14.3120  1.6546   2
  -2  11  -4 15.9803  2.0876   3
  -3  11  -4 213.265   5.627   2
  -3  11  -4 215.456   6.284   3
  -4  11  -4 44.1962  2.4921   2
  -4  11  -4 42.6569  2.7444   3
  -5  11  -4 2.40036 0.94800   2
  -5  11  -4 3.02826 1.00505   3
  -6  11  -4 2.35149 0.91748   2
  -6  11  -4 1.82057 0.95337   3
  -7  11  -4 60.5302  3.2286   2
  -7  11  -4 70.8588  3.5168   3
  -8  11  -4 0.70018 0.87291   3
  -8  11  -4 1.03306 0.85158   2
  -9  11  -4 0.47257 0.70444   2
  -9  11  -4 0.27792 0.75632   3
 -10  11  -4 29.3712  2.9378   2
 -10  11  -4 27.4296  2.8672   3
  10 -11   4 29.0538  3.1209   2
 -11  11  -4 7.31501 1.66581   3
  11 -11   4 10.7779  2.1099   2
 -12  11  -4 3.66851 1.39540   3
  12 -11   4 2.16484 1.30547   2
   5  10  -4 -0.0893  0.9194   3
  -5 -10   4 1.55758 1.08342   1
   4  10  -4 21.2990  2.6370   3
  -4 -10   4 18.9595  2.4589   1
   3  10  -4 5.23771 1.39571   3
  -3 -10   4 7.66478 1.60061   1
   2  10  -4 2.05908 0.91078   3
  -2 -10   4 -0.5420  0.7676   1
   1  10  -4 4.03746 1.21524   3
   0  10  -4 46.9174  2.8777   3
  -1  10  -4 95.2650  3.9835   3
  -1  10  -4 99.4111  3.2612   2
  -2  10  -4 118.305   3.733   2
  -2  10  -4 117.098   4.335   3
  -3  10  -4 0.48008 0.59102   2
  -3  10  -4 0.01622 0.56233   3
  -4  10  -4 205.993   5.444   2
  -4  10  -4 216.880   5.950   3
  -5  10  -4 9.97544 1.46008   2
  -5  10  -4 10.9769  1.5982   3
  -6  10  -4 0.97517 0.75792   3
  -6  10  -4 1.01102 0.71165   2
  -7  10  -4 44.0948  2.6813   2
  -7  10  -4 37.7080  2.5069   3
  -8  10  -4 11.0360  1.6960   2
  -8  10  -4 11.3682  1.7448   3
  -9  10  -4 2.84092 1.12010   3
  -9  10  -4 1.56643 0.82500   2
 -10  10  -4 84.2580  4.0263   3
  10 -10   4 79.3749  4.1859   2
 -11  10  -4 23.9700  2.7304   3
  11 -10   4 26.1525  2.9373   2
 -12  10  -4 0.47502 0.91812   3
  12 -10   4 0.06601 1.06978   2
 -13  10  -4 49.7157  3.6704   3
  13 -10   4 50.5293  3.8199   2
   6   9  -4 1.71015 1.09885   3
  -6  -9   4 0.57540 1.08993   1
   5   9  -4 6.20853 1.63888   3
  -5  -9   4 6.55669 1.48270   1
   4   9  -4 47.3634  3.1578   3
  -4  -9   4 51.0084  3.2146   1
   3   9  -4 0.20082 0.67749   3
  -3  -9   4 -0.8558  0.6441   1
   2   9  -4 11.7371  1.7742   3
  -2  -9   4 10.8293  1.6349   1
   1   9  -4 23.3368  2.3647   3
  -1  -9   4 19.6559  2.1579   1
   0   9  -4 80.3775  2.6798   2
   0   9  -4 85.6237  3.6151   3
   0  -9   4 79.6931  3.5014   1
  -1   9  -4 280.011   6.865   3
  -1   9  -4 288.037   5.773   2
   1  -9   4 291.155   6.918   1
  -2   9  -4 13.0695  1.3813   2
  -2   9  -4 11.7271  1.5564   3
  -3   9  -4 520.054   9.084   2
  -3   9  -4 506.920   9.743   3
  -4   9  -4 10.3169  1.3657   2
  -4   9  -4 11.0043  1.5236   3
  -5   9  -4 5.61768 1.15048   3
  -5   9  -4 7.07482 1.15155   2
  -6   9  -4 248.188   6.380   3
  -6   9  -4 262.766   6.384   2
  -7   9  -4 81.1077  3.5575   3
  -7   9  -4 77.1425  3.4046   2
  -8   9  -4 1.78030 0.77466   2
  -8   9  -4 1.31740 0.77701   3
  -9   9  -4 121.805   4.650   3
   9  -9   4 117.469   4.767   2
 -10   9  -4 159.598   5.616   3
  10  -9   4 167.828   5.953   2
 -11   9  -4 17.3235  2.3633   3
  11  -9   4 17.2180  2.4181   2
 -12   9  -4 1.51952 1.14410   3
  12  -9   4 2.61837 1.28585   2
 -13   9  -4 38.6238  3.8410   3
  13  -9   4 24.9639  3.1376   2
   7   8  -4 36.2626  3.5592   3
  -7  -8   4 30.9787  3.0429   1
   6   8  -4 27.4164  3.0036   3
  -6  -8   4 28.8715  2.8136   1
   5   8  -4 35.4174  3.2108   3
  -5  -8   4 33.6469  2.5453   1
   4   8  -4 26.2131  2.6307   3
  -4  -8   4 28.4573  2.6526   1
   3   8  -4 43.7507  2.7362   3
  -3  -8   4 46.8153  2.7396   1
   2   8  -4 21.8202  2.1548   3
  -2  -8   4 28.6214  2.1451   1
   1   8  -4 97.1690  2.6902   2
   1   8  -4 93.8696  3.6721   3
  -1  -8   4 94.7536  3.6909   1
   0   8  -4 42.4197  2.3203   3
   0   8  -4 39.6741  1.6909   2
   0  -8   4 40.2794  2.3114   1
  -1   8  -4 55.1080  2.6185   3
  -1   8  -4 48.1771  1.9510   2
   1  -8   4 52.0605  2.5795   1
  -2   8  -4 253.789   5.291   2
  -2   8  -4 267.790   6.122   3
   2  -8   4 258.958   6.037   1
  -3   8  -4 141.479   4.287   3
  -3   8  -4 141.483   3.814   2
   3  -8   4 143.328   4.175   1
  -4   8  -4 147.785   4.369   3
  -4   8  -4 145.187   4.050   2
  -5   8  -4 48.0483  2.4702   3
  -5   8  -4 51.0165  2.4283   2
  -6   8  -4 7.08199 1.20912   3
  -6   8  -4 6.99136 1.14991   2
  -7   8  -4 111.582   3.995   2
  -7   8  -4 114.330   4.072   3
  -8   8  -4 1.47081 0.80550   3
   8  -8   4 -0.1331  0.6869   2
  -9   8  -4 0.73933 0.71968   3
   9  -8   4 -0.0263  0.6829   2
 -10   8  -4 164.885   5.579   3
  10  -8   4 159.363   5.679   2
 -11   8  -4 23.0268  2.6246   3
  11  -8   4 26.2065  2.8574   2
 -12   8  -4 7.14176 1.74227   3
  12  -8   4 5.49093 1.46404   2
 -13   8  -4 8.33002 1.86961   3
  13  -8   4 8.75482 1.96639   2
   8   7  -4 36.1513  3.6266   3
  -8  -7   4 42.5900  2.9675   1
   7   7  -4 16.8179  2.3810   3
  -7  -7   4 19.7284  2.2657   1
   6   7  -4 4.78862 1.30593   3
  -6  -7   4 9.13657 1.58010   1
   5   7  -4 139.133   5.050   3
  -5  -7   4 137.289   4.800   1
   4   7  -4 152.700   5.086   3
  -4  -7   4 152.603   4.878   1
   3   7  -4 4.73045 1.10949   3
  -3  -7   4 6.66942 1.16608   1
   2   7  -4 112.207   3.934   3
  -2  -7   4 114.692   3.910   1
   1   7  -4 63.4858  2.7776   3
   1   7  -4 60.4307  1.8407   2
  -1  -7   4 57.8720  2.6833   1
   0   7  -4 164.568   4.488   3
   0   7  -4 154.500   3.328   2
   0  -7   4 154.131   4.360   1
  -1   7  -4 85.2647  2.4633   2
  -1   7  -4 87.1560  3.1200   3
   1  -7   4 84.8183  3.0671   1
  -2   7  -4 95.1474  3.2088   3
  -2   7  -4 95.1023  2.7532   2
   2  -7   4 94.1557  3.1761   1
  -3   7  -4 75.0124  2.5585   2
  -3   7  -4 76.7387  2.8581   3
   3  -7   4 77.6100  2.7804   1
  -4   7  -4 12.7341  1.4250   3
  -4   7  -4 11.7110  1.2835   2
   4  -7   4 11.2010  1.2314   1
  -5   7  -4 22.1855  1.5514   2
  -5   7  -4 21.4507  1.5760   3
  -6   7  -4 12.2668  1.4580   3
  -6   7  -4 12.5822  1.5133   2
  -7   7  -4 14.2134  1.6628   3
   7  -7   4 16.0050  1.8144   2
  -8   7  -4 135.416   4.525   3
   8  -7   4 136.129   4.663   2
  -9   7  -4 17.3023  2.0315   3
   9  -7   4 13.9181  1.9132   2
 -10   7  -4 81.7157  3.8969   3
  10  -7   4 89.0563  4.0746   2
 -11   7  -4 0.84258 1.02322   3
  11  -7   4 -0.4624  0.7976   2
 -12   7  -4 2.25935 1.19922   3
  12  -7   4 2.39417 1.13754   2
 -13   7  -4 26.6354  3.2206   3
  13  -7   4 24.7334  3.0396   2
   9   6  -4 10.4029  2.0625   3
  -9  -6   4 6.80950 1.49089   1
   8   6  -4 18.8772  2.6185   3
  -8  -6   4 14.0821  1.8867   1
   7   6  -4 57.8077  3.4552   3
  -7  -6   4 61.9308  3.2339   1
   6   6  -4 10.2451  1.6608   3
  -6  -6   4 13.3861  1.7606   1
   5   6  -4 7.13284 1.39276   3
  -5  -6   4 6.69885 1.23379   1
   4   6  -4 0.39643 0.59155   3
  -4  -6   4 -0.5981  0.4141   1
   3   6  -4 45.3521  2.4180   3
  -3  -6   4 46.2287  2.4002   1
   2   6  -4 102.703   3.530   3
   2   6  -4 107.279   2.183   2
  -2  -6   4 102.665   3.424   1
   1   6  -4 1.69540 0.58117   3
   1   6  -4 2.07321 0.37251   2
  -1  -6   4 2.12046 0.65904   1
   0   6  -4 102.385   2.400   2
   0   6  -4 103.048   3.263   3
   0  -6   4 111.495   3.323   1
  -1   6  -4 3.73599 0.75350   3
  -1   6  -4 4.31123 0.60483   2
   1  -6   4 4.68178 0.83923   1
  -2   6  -4 46.4512  2.0706   3
  -2   6  -4 48.0597  1.7626   2
   2  -6   4 45.2006  1.9812   1
  -3   6  -4 -0.0509  0.3315   3
  -3   6  -4 0.24526 0.34832   2
   3  -6   4 0.61669 0.39642   1
  -4   6  -4 32.1847  1.6594   2
  -4   6  -4 32.4134  1.6584   1
  -4   6  -4 32.9666  1.7800   3
   4  -6   4 31.9332  1.6068   1
  -5   6  -4 86.1655  2.7754   1
  -5   6  -4 80.7247  2.9247   3
  -5   6  -4 85.8032  2.9293   2
  -6   6  -4 30.6515  1.8750   3
  -6   6  -4 31.4323  1.6297   1
   6  -6   4 29.8120  1.9031   2
  -7   6  -4 44.8968  2.3865   3
   7  -6   4 42.6648  2.4194   2
  -8   6  -4 648.774  11.687   3
   8  -6   4 676.164  12.112   2
  -9   6  -4 2.55429 0.95177   3
   9  -6   4 4.50553 1.15607   2
 -10   6  -4 4.39530 1.22466   3
  10  -6   4 4.49494 1.18178   2
 -11   6  -4 119.689   4.997   3
  11  -6   4 117.358   4.922   2
 -12   6  -4 52.8548  3.5468   3
  12  -6   4 54.8421  3.5988   2
 -13   6  -4 1.29967 1.17790   3
  13  -6   4 3.06689 1.27558   2
  10   5  -4 65.8460  4.3030   3
 -10  -5   4 68.6681  3.5846   1
   9   5  -4 2.17255 1.14075   3
  -9  -5   4 2.06458 0.93401   1
   8   5  -4 45.3304  3.1781   3
  -8  -5   4 47.1272  2.7243   1
   7   5  -4 13.8006  1.9832   3
  -7  -5   4 16.9004  1.8600   1
   6   5  -4 1.95917 0.86829   3
  -6  -5   4 1.47269 0.64266   1
   5   5  -4 65.8440  3.1236   3
  -5  -5   4 64.2030  2.7746   1
   4   5  -4 109.586   3.801   3
  -4  -5   4 111.551   3.584   1
   3   5  -4 134.915   4.013   3
  -3  -5   4 140.764   3.869   1
   2   5  -4 12.6156  0.5458   2
   2   5  -4 10.6737  1.2417   3
  -2  -5   4 11.9633  1.2817   1
   1   5  -4 24.7901  1.4900   3
   1   5  -4 23.6231  0.8334   2
  -1  -5   4 21.5824  1.4078   1
   0   5  -4 4.77182 0.51910   2
   0   5  -4 5.34767 0.83146   3
   0  -5   4 5.16740 0.80260   1
  -1   5  -4 163.777   3.797   3
  -1   5  -4 150.027   3.046   2
   1  -5   4 151.370   3.702   1
  -2   5  -4 246.158   4.920   3
  -2   5  -4 223.392   4.279   2
   2  -5   4 237.890   4.781   1
  -3   5  -4 6.91578 0.84719   2
  -3   5  -4 6.54132 0.89577   3
   3  -5   4 6.31255 0.83823   1
  -4   5  -4 201.991   4.615   3
  -4   5  -4 219.297   4.476   1
   4  -5   4 205.084   4.607   2
   4  -5   4 209.852   4.320   1
  -5   5  -4 193.282   4.294   1
  -5   5  -4 212.321   4.850   3
   5  -5   4 196.668   4.750   2
  -6   5  -4 203.813   5.076   3
  -6   5  -4 211.606   4.546   1
   6  -5   4 208.865   5.189   2
  -7   5  -4 28.9847  1.9283   3
  -7   5  -4 28.8111  1.5471   1
   7  -5   4 25.5794  1.8739   2
  -8   5  -4 437.663   8.882   3
   8  -5   4 447.279   9.101   2
  -9   5  -4 24.2384  2.4056   3
   9  -5   4 19.9715  2.1602   2
 -10   5  -4 138.092   5.061   3
  10  -5   4 126.755   4.873   2
 -11   5  -4 137.099   5.363   3
  11  -5   4 140.728   5.389   2
 -12   5  -4 207.312   7.077   3
  12  -5   4 217.215   7.159   2
 -13   5  -4 99.4320  5.0925   3
  13  -5   4 97.2369  4.9489   2
  10   4  -4 130.031   5.661   3
 -10  -4   4 126.384   4.484   1
   9   4  -4 138.933   5.510   3
  -9  -4   4 134.454   4.434   1
   8   4  -4 11.9489  1.8914   3
  -8  -4   4 7.72443 1.23723   1
   7   4  -4 89.5999  3.9297   3
  -7  -4   4 84.0122  3.2023   1
   6   4  -4 137.025   4.606   3
  -6  -4   4 152.516   4.206   1
   5   4  -4 9.90075 1.37737   3
  -5  -4   4 8.73085 1.15869   1
   4   4  -4 1.15705 0.56963   3
  -4  -4   4 1.17459 0.46542   1
   3   4  -4 5.49686 0.92452   3
  -3  -4   4 5.21590 0.84655   1
   2   4  -4 43.8757  1.9130   3
  -2  -4   4 45.0760  1.8580   1
   1   4  -4 865.136  12.207   3
   1   4  -4 873.546  10.321   2
  -1  -4   4 858.297  12.230   1
   0   4  -4 6.71439 0.81722   3
   0   4  -4 5.83098 0.49772   2
   0  -4   4 4.54951 0.67818   1
  -1   4  -4 4.76921 0.70314   3
   1  -4   4 4.93941 0.71923   1
   1  -4   4 5.71723 0.59435   2
  -2   4  -4 7.37772 0.85537   3
   2  -4   4 5.72836 0.75269   1
   2  -4   4 6.49331 0.72298   2
  -3   4  -4 5.73285 0.79744   3
   3  -4   4 6.75763 0.76737   1
   3  -4   4 5.52584 0.74899   2
  -4   4  -4 33.3203  1.6368   3
  -4   4  -4 30.3217  1.4273   1
   4  -4   4 30.7920  1.4236   1
   4  -4   4 31.1850  1.6135   2
  -5   4  -4 597.681   9.619   3
  -5   4  -4 575.069   8.978   1
   5  -4   4 592.828   9.653   2
  -6   4  -4 167.230   3.875   1
  -6   4  -4 168.848   4.454   3
   6  -4   4 167.513   4.493   2
  -7   4  -4 5.63885 1.00582   3
  -7   4  -4 7.09497 0.93352   1
   7  -4   4 6.20416 1.09355   2
  -8   4  -4 106.374   3.912   3
   8  -4   4 107.160   3.942   2
  -9   4  -4 17.6335  2.0291   3
   9  -4   4 25.9895  2.4920   2
 -10   4  -4 0.87828 0.79330   3
  10  -4   4 -0.2045  0.6917   2
 -11   4  -4 192.912   6.499   3
  11  -4   4 191.195   6.358   2
 -12   4  -4 97.9662  4.8564   3
  12  -4   4 99.0421  4.7689   2
 -13   4  -4 5.83992 1.78323   3
  13  -4   4 5.96108 1.70484   2
  11   3  -4 0.38081 0.94043   3
 -11  -3   4 1.54244 0.80283   1
  10   3  -4 59.2047  3.6642   3
 -10  -3   4 56.8731  2.7656   1
   9   3  -4 34.4619  3.1456   3
  -9  -3   4 35.4307  2.1056   1
   8   3  -4 19.9512  2.3079   3
  -8  -3   4 22.6424  1.6318   1
   7   3  -4 663.439  12.187   3
  -7  -3   4 684.209  10.875   1
   6   3  -4 2.08934 0.77846   3
  -6  -3   4 1.26829 0.57395   1
   5   3  -4 166.109   4.564   3
   5   3  -4 165.572   2.882   2
  -5  -3   4 164.578   3.924   1
   4   3  -4 25.9860  1.5794   3
  -4  -3   4 24.7946  1.3656   1
   3   3  -4 93.0979  2.8327   3
  -3  -3   4 93.8746  2.6036   1
   2   3  -4 300.922   5.434   3
  -2  -3   4 305.468   5.326   1
   1   3  -4 184.592   3.758   3
  -1  -3   4 187.296   3.778   1
   0   3  -4 316.961   5.274   3
   0  -3   4 323.353   5.372   1
   0  -3   4 314.185   4.456   2
  -1   3  -4 394.481   6.123   3
   1  -3   4 393.751   6.264   1
   1  -3   4 397.315   5.781   2
  -2   3  -4 140.924   3.110   3
   2  -3   4 138.749   3.011   2
   2  -3   4 142.856   3.109   1
  -3   3  -4 397.594   6.598   3
  -3   3  -4 406.119   6.508   1
   3  -3   4 399.484   6.619   2
   3  -3   4 405.684   6.443   1
  -4   3  -4 74.5844  2.2414   1
  -4   3  -4 67.1656  2.3285   3
   4  -3   4 70.5252  2.4234   2
   4  -3   4 73.4138  2.1957   1
  -5   3  -4 22.5578  1.2584   1
  -5   3  -4 21.2072  1.4168   3
   5  -3   4 22.2297  1.4657   2
  -6   3  -4 125.442   3.781   3
  -6   3  -4 131.509   3.370   1
   6  -3   4 130.041   3.893   2
  -7   3  -4 66.6218  2.8565   3
  -7   3  -4 65.5499  2.6708   1
   7  -3   4 57.3700  2.7121   2
  -8   3  -4 68.8656  3.1529   3
   8  -3   4 67.2357  3.1193   2
  -9   3  -4 64.8471  3.2899   3
   9  -3   4 66.8002  3.2852   2
 -10   3  -4 114.210   4.672   3
  10  -3   4 116.778   4.681   2
 -11   3  -4 16.3683  2.3056   3
  11  -3   4 15.6532  2.2187   2
 -12   3  -4 26.4078  3.1632   3
  12  -3   4 24.2695  2.9489   2
 -13   3  -4 13.5525  2.4343   3
  13  -3   4 7.25119 1.84777   2
  11   2  -4 11.6949  2.0835   3
 -11  -2   4 7.61550 1.17266   1
  10   2  -4 37.7191  3.4382   3
 -10  -2   4 36.3827  2.0377   1
   9   2  -4 3.00154 1.00225   3
  -9  -2   4 1.55791 0.60883   1
   8   2  -4 1.91108 0.81927   3
  -8  -2   4 2.16489 0.57676   1
   7   2  -4 66.8446  3.0837   3
  -7  -2   4 63.5924  2.2867   1
   6   2  -4 50.3175  1.6425   2
   6   2  -4 47.6606  2.4111   3
  -6  -2   4 50.3453  1.9056   1
  -6  -2   4 52.0194  1.9180   1
   5   2  -4 27.3486  1.0273   2
   5   2  -4 26.7730  1.6540   3
  -5  -2   4 27.0216  1.3263   1
   4   2  -4 188.899   2.899   2
   4   2  -4 188.836   4.321   3
  -4  -2   4 187.661   3.732   1
   3   2  -4 157.017   3.556   3
  -3  -2   4 152.353   3.205   1
   2   2  -4 41.0772  1.5194   3
  -2  -2   4 40.4427  1.4322   1
   1   2  -4 688.731   9.243   3
  -1  -2   4 681.128   9.409   1
  -1  -2   4 694.742   8.351   2
   0   2  -4 1406.30   17.21   3
   0  -2   4 1440.75   17.02   2
   0  -2   4 1414.08   17.73   1
  -1   2  -4 313.106   4.924   3
   1  -2   4 321.884   4.947   2
   1  -2   4 318.047   5.178   1
  -3   2  -4 795.462  11.045   3
  -3   2  -4 805.869  11.208   1
   3  -2   4 793.082  11.054   1
   3  -2   4 804.456  11.359   2
  -4   2  -4 65.7621  2.1095   1
  -4   2  -4 68.2198  2.2705   3
   4  -2   4 63.3373  2.3105   2
   4  -2   4 64.8303  2.0649   1
  -5   2  -4 240.576   4.748   1
  -5   2  -4 228.236   5.028   3
   5  -2   4 234.424   5.228   2
  -6   2  -4 27.1274  1.4914   1
  -6   2  -4 25.0341  1.6609   3
   6  -2   4 29.1223  1.8341   2
  -7   2  -4 3.55390 0.89525   3
   7  -2   4 2.04701 0.69990   2
  -8   2  -4 46.1456  2.6163   3
   8  -2   4 54.5889  2.7666   2
  -9   2  -4 45.8675  2.9059   3
   9  -2   4 48.5569  2.8989   2
 -10   2  -4 11.7862  1.8649   3
  10  -2   4 11.5383  1.8383   2
 -11   2  -4 62.4245  3.7459   3
  11  -2   4 53.7876  3.3847   2
 -12   2  -4 22.3551  2.9554   3
  12  -2   4 26.1004  3.0328   2
  12   1  -4 23.6278  3.0026   3
 -12  -1   4 26.6096  1.6657   1
  11   1  -4 13.5578  2.1169   3
 -11  -1   4 10.8189  1.2187   1
  10   1  -4 10.0284  1.7914   3
 -10  -1   4 10.4341  1.1381   1
   9   1  -4 20.4203  2.2804   3
  -9  -1   4 20.4671  1.3190   1
   8   1  -4 2.63040 0.86913   3
  -8  -1   4 2.50293 0.56494   1
   7   1  -4 70.9453  3.0315   3
   7   1  -4 72.2259  2.2876   2
  -7  -1   4 76.9388  2.1953   1
  -7  -1   4 74.4937  2.1986   1
   6   1  -4 98.4455  2.4774   2
   6   1  -4 103.075   3.358   3
  -6  -1   4 93.7271  2.4028   1
   5   1  -4 0.31889 0.26914   2
   5   1  -4 0.61116 0.37239   3
  -5  -1   4 -0.2176  0.2142   1
   4   1  -4 561.849   8.569   3
  -4  -1   4 555.209   7.365   2
  -4  -1   4 553.386   7.772   1
   3   1  -4 16.2057  0.9579   3
  -3  -1   4 14.1608  0.7780   1
  -3  -1   4 16.0640  0.6412   2
   2   1  -4 157.095   2.983   3
  -2  -1   4 160.302   2.960   1
  -2  -1   4 160.394   2.509   2
   1   1  -4 1128.77   13.75   3
  -1  -1   4 1161.24   13.84   2
  -1  -1   4 1123.20   14.28   1
   0   1  -4 1175.68   13.99   3
   0  -1   4 1144.09   14.71   1
   0  -1   4 1172.66   14.48   2
  -1   1  -4 120.535   2.372   3
   1  -1   4 122.505   2.692   2
   1  -1   4 119.373   2.675   1
  -2   1  -4 298.818   4.810   3
   2  -1   4 294.321   5.087   1
   2  -1   4 298.612   5.196   2
  -3   1  -4 117.496   2.843   3
   3  -1   4 117.389   3.080   2
   3  -1   4 114.741   2.821   1
  -4   1  -4 4.97538 0.75557   3
  -4   1  -4 5.13340 0.72454   1
   4  -1   4 4.99350 0.79758   2
   4  -1   4 7.15555 0.85906   1
  -5   1  -4 154.123   3.756   1
  -5   1  -4 156.817   4.046   3
   5  -1   4 148.169   4.093   2
   5  -1   4 156.149   3.819   1
  -6   1  -4 416.436   7.926   3
  -6   1  -4 405.161   7.457   1
   6  -1   4 398.020   7.979   2
  -7   1  -4 132.415   4.300   3
   7  -1   4 126.169   4.206   2
  -8   1  -4 0.31919 0.58574   3
   8  -1   4 1.00319 0.63171   2
  -9   1  -4 91.7029  4.0612   3
   9  -1   4 87.8189  3.9106   2
 -10   1  -4 -0.6198  0.6125   3
  10  -1   4 -0.7337  0.6667   2
  11  -1   4 0.68805 1.00113   2
  12  -1   4 3.45210 1.23896   2
  12  -1   4 2.87398 1.37878   3
  12   0  -4 54.7272  3.6946   3
  11   0  -4 -0.2981  0.5730   3
  10   0  -4 2.56778 1.01699   3
 -10   0   4 1.51099 0.43883   1
   9   0  -4 7.64727 1.40651   3
  -9   0   4 9.78735 0.88565   1
   8   0  -4 3.57661 0.73413   2
   8   0  -4 3.87712 0.91190   3
  -8   0   4 3.45928 0.53498   1
  -8   0   4 4.11322 0.52463   1
   7   0  -4 42.7291  2.2161   3
   7   0  -4 44.7940  1.8532   2
  -7   0   4 47.2576  1.4552   1
  -7   0   4 43.0743  1.3756   1
   6   0  -4 3.88573 0.74097   3
  -6   0   4 4.00226 0.50639   1
  -6   0   4 5.12624 0.70569   2
   5   0  -4 9.55468 1.02830   3
  -5   0   4 8.09426 0.56458   1
  -5   0   4 8.10635 0.77886   2
   4   0  -4 1163.04   15.11   3
  -4   0   4 1177.10   14.37   1
  -4   0   4 1176.15   14.71   2
   3   0  -4 121.770   2.561   3
  -3   0   4 123.822   2.351   1
  -3   0   4 126.928   2.503   2
   2   0  -4 4.59359 0.43181   3
  -2   0   4 3.26362 0.42226   1
  -2   0   4 3.23538 0.41723   2
   1   0  -4 92.6978  1.5754   3
  -1   0   4 91.9806  2.1060   1
  -1   0   4 86.6111  2.0477   2
   0   0  -4 2019.68   22.75   3
   0   0   4 1990.40   24.13   2
   0   0   4 1955.37   24.14   1
  -1   0  -4 2.66200 0.36325   3
   1   0   4 2.88583 0.50412   1
   1   0   4 3.49518 0.55850   2
  -2   0  -4 951.501  12.166   3
   2   0   4 934.951  12.781   1
   2   0   4 939.153  12.970   2
  -3   0  -4 59.1498  2.0127   3
   3   0   4 73.9565  2.2595   1
   3   0   4 59.4366  2.2376   2
  -4   0  -4 23.1645  1.3594   3
   4   0   4 20.3660  1.2401   1
   4   0   4 21.7759  1.4630   2
  -5   0  -4 15.5463  1.1712   1
  -5   0  -4 12.2846  1.3578   3
   5   0   4 14.7710  1.5328   2
   5   0   4 14.3098  1.3033   1
  -6   0  -4 435.858   8.359   3
   6   0   4 421.823   8.437   2
  -7   0  -4 129.862   4.356   3
   7   0   4 129.940   4.388   2
  -8   0  -4 228.968   6.436   3
   8   0   4 225.258   6.310   2
   9   0   4 113.428   4.545   2
  10   0   4 9.47775 1.84265   3
  10   0   4 12.5143  2.0239   2
  11   0   4 21.8805  2.7229   2
  11   0   4 19.3049  2.7216   3
  13  -1  -4 11.9017  2.2009   3
  12  -1  -4 34.1122  3.3590   3
  11  -1  -4 3.11099 1.15041   3
  10  -1  -4 33.4834  2.3812   3
   9  -1  -4 133.884   4.528   3
   9  -1  -4 132.594   3.958   2
   8  -1  -4 0.31917 0.48203   3
   8  -1  -4 -0.2780  0.3903   2
   7  -1  -4 26.1338  1.6459   3
  -7   1   4 24.7103  1.4445   2
   6  -1  -4 195.912   4.410   3
  -6   1   4 195.593   4.116   2
   5  -1  -4 145.712   3.335   3
  -5   1   4 139.519   3.213   2
   4  -1  -4 10.4078  0.7401   3
  -4   1   4 9.96154 0.54850   1
  -4   1   4 10.5512  0.8076   2
   3  -1  -4 4.96884 0.49952   3
  -3   1   4 4.90076 0.50076   1
  -3   1   4 6.46575 0.70658   2
   2  -1  -4 102.397   1.601   3
  -2   1   4 97.4290  2.1799   1
  -2   1   4 103.187   2.433   2
  -1   1   4 49.5124  1.6604   2
  -1   1   4 51.2555  1.5802   1
   0  -1  -4 1288.68   14.68   3
   0   1   4 1264.67   16.24   1
   0   1   4 1234.51   16.32   2
  -1  -1  -4 226.092   3.667   3
   1   1   4 220.654   4.328   1
   1   1   4 230.651   4.569   2
  -2  -1  -4 7.36812 0.77393   3
   2   1   4 6.52463 0.89580   2
   2   1   4 6.27639 0.80993   1
  -3  -1  -4 1788.58   22.37   3
   3   1   4 1777.58   22.99   1
   3   1   4 1793.80   23.40   2
  -4  -1  -4 24.6354  1.5031   3
   4   1   4 24.0730  1.4349   1
   4   1   4 23.0082  1.5677   2
  -5  -1  -4 12.4033  1.3851   3
   5   1   4 10.5472  1.3358   2
  -6  -1  -4 203.042   5.377   3
   6   1   4 198.964   5.421   2
   7   1   4 102.801   3.977   2
   8   1   4 3.88434 1.20120   3
   8   1   4 2.71607 0.98596   2
   9   1   4 39.8594  2.8098   2
   9   1   4 39.2101  2.8807   3
  10   1   4 72.1094  3.9415   2
  10   1   4 64.3189  3.9294   3
  11   1   4 7.56253 1.96404   3
  13  -2  -4 3.21552 1.32849   3
  12  -2  -4 58.6008  3.4582   3
  11  -2  -4 7.38298 1.48718   3
  10  -2  -4 8.36607 1.43263   3
  10  -2  -4 6.11557 1.18741   2
   9  -2  -4 224.637   5.852   3
   9  -2  -4 219.520   5.459   2
   8  -2  -4 98.4613  3.4690   3
  -8   2   4 104.006   3.304   2
  -7   2   4 43.4615  2.0609   3
  -7   2   4 45.8169  2.0146   2
  -6   2   4 178.520   4.122   2
  -6   2   4 183.057   4.052   3
  -5   2   4 29.6808  1.4714   2
  -5   2   4 29.8945  1.3277   3
  -4   2   4 895.394  12.418   2
  -4   2   4 880.179  11.214   1
  -4   2   4 903.282  11.368   3
  -3   2   4 83.2373  1.6021   3
  -3   2   4 83.8003  1.9957   1
  -3   2   4 83.8967  2.3658   2
  -2   2   4 642.198   9.364   2
  -2   2   4 637.219   8.910   1
  -1   2   4 261.631   4.921   2
  -1   2   4 264.957   4.705   1
   0   2   4 1005.71   13.90   2
   0   2   4 1015.77   13.68   1
   0   2   4 1003.44   12.13   3
   1   2   4 128.217   3.262   1
   1   2   4 131.686   2.700   3
   1   2   4 129.968   3.413   2
   2   2   4 9.81876 0.92108   3
   2   2   4 8.93194 1.13450   2
   2   2   4 7.51771 0.91432   1
   3   2   4 142.289   3.578   3
   3   2   4 139.546   3.926   2
   3   2   4 140.937   3.759   1
   4   2   4 193.640   4.997   2
   4   2   4 192.547   4.697   1
   4   2   4 192.720   4.693   3
   5   2   4 18.9664  1.8673   2
   5   2   4 20.1316  1.8325   3
   6   2   4 156.345   4.885   2
   6   2   4 153.901   4.830   3
   7   2   4 77.4786  3.5716   2
   7   2   4 83.6688  3.7800   3
   8   2   4 -0.0861  0.6437   2
   8   2   4 0.68291 0.66241   3
   9   2   4 9.29022 1.71471   2
   9   2   4 7.82080 1.69344   3
  10   2   4 -1.1951  0.8113   3
  13  -3  -4 0.05347 0.81485   3
  12  -3  -4 37.6775  2.7951   3
  11  -3  -4 20.7748  2.3113   3
  11  -3  -4 24.4238  2.3349   2
  10  -3  -4 26.7366  1.9644   2
  10  -3  -4 26.7532  2.4766   3
  -9   3   4 191.650   5.097   2
  -9   3   4 199.576   5.300   3
  -8   3   4 0.64208 0.52789   3
  -8   3   4 0.32818 0.46321   2
  -7   3   4 7.26969 1.04921   2
  -7   3   4 6.60116 0.97052   3
  -6   3   4 155.647   3.549   3
  -6   3   4 160.403   4.033   2
  -5   3   4 0.86597 0.41786   2
  -5   3   4 0.84274 0.32992   3
  -5   3   4 0.66994 0.22880   1
  -4   3   4 0.78948 0.28065   1
  -4   3   4 0.89101 0.27041   3
  -4   3   4 0.40613 0.36591   2
  -3   3   4 20.5334  0.6649   3
  -3   3   4 21.1854  1.2684   2
  -3   3   4 20.6299  1.0435   1
  -2   3   4 1343.51   17.67   1
  -2   3   4 1409.91   18.30   2
  -1   3   4 341.111   4.565   3
  -1   3   4 338.041   5.963   1
  -1   3   4 340.279   6.227   2
   0   3   4 50.0323  1.9558   1
   0   3   4 49.0856  1.4223   3
   0   3   4 43.3090  1.9202   2
   1   3   4 152.938   3.248   3
   1   3   4 156.659   3.914   1
   1   3   4 152.655   3.991   2
   2   3   4 329.547   6.438   1
   2   3   4 321.544   6.557   2
   2   3   4 325.954   5.855   3
   3   3   4 51.0627  2.1434   3
   3   3   4 50.3544  2.3055   1
   3   3   4 47.0221  2.3075   2
   4   3   4 83.6972  3.2770   2
   4   3   4 96.2479  3.2695   3
   5   3   4 114.601   4.066   2
   5   3   4 117.063   3.952   3
   6   3   4 37.9713  2.4837   2
   6   3   4 45.4707  2.6220   3
   7   3   4 0.90678 0.71115   3
   7   3   4 -0.6496  0.6338   2
   8   3   4 1.55219 0.84906   3
   8   3   4 0.29505 0.75924   2
   9   3   4 29.7186  3.0759   2
   9   3   4 23.0849  2.9007   3
  10   3   4 0.94880 1.10403   3
  13  -4  -4 -0.1318  0.9081   3
  12  -4  -4 0.62693 0.77725   3
  12  -4  -4 2.10818 1.10552   2
  11  -4  -4 15.9764  1.9444   2
 -10   4   4 18.0984  1.9130   3
 -10   4   4 17.9027  1.9186   2
  -9   4   4 73.1840  3.1142   2
  -9   4   4 66.5881  2.8535   3
  -8   4   4 25.4607  1.6533   3
  -8   4   4 30.2600  1.9489   2
  -7   4   4 43.7941  2.2106   2
  -7   4   4 43.6248  1.9087   3
  -6   4   4 59.7472  2.5088   2
  -6   4   4 64.6624  2.0908   3
  -6   4   4 60.4569  1.6194   1
  -5   4   4 1.91071 0.43853   3
  -5   4   4 1.57223 0.38546   1
  -5   4   4 2.17859 0.62546   2
  -4   4   4 78.5772  2.7266   2
  -4   4   4 73.9991  2.1493   1
  -4   4   4 74.9255  1.7498   3
  -3   4   4 0.43925 0.35661   2
  -3   4   4 0.10598 0.27221   1
  -3   4   4 0.48307 0.21825   3
  -2   4   4 559.752   8.832   1
  -2   4   4 564.442   7.262   3
  -2   4   4 574.971   9.330   2
  -1   4   4 4.67302 0.52727   3
  -1   4   4 2.59791 0.64386   2
  -1   4   4 3.17227 0.63648   1
   0   4   4 301.213   4.987   3
   0   4   4 303.602   6.206   2
   0   4   4 294.551   6.008   1
   1   4   4 810.331  12.572   1
   1   4   4 825.393  12.667   2
   1   4   4 806.144  11.375   3
   2   4   4 10.3413  1.3279   2
   2   4   4 10.7632  1.3358   1
   2   4   4 13.3996  1.2809   3
   3   4   4 130.887   4.235   1
   3   4   4 130.102   4.140   2
   3   4   4 125.586   3.753   3
   4   4   4 146.921   4.368   3
   4   4   4 146.633   4.601   2
   5   4   4 10.3822  1.5239   2
   5   4   4 7.77437 1.35027   3
   6   4   4 13.5246  1.8181   3
   6   4   4 12.3512  1.7561   2
   7   4   4 28.3164  2.7425   2
   7   4   4 25.0777  2.6394   3
   8   4   4 61.6977  3.5692   2
   8   4   4 65.6195  3.8102   3
   9   4   4 27.6091  3.2431   3
  13  -5  -4 2.27769 1.15223   3
  12  -5  -4 30.9487  3.0510   2
 -12   5   4 29.5559  2.8021   3
 -11   5   4 5.90317 1.38192   2
 -11   5   4 4.25447 1.10049   3
 -10   5   4 25.8005  2.4288   2
 -10   5   4 27.5366  1.9804   3
  -9   5   4 69.6018  2.9144   3
  -9   5   4 67.5557  3.1762   2
  -8   5   4 174.940   4.392   3
  -8   5   4 174.805   5.036   2
  -7   5   4 13.8891  1.5660   2
  -7   5   4 14.0429  1.2639   3
  -6   5   4 83.2558  2.3826   3
  -6   5   4 85.3439  2.2833   1
  -6   5   4 84.5288  3.1713   2
  -5   5   4 27.1180  1.7852   2
  -5   5   4 24.5542  1.1235   3
  -5   5   4 27.4952  1.3472   1
  -4   5   4 182.395   3.250   3
  -4   5   4 177.027   4.633   2
  -4   5   4 181.808   4.024   1
  -3   5   4 14.0411  1.2909   1
  -3   5   4 15.2751  0.8034   3
  -3   5   4 15.6918  1.5380   2
  -2   5   4 280.056   6.013   2
  -2   5   4 281.093   5.751   1
  -2   5   4 274.269   4.426   3
  -1   5   4 32.5885  1.3185   3
  -1   5   4 32.6078  1.8167   1
  -1   5   4 31.7343  1.8782   2
   0   5   4 420.190   8.087   2
   0   5   4 427.940   8.069   1
   0   5   4 423.882   6.835   3
   1   5   4 23.1974  1.6978   1
   1   5   4 22.1975  1.3738   3
   1   5   4 29.9219  1.9013   2
   2   5   4 1.96396 0.68773   2
   2   5   4 0.41157 0.53771   1
   2   5   4 1.40770 0.54175   3
   3   5   4 60.5526  2.8925   2
   3   5   4 66.9532  2.7839   3
   4   5   4 19.4753  1.9695   3
   4   5   4 24.9872  2.3431   2
   5   5   4 23.5484  2.3094   3
   5   5   4 27.1434  2.5433   2
   6   5   4 1.36442 0.79304   3
   6   5   4 2.95050 1.02716   2
   7   5   4 0.41478 0.80469   2
   7   5   4 0.06035 0.82940   3
   8   5   4 2.63047 1.18410   3
  13  -6  -4 46.2447  3.3426   2
 -12   6   4 -1.0803  0.7390   2
 -12   6   4 0.61692 0.88281   3
 -11   6   4 34.2010  2.4043   3
 -11   6   4 32.7703  2.9302   2
 -10   6   4 11.7981  1.5550   3
 -10   6   4 8.47990 1.51305   2
  -9   6   4 84.0348  3.1205   3
  -9   6   4 77.5975  3.5181   2
  -8   6   4 6.11762 1.18921   2
  -8   6   4 9.48079 1.13817   3
  -7   6   4 1515.51   19.67   3
  -7   6   4 1518.67   21.93   2
  -6   6   4 20.9302  1.9924   2
  -6   6   4 21.6623  1.2353   3
  -6   6   4 19.9044  1.2586   1
  -5   6   4 110.039   3.101   1
  -5   6   4 105.184   2.585   3
  -5   6   4 108.403   3.802   2
  -4   6   4 334.116   5.370   3
  -4   6   4 336.110   7.176   2
  -4   6   4 331.689   6.425   1
  -3   6   4 63.3636  1.8365   3
  -3   6   4 59.9057  2.4845   1
  -3   6   4 64.9869  2.7875   2
  -2   6   4 314.784   6.892   2
  -2   6   4 305.517   6.511   1
  -2   6   4 317.327   5.292   3
  -1   6   4 159.177   4.641   2
  -1   6   4 162.740   3.633   3
  -1   6   4 158.640   4.520   1
   0   6   4 2.21237 0.71307   2
   0   6   4 3.35514 0.68098   3
   0   6   4 1.52241 0.67718   1
   1   6   4 80.8179  3.3655   1
   1   6   4 84.2351  3.3872   2
   1   6   4 78.5414  2.7837   3
   2   6   4 33.6971  2.2219   2
   2   6   4 34.4318  2.0163   3
   3   6   4 6.05930 1.09471   3
   3   6   4 8.78760 1.42987   2
   4   6   4 0.24881 0.56061   2
   4   6   4 0.17537 0.55808   3
   5   6   4 41.0146  2.7087   2
   5   6   4 35.8324  2.5535   3
   6   6   4 -0.7335  0.6137   3
   6   6   4 -0.6444  0.7605   2
   7   6   4 48.0711  3.3126   3
 -13   7   4 0.90837 1.15175   2
 -12   7   4 2.09450 1.02631   2
 -11   7   4 55.6157  3.3057   2
 -10   7   4 34.4098  2.5630   2
  -9   7   4 0.11422 0.65371   2
  -8   7   4 255.343   6.022   3
  -8   7   4 254.464   6.710   2
  -7   7   4 5.09970 1.12383   2
  -7   7   4 5.56155 0.82928   3
  -6   7   4 83.2528  3.5215   2
  -6   7   4 86.1599  2.5413   3
  -5   7   4 713.984  12.521   2
  -5   7   4 706.159  10.105   3
  -5   7   4 722.187  11.376   1
  -4   7   4 824.751  13.014   1
  -4   7   4 835.691  13.883   2
  -4   7   4 836.192  11.434   3
  -3   7   4 13.6146  1.6398   2
  -3   7   4 15.8632  1.0457   3
  -3   7   4 15.1291  1.6547   1
  -2   7   4 3.99776 0.69709   3
  -2   7   4 4.17880 0.98007   1
  -2   7   4 4.14950 1.02391   2
  -1   7   4 4.13185 0.94920   1
  -1   7   4 3.51157 0.92299   2
  -1   7   4 3.60896 0.70834   3
   0   7   4 1.03788 0.67168   2
   0   7   4 0.44175 0.63066   1
   0   7   4 1.04244 0.52229   3
   1   7   4 2.83552 0.72817   3
   1   7   4 3.72527 0.99661   2
   2   7   4 67.5336  2.9163   3
   2   7   4 62.3958  3.1575   2
   3   7   4 -0.4855  0.4652   3
   3   7   4 0.11273 0.63278   2
   4   7   4 23.5969  2.4148   3
   4   7   4 21.9782  2.4106   2
   5   7   4 2.58882 1.01287   3
   5   7   4 3.06066 1.21976   2
  -6  -7  -4 0.47090 1.05320   1
   6   7   4 0.39748 0.84613   3
 -13   8   4 17.3783  2.4922   2
 -12   8   4 11.5091  1.9632   2
 -11   8   4 8.98643 1.80759   2
 -10   8   4 25.1451  2.6988   2
  -9   8   4 16.3273  2.1631   2
  -8   8   4 37.3125  2.6168   2
  -7   8   4 37.5923  2.5529   2
  -6   8   4 143.374   4.929   2
  -5   8   4 4.59484 1.12788   2
  -4   8   4 1000.57   16.37   2
  -3   8   4 568.126  10.569   1
  -3   8   4 565.140  10.931   2
  -2   8   4 120.764   4.316   1
  -2   8   4 121.657   4.406   2
  -1   8   4 18.3256  1.6310   3
  -1   8   4 20.4963  2.1743   1
  -1   8   4 20.2762  2.1439   2
   0   8   4 1.20401 0.79231   1
   0   8   4 1.36144 0.61113   3
   0   8   4 1.50690 0.79036   2
   1   8   4 3.33809 0.88708   3
   1   8   4 2.06045 0.89661   2
   2   8   4 18.5705  2.0123   3
   2   8   4 17.7860  2.1224   2
   3   8   4 11.9087  1.7101   3
   3   8   4 8.41675 1.52172   2
   4   8   4 0.16105 0.83669   2
   4   8   4 1.21178 0.83071   3
   5   8   4 2.65367 1.05909   3
 -12   9   4 47.4082  3.4356   2
 -11   9   4 18.8479  2.5653   2
 -10   9   4 0.57449 0.92058   2
  -9   9   4 8.65378 1.72764   2
  -8   9   4 40.1191  2.8279   2
  -7   9   4 3.59914 1.11593   2
  -6   9   4 24.9498  2.5835   2
  -5   9   4 135.338   5.013   2
  -4   9   4 71.5753  3.5490   2
  -3   9   4 0.63038 0.73742   2
  -2   9   4 184.318   5.801   2
  -1   9   4 247.448   6.880   2
   0   9   4 4.87443 1.26789   2
   1   9   4 3.13481 1.08459   2
   2   9   4 62.5208  3.5682   2
   3   9   4 1.07117 0.93175   2
 -12  10   4 31.3535  3.4061   2
 -11  10   4 6.88594 1.70332   2
 -10  10   4 22.8576  2.8492   2
  -9  10   4 18.1696  2.4770   2
  -8  10   4 12.9993  2.0262   2
  -7  10   4 6.35218 1.50881   2
  -6  10   4 82.3024  4.0794   2
  -5  10   4 0.34853 0.83890   2
  -4  10   4 92.1677  4.2346   2
  -3  10   4 13.6845  2.0250   2
  -2  10   4 2.73299 0.99677   2
  -1  10   4 0.11889 0.80878   2
   0  10   4 29.8344  2.9249   2
   1  10   4 1.85968 1.02946   2
   2  10   4 67.5146  3.9113   2
 -11  11   4 38.0075  3.8323   2
 -10  11   4 5.90430 1.69857   2
  -9  11   4 335.528   9.471   2
  -8  11   4 1.51896 1.10073   2
  -7  11   4 23.5474  2.7688   2
  -6  11   4 85.5786  4.3342   2
  -5  11   4 9.17954 1.76472   2
  -4  11   4 7.84513 1.70262   2
  -3  11   4 8.23822 1.70687   2
  -2  11   4 36.4902  3.3369   2
  -1  11   4 31.6397  3.1201   2
   0  11   4 4.49563 1.34702   2
   1  11   4 3.59978 1.29025   2
 -10  12   4 6.08446 1.76720   2
  -9  12   4 9.97540 2.06160   2
  -8  12   4 4.77851 1.57091   2
  -7  12   4 80.7743  4.5488   2
  -6  12   4 101.620   5.037   2
  -5  12   4 4.37539 1.42581   2
  -4  12   4 4.16109 1.37574   2
  -3  12   4 13.2801  2.1840   2
  -2  12   4 1.66181 1.14844   2
  -1  12   4 42.6024  3.9014   2
  -7  13   4 1.52853 1.22336   2
  -6  13   4 29.8777  3.5095   2
  -5  13   4 23.7204  3.0705   2
  -4  15  -5 4.16788 1.67107   3
  -5  15  -5 3.51076 1.41250   3
  -6  15  -5 9.51597 2.09520   3
  -7  15  -5 0.62700 0.96982   3
  -7  15  -5 2.17113 1.16417   2
  -1  14  -5 8.93741 1.94292   3
  -2  14  -5 1.02863 1.24641   3
  -3  14  -5 69.1156  4.1921   3
  -4  14  -5 11.0735  2.0219   3
  -5  14  -5 -0.2071  0.9606   3
  -6  14  -5 111.464   4.826   2
  -6  14  -5 117.609   5.299   3
  -7  14  -5 6.02027 1.48828   2
  -7  14  -5 2.65848 1.24580   3
  -8  14  -5 4.93518 1.36867   2
  -8  14  -5 3.05677 1.32402   3
  -9  14  -5 31.8748  3.3559   2
  -9  14  -5 32.9344  3.4244   3
 -10  14  -5 14.5066  2.4512   3
 -10  14  -5 12.5693  2.2725   2
   1  13  -5 11.4790  2.1666   3
   0  13  -5 6.80057 1.66869   3
  -1  13  -5 51.2453  3.5599   3
  -2  13  -5 1.01853 0.90327   3
  -3  13  -5 60.3295  3.7333   3
  -4  13  -5 4.70285 1.34606   3
  -5  13  -5 57.5649  3.1835   2
  -5  13  -5 50.3714  3.3763   3
  -6  13  -5 8.79828 1.80075   3
  -6  13  -5 10.9317  1.7993   2
  -7  13  -5 6.44342 1.44277   2
  -7  13  -5 6.30906 1.54641   3
  -8  13  -5 4.27926 1.34996   3
  -8  13  -5 4.36714 1.27858   2
  -9  13  -5 21.5273  2.7689   3
  -9  13  -5 20.6579  2.5951   2
 -10  13  -5 50.7710  3.4905   2
 -10  13  -5 45.4906  3.3678   3
  10 -13   5 45.9551  4.2053   2
 -11  13  -5 2.47711 1.37723   3
  11 -13   5 1.06635 1.28671   2
   3  12  -5 -0.1875  0.9674   3
   2  12  -5 39.0376  3.7765   3
   1  12  -5 5.56123 1.55046   3
   0  12  -5 16.5270  2.4375   3
  -1  12  -5 13.0766  2.0923   3
  -2  12  -5 0.83900 0.87873   3
  -3  12  -5 105.482   4.633   3
  -4  12  -5 66.2624  3.6877   3
  -4  12  -5 66.2706  3.1680   2
  -5  12  -5 73.7171  3.4645   2
  -5  12  -5 74.4466  3.7731   3
  -6  12  -5 1.25462 0.84642   2
  -6  12  -5 1.79514 0.94845   3
  -7  12  -5 1.75683 0.99323   3
  -7  12  -5 1.15061 0.84916   2
  -8  12  -5 8.87036 1.65401   2
  -8  12  -5 5.88826 1.52584   3
  -9  12  -5 55.1120  3.4588   3
  -9  12  -5 59.5930  3.5822   2
 -10  12  -5 54.1598  3.5981   3
  10 -12   5 46.2574  3.5037   2
 -11  12  -5 0.70706 0.90217   3
  11 -12   5 -0.6300  1.0923   2
 -12  12  -5 0.82285 1.16988   3
  12 -12   5 1.29805 1.37409   2
   4  11  -5 0.49316 0.94594   3
   3  11  -5 11.3834  2.1288   3
   2  11  -5 21.3570  2.6764   3
   1  11  -5 90.4830  4.3922   3
   0  11  -5 22.5450  2.6003   3
  -1  11  -5 80.8470  3.8956   3
  -2  11  -5 102.282   4.317   3
  -3  11  -5 40.3423  2.3160   2
  -3  11  -5 38.8925  2.6507   3
  -4  11  -5 50.0520  2.9819   3
  -4  11  -5 47.6438  2.5749   2
  -5  11  -5 49.9260  2.9759   3
  -5  11  -5 53.1329  2.7856   2
  -6  11  -5 2.62210 0.95562   2
  -6  11  -5 3.51975 1.06521   3
  -7  11  -5 7.92200 1.43793   2
  -7  11  -5 8.35467 1.59347   3
  -8  11  -5 8.58240 1.59624   3
  -8  11  -5 11.8065  1.7618   2
  -9  11  -5 44.1457  3.0693   3
   9 -11   5 41.4223  3.0626   2
 -10  11  -5 47.2800  3.2532   3
  10 -11   5 48.0338  3.4867   2
 -11  11  -5 2.57990 1.24596   3
  11 -11   5 1.72559 1.21208   2
 -12  11  -5 21.1376  2.7654   3
  12 -11   5 20.9266  2.9339   2
   5  10  -5 1.19576 0.96813   3
  -5 -10   5 1.17075 1.00601   1
   4  10  -5 -0.1848  0.8973   3
  -4 -10   5 1.15429 0.83321   1
   3  10  -5 0.93835 0.94225   3
  -3 -10   5 0.17689 0.74852   1
   2  10  -5 41.8953  2.9343   3
  -2 -10   5 44.0555  2.9706   1
   1  10  -5 101.975   4.350   3
  -1 -10   5 95.6118  4.2199   1
   0  10  -5 0.09706 0.59944   3
  -1  10  -5 211.027   6.167   3
  -2  10  -5 20.6896  1.5008   2
  -2  10  -5 19.5517  2.1193   3
  -3  10  -5 21.8626  2.2638   3
  -3  10  -5 21.2227  1.8960   2
  -4  10  -5 21.9747  1.9747   2
  -4  10  -5 28.0531  2.5195   3
  -5  10  -5 109.498   3.897   2
  -5  10  -5 112.775   4.276   3
  -6  10  -5 20.4050  2.2112   3
  -6  10  -5 17.3434  1.9428   2
  -7  10  -5 14.4904  1.9176   3
  -7  10  -5 15.6600  1.8855   2
  -8  10  -5 24.9265  2.6012   3
  -8  10  -5 19.2986  2.1989   2
   8 -10   5 21.8395  2.3732   2
  -9  10  -5 25.0781  2.6286   3
   9 -10   5 28.2687  2.8796   2
 -10  10  -5 26.1041  2.7611   3
  10 -10   5 24.1097  2.7356   2
 -11  10  -5 53.6700  3.6058   3
  11 -10   5 47.2693  3.5371   2
 -12  10  -5 -0.5051  0.8694   3
  12 -10   5 0.51002 1.10791   2
 -13  10  -5 22.1030  2.9600   3
  13 -10   5 16.8807  2.7774   2
   6   9  -5 7.86862 1.79717   3
  -6  -9   5 9.00927 1.75669   1
   5   9  -5 3.85348 1.36101   3
  -5  -9   5 2.67285 1.12601   1
   4   9  -5 10.7538  1.8651   3
  -4  -9   5 13.3914  2.0527   1
   3   9  -5 16.9663  2.2272   3
  -3  -9   5 15.8869  2.0518   1
   2   9  -5 15.8646  2.0511   3
  -2  -9   5 17.4859  2.1054   1
   1   9  -5 0.13894 0.63009   3
  -1  -9   5 -0.7196  0.5333   1
   0   9  -5 6.44168 1.29380   3
   0  -9   5 4.87650 1.12202   1
  -1   9  -5 311.445   7.320   3
  -1   9  -5 310.645   5.924   2
   1  -9   5 301.904   7.214   1
  -2   9  -5 391.406   7.202   2
  -2   9  -5 390.475   8.291   3
  -3   9  -5 49.8423  2.2660   2
  -3   9  -5 48.2397  2.6411   3
  -4   9  -5 354.669   7.844   3
  -4   9  -5 353.020   7.173   2
  -5   9  -5 248.068   5.928   2
  -5   9  -5 238.352   6.204   3
  -6   9  -5 31.1111  2.1830   3
  -6   9  -5 31.1489  2.0835   2
  -7   9  -5 182.249   5.533   3
  -7   9  -5 185.428   5.387   2
   7  -9   5 174.035   5.430   2
  -8   9  -5 188.699   5.771   3
   8  -9   5 195.574   6.003   2
  -9   9  -5 -0.4225  0.7678   3
   9  -9   5 0.15127 0.72366   2
 -10   9  -5 0.38101 0.89176   3
  10  -9   5 -0.0799  0.9304   2
 -11   9  -5 154.560   5.877   3
  11  -9   5 167.409   6.195   2
 -12   9  -5 -0.1991  0.9519   3
  12  -9   5 -1.9104  0.8246   2
 -13   9  -5 1.09027 1.31111   3
  13  -9   5 0.74335 1.24439   2
   7   8  -5 26.1334  3.0744   3
  -7  -8   5 19.8360  2.4802   1
   6   8  -5 1.27900 1.08580   3
  -6  -8   5 3.33755 1.06064   1
   5   8  -5 78.2118  4.0253   3
  -5  -8   5 73.4122  3.6844   1
   4   8  -5 108.959   4.543   3
  -4  -8   5 109.001   4.369   1
   3   8  -5 198.768   6.002   3
  -3  -8   5 207.248   5.936   1
   2   8  -5 18.3957  2.0092   3
  -2  -8   5 14.9192  1.8105   1
   1   8  -5 58.8856  2.8821   3
  -1  -8   5 56.9053  2.8208   1
   0   8  -5 6.07126 0.77686   2
   0   8  -5 4.72928 1.02196   3
   0  -8   5 4.60390 0.98537   1
  -1   8  -5 342.334   6.001   2
  -1   8  -5 333.115   7.237   3
   1  -8   5 320.547   7.185   1
  -2   8  -5 3.99294 0.96071   3
  -2   8  -5 3.68959 0.70214   2
   2  -8   5 3.67509 0.89699   1
  -3   8  -5 80.6788  3.2169   3
  -3   8  -5 81.4613  2.7664   2
   3  -8   5 77.8602  3.0250   1
  -4   8  -5 6.28391 0.97208   2
  -4   8  -5 3.68914 0.89914   3
  -5   8  -5 409.476   7.991   2
  -5   8  -5 422.421   8.517   3
  -6   8  -5 415.557   8.557   3
  -6   8  -5 416.863   8.330   2
   6  -8   5 421.590   8.555   2
  -7   8  -5 313.439   7.353   3
   7  -8   5 316.706   7.462   2
  -8   8  -5 211.319   6.019   3
   8  -8   5 204.807   6.082   2
  -9   8  -5 1.76940 0.92611   3
   9  -8   5 1.91432 0.89571   2
 -10   8  -5 24.0493  2.5686   3
  10  -8   5 21.7049  2.5331   2
 -11   8  -5 51.8993  3.4253   3
  11  -8   5 51.7613  3.3758   2
 -12   8  -5 1.67770 1.12945   3
  12  -8   5 -0.6265  0.7702   2
 -13   8  -5 3.12224 1.43619   3
  13  -8   5 2.94075 1.29991   2
   8   7  -5 14.1784  2.3879   3
  -8  -7   5 15.2784  2.0855   1
   7   7  -5 47.1318  3.3314   3
  -7  -7   5 46.5418  3.0095   1
   6   7  -5 23.2470  2.6180   3
  -6  -7   5 19.8490  2.1964   1
   5   7  -5 1.11368 0.77126   3
  -5  -7   5 -0.3308  0.6066   1
   4   7  -5 94.2379  3.9372   3
  -4  -7   5 91.9652  3.7534   1
   3   7  -5 57.6922  2.9511   3
  -3  -7   5 57.1164  2.8390   1
   2   7  -5 2.33571 0.80615   3
  -2  -7   5 5.68460 1.07576   1
   1   7  -5 295.842   6.614   3
   1   7  -5 295.183   4.662   2
  -1  -7   5 281.975   6.442   1
   0   7  -5 0.74702 0.33363   2
   0   7  -5 0.74571 0.55420   3
   0  -7   5 0.10923 0.43600   1
  -1   7  -5 249.147   4.655   2
  -1   7  -5 248.130   5.757   3
   1  -7   5 251.541   5.777   1
  -2   7  -5 2.93171 0.79131   3
  -2   7  -5 3.71008 0.65611   2
   2  -7   5 3.49849 0.85183   1
  -3   7  -5 135.397   3.995   3
  -3   7  -5 137.129   3.546   2
   3  -7   5 131.964   3.850   1
  -4   7  -5 130.627   3.986   3
  -4   7  -5 134.257   3.709   2
   4  -7   5 136.729   3.806   1
  -5   7  -5 35.1342  2.0580   3
   5  -7   5 31.6852  1.8962   2
  -6   7  -5 25.7264  1.8384   3
   6  -7   5 26.0784  1.8490   2
  -7   7  -5 425.634   8.650   3
   7  -7   5 413.589   8.707   2
  -8   7  -5 478.292   9.755   3
   8  -7   5 499.977  10.143   2
  -9   7  -5 17.4457  2.0793   3
   9  -7   5 21.2309  2.3283   2
 -10   7  -5 -0.9919  0.6495   3
  10  -7   5 -0.6049  0.6988   2
 -11   7  -5 18.1349  2.4216   3
  11  -7   5 17.5777  2.4321   2
 -12   7  -5 17.7874  2.5505   3
  12  -7   5 20.2284  2.6640   2
 -13   7  -5 5.14218 1.62240   3
  13  -7   5 4.36432 1.56232   2
   9   6  -5 2.16463 1.26908   3
  -9  -6   5 3.52936 1.13461   1
   8   6  -5 27.2168  3.0256   3
  -8  -6   5 24.7035  2.4775   1
   7   6  -5 61.2526  3.5500   3
  -7  -6   5 61.3679  3.1291   1
   6   6  -5 5.18790 1.26825   3
  -6  -6   5 5.17559 1.18848   1
   5   6  -5 0.64377 0.67714   3
  -5  -6   5 0.50522 0.63426   1
   4   6  -5 181.353   5.317   3
  -4  -6   5 185.652   5.084   1
   3   6  -5 14.0985  1.6241   3
  -3  -6   5 15.8892  1.6499   1
   2   6  -5 -0.1519  0.3421   3
  -2  -6   5 0.63554 0.43494   1
   1   6  -5 61.8363  1.4903   2
   1   6  -5 61.1660  2.5614   3
  -1  -6   5 60.7947  2.5511   1
   0   6  -5 3.92853 0.79327   3
   0   6  -5 3.88869 0.51665   2
   0  -6   5 3.32685 0.74169   1
  -1   6  -5 27.1044  1.2027   2
  -1   6  -5 29.7435  1.6805   3
   1  -6   5 26.5387  1.5968   1
  -2   6  -5 52.9511  2.2406   3
  -2   6  -5 56.0259  1.9156   2
   2  -6   5 53.5702  2.2462   1
  -3   6  -5 181.910   4.552   3
  -3   6  -5 186.164   4.098   2
   3  -6   5 191.162   4.443   1
   3  -6   5 187.174   4.239   2
  -4   6  -5 25.3295  1.6395   3
   4  -6   5 27.4322  1.5676   1
   4  -6   5 26.4647  1.5787   2
  -5   6  -5 43.0037  1.9781   1
  -5   6  -5 42.0591  2.1615   3
   5  -6   5 41.4245  1.9583   1
   5  -6   5 47.3557  2.2554   2
  -6   6  -5 0.63997 0.50675   3
   6  -6   5 0.60331 0.52215   2
  -7   6  -5 8.22255 1.30799   3
   7  -6   5 9.42356 1.40058   2
  -8   6  -5 34.8182  2.3461   3
   8  -6   5 39.3094  2.4564   2
  -9   6  -5 24.8323  2.3885   3
   9  -6   5 24.8281  2.5312   2
 -10   6  -5 166.984   5.694   3
  10  -6   5 173.808   5.846   2
 -11   6  -5 32.8090  3.2121   3
  11  -6   5 30.2685  3.0421   2
 -12   6  -5 5.71795 1.59795   3
  12  -6   5 6.92235 1.64411   2
 -13   6  -5 0.20064 0.94919   3
  13  -6   5 2.26768 1.14300   2
  10   5  -5 43.0358  4.1108   3
 -10  -5   5 44.3668  2.9144   1
   9   5  -5 -0.4422  0.7844   3
  -9  -5   5 0.67252 0.72071   1
   8   5  -5 15.8370  2.2124   3
  -8  -5   5 11.7691  1.5917   1
   7   5  -5 11.0128  1.7853   3
  -7  -5   5 10.2786  1.4149   1
   6   5  -5 15.5909  1.9921   3
  -6  -5   5 16.4767  1.7367   1
   5   5  -5 64.6875  3.0530   3
  -5  -5   5 61.8218  2.7291   1
   4   5  -5 346.359   7.470   3
  -4  -5   5 363.065   7.157   1
   3   5  -5 1.88503 0.65747   3
  -3  -5   5 1.35433 0.55831   1
   2   5  -5 5.78784 0.94580   3
  -2  -5   5 6.72378 1.00364   1
   1   5  -5 288.642   5.841   3
  -1  -5   5 287.560   5.819   1
  -1  -5   5 284.176   3.978   2
   0   5  -5 132.754   3.542   3
   0  -5   5 133.214   3.527   1
   0  -5   5 130.714   2.536   2
  -1   5  -5 65.0050  2.3324   3
   1  -5   5 64.7059  1.8561   2
   1  -5   5 63.1473  2.3241   1
  -2   5  -5 27.8455  1.5324   3
   2  -5   5 28.2089  1.5093   1
   2  -5   5 29.6748  1.3612   2
  -3   5  -5 928.265  13.384   3
   3  -5   5 947.337  13.342   1
   3  -5   5 931.662  13.132   2
  -4   5  -5 3.97410 0.79681   3
   4  -5   5 4.09365 0.76861   2
   4  -5   5 2.56911 0.60557   1
  -5   5  -5 353.834   6.689   1
  -5   5  -5 369.448   7.111   3
   5  -5   5 380.698   6.657   1
   5  -5   5 361.038   7.067   2
  -6   5  -5 265.388   5.458   1
  -6   5  -5 253.394   5.931   3
   6  -5   5 261.488   6.010   2
  -7   5  -5 85.2980  3.3464   3
   7  -5   5 84.5645  3.3844   2
  -8   5  -5 -0.5347  0.4666   3
   8  -5   5 0.00135 0.64088   2
  -9   5  -5 74.4641  3.5023   3
   9  -5   5 73.4200  3.5715   2
 -10   5  -5 192.843   6.190   3
  10  -5   5 192.159   6.208   2
 -11   5  -5 91.6737  4.4398   3
  11  -5   5 83.8939  4.2700   2
 -12   5  -5 -0.5103  0.8705   3
  12  -5   5 0.02273 0.95797   2
 -13   5  -5 1.57972 1.27602   3
  13  -5   5 1.19065 1.12139   2
  10   4  -5 7.94801 1.76213   3
 -10  -4   5 7.42552 1.33097   1
   9   4  -5 13.9485  2.1301   3
  -9  -4   5 13.8731  1.6756   1
   8   4  -5 104.088   4.542   3
  -8  -4   5 116.902   3.900   1
   7   4  -5 2.29493 0.91173   3
  -7  -4   5 1.20592 0.64782   1
   6   4  -5 232.834   6.226   3
  -6  -4   5 225.747   5.341   1
   5   4  -5 76.2973  3.1577   3
  -5  -4   5 76.5080  2.7726   1
   4   4  -5 31.8535  1.8796   3
  -4  -4   5 29.7506  1.6810   1
   3   4  -5 42.1532  2.0025   3
  -3  -4   5 40.0211  1.8601   1
   2   4  -5 413.803   7.194   3
  -2  -4   5 394.042   7.003   1
   1   4  -5 380.855   6.610   3
  -1  -4   5 374.368   6.576   1
   0   4  -5 929.136  12.712   3
   0  -4   5 915.789  11.440   2
   0  -4   5 896.991  12.829   1
  -1   4  -5 45.5856  1.7864   3
   1  -4   5 46.7494  1.8411   1
   1  -4   5 45.3308  1.4885   2
  -2   4  -5 601.951   9.019   3
   2  -4   5 595.054   8.655   2
   2  -4   5 568.571   8.967   1
  -3   4  -5 476.704   7.809   3
   3  -4   5 481.359   7.732   2
   3  -4   5 467.099   7.670   1
  -4   4  -5 14.9702  1.3860   3
   4  -4   5 13.4141  1.2270   1
   4  -4   5 13.7201  1.3301   2
  -5   4  -5 0.02645 0.28101   1
  -5   4  -5 0.46733 0.39811   3
   5  -4   5 0.14087 0.31303   1
   5  -4   5 -0.2384  0.3523   2
  -6   4  -5 174.006   4.223   1
  -6   4  -5 180.985   4.726   3
   6  -4   5 182.407   4.848   2
  -7   4  -5 1.84137 0.71256   3
   7  -4   5 1.41637 0.63576   2
  -8   4  -5 0.13130 0.52944   3
   8  -4   5 0.10389 0.60833   2
  -9   4  -5 6.58103 1.32577   3
   9  -4   5 6.94938 1.37193   2
 -10   4  -5 129.551   4.981   3
  10  -4   5 120.544   4.875   2
 -11   4  -5 26.8678  2.8399   3
  11  -4   5 27.2218  2.9127   2
 -12   4  -5 -0.7881  0.8280   3
  12  -4   5 0.23433 1.00957   2
 -13   4  -5 4.47580 1.63727   3
  13  -4   5 4.99334 1.55216   2
  11   3  -5 5.85662 1.64534   3
 -11  -3   5 7.80886 1.29108   1
  10   3  -5 33.2795  3.2816   3
 -10  -3   5 33.3975  2.0800   1
   9   3  -5 76.5259  3.9302   3
  -9  -3   5 75.1975  2.9876   1
   8   3  -5 10.4069  1.6415   3
  -8  -3   5 11.9418  1.3703   1
   7   3  -5 423.922   9.002   3
  -7  -3   5 426.084   7.696   1
   6   3  -5 406.138   8.322   3
  -6  -3   5 412.250   7.298   1
   5   3  -5 73.1277  2.8986   3
  -5  -3   5 68.7259  2.3730   1
   4   3  -5 214.690   4.933   3
  -4  -3   5 210.011   4.457   1
   3   3  -5 2.50667 0.60694   3
  -3  -3   5 1.92195 0.53462   1
   2   3  -5 36.9332  1.6169   3
  -2  -3   5 37.7217  1.5921   1
   1   3  -5 688.276   9.765   3
  -1  -3   5 674.643   9.934   1
  -1  -3   5 695.814   8.420   2
   0   3  -5 335.705   5.580   3
   0  -3   5 332.621   5.759   1
   0  -3   5 339.641   4.949   2
  -1   3  -5 1889.43   22.84   3
   1  -3   5 1849.03   23.33   1
   1  -3   5 1856.78   22.64   2
  -2   3  -5 357.079   5.913   3
   2  -3   5 345.799   5.999   1
   2  -3   5 346.365   5.814   2
  -3   3  -5 81.2196  2.4706   3
   3  -3   5 82.6534  2.5517   2
   3  -3   5 83.9759  2.4863   1
  -4   3  -5 267.655   5.252   1
  -4   3  -5 253.802   5.229   3
   4  -3   5 254.068   5.365   2
   4  -3   5 262.698   5.085   1
  -5   3  -5 49.6157  2.0395   1
  -5   3  -5 53.9958  2.2662   3
   5  -3   5 54.5964  2.3532   2
   5  -3   5 51.9191  2.0447   1
  -6   3  -5 9.88330 1.16742   1
  -6   3  -5 6.02825 1.03016   3
   6  -3   5 5.53075 1.00447   2
  -7   3  -5 31.2820  2.0697   3
   7  -3   5 28.6485  2.0027   2
  -8   3  -5 26.6113  2.4097   3
   8  -3   5 27.5752  2.0858   2
  -9   3  -5 112.715   4.462   3
   9  -3   5 114.186   4.448   2
 -10   3  -5 41.7051  2.8483   3
  10  -3   5 39.4063  2.8005   2
 -11   3  -5 3.34228 1.16233   3
  11  -3   5 4.65951 1.38338   2
 -12   3  -5 79.8333  4.4752   3
  12  -3   5 99.1010  4.8869   2
  11   2  -5 16.7557  2.4157   3
 -11  -2   5 19.5803  1.7792   1
  10   2  -5 37.0939  3.3370   3
 -10  -2   5 31.4217  1.8579   1
   9   2  -5 19.1709  2.2732   3
  -9  -2   5 21.3041  1.4942   1
   8   2  -5 2.63071 0.89233   3
  -8  -2   5 1.83011 0.61716   1
   7   2  -5 58.4614  2.8371   3
  -7  -2   5 58.0255  2.1520   1
   6   2  -5 53.7498  2.5446   3
  -6  -2   5 56.9291  2.0374   1
   5   2  -5 8.00828 0.54726   2
   5   2  -5 8.78143 1.15904   3
  -5  -2   5 6.60062 0.82210   1
   4   2  -5 166.930   2.550   2
   4   2  -5 164.754   3.990   3
  -4  -2   5 168.443   3.585   1
   3   2  -5 950.911  12.914   3
  -3  -2   5 935.246  12.614   1
   2   2  -5 257.889   4.611   3
  -2  -2   5 266.403   3.560   2
  -2  -2   5 256.046   4.628   1
   1   2  -5 144.465   2.931   3
  -1  -2   5 141.441   3.107   1
  -1  -2   5 138.637   2.470   2
   0   2  -5 397.408   5.868   3
   0  -2   5 377.773   5.699   2
   0  -2   5 389.416   6.255   1
  -1   2  -5 480.823   7.015   3
   1  -2   5 482.843   7.205   2
   1  -2   5 491.467   7.491   1
  -2   2  -5 855.889  11.494   3
   2  -2   5 849.822  11.898   2
   2  -2   5 864.023  11.960   1
  -3   2  -5 248.715   4.742   3
   3  -2   5 245.777   4.835   1
   3  -2   5 242.455   4.972   2
  -4   2  -5 43.8838  1.8772   3
   4  -2   5 44.2662  1.8367   1
   4  -2   5 47.3510  2.0574   2
  -5   2  -5 130.353   3.534   1
  -5   2  -5 141.249   3.816   3
   5  -2   5 138.594   3.960   2
   5  -2   5 142.206   3.565   1
  -6   2  -5 235.743   5.555   3
   6  -2   5 219.137   5.578   2
  -7   2  -5 13.8426  1.6671   3
   7  -2   5 14.5694  1.7955   2
  -8   2  -5 31.3344  2.1862   3
   8  -2   5 31.1414  2.2701   2
  -9   2  -5 101.291   4.305   3
   9  -2   5 104.008   4.339   2
 -10   2  -5 69.8316  3.7752   3
  10  -2   5 66.5111  3.6604   2
 -11   2  -5 20.3778  2.7129   3
  11  -2   5 21.2608  2.6501   2
 -12   2  -5 2.23236 1.30080   3
  12  -2   5 -0.3303  1.0165   2
  12   1  -5 0.08192 0.97640   3
  11   1  -5 1.90896 0.94417   3
 -11  -1   5 1.00303 0.53999   1
  10   1  -5 5.14380 1.37739   3
 -10  -1   5 6.78166 0.94851   1
   9   1  -5 36.8577  2.5444   3
  -9  -1   5 30.5796  1.5451   1
   8   1  -5 0.06256 0.54370   3
  -8  -1   5 0.22364 0.39242   1
   7   1  -5 -0.2202  0.2931   2
   7   1  -5 0.59467 0.49452   3
  -7  -1   5 0.17408 0.29484   1
   6   1  -5 124.580   3.710   3
   6   1  -5 123.101   2.787   2
  -6  -1   5 120.822   2.823   1
   5   1  -5 1.43229 0.47239   3
  -5  -1   5 1.28931 0.37578   1
  -5  -1   5 1.05110 0.33454   2
   4   1  -5 269.908   5.125   3
  -4  -1   5 267.338   4.568   1
  -4  -1   5 272.195   4.166   2
   3   1  -5 461.396   7.021   3
  -3  -1   5 469.349   6.916   1
  -3  -1   5 470.554   6.361   2
   2   1  -5 9.46305 0.65608   3
  -2  -1   5 7.84443 0.74907   1
  -2  -1   5 9.27904 0.58309   2
   1   1  -5 72.2875  1.7226   3
  -1  -1   5 74.5121  2.0477   1
  -1  -1   5 69.2455  1.8043   2
   0   1  -5 184.663   3.165   3
   0  -1   5 191.656   3.626   2
   0  -1   5 186.047   3.708   1
  -1   1  -5 1222.73   14.95   3
   1  -1   5 1217.17   15.82   2
   1  -1   5 1205.34   15.92   1
  -2   1  -5 368.247   5.712   3
   2  -1   5 357.647   6.312   2
   2  -1   5 360.658   6.199   1
  -3   1  -5 20.7548  1.1747   3
   3  -1   5 20.6986  1.2332   1
   3  -1   5 20.4429  1.3185   2
  -4   1  -5 126.241   3.392   3
   4  -1   5 132.140   3.443   1
   4  -1   5 133.363   3.727   2
  -5   1  -5 9.51014 1.19409   3
  -5   1  -5 6.17539 0.91582   1
   5  -1   5 10.2489  1.1075   1
   5  -1   5 8.80377 1.21494   2
  -6   1  -5 67.0184  2.8383   3
   6  -1   5 61.0187  2.8322   2
  -7   1  -5 3.25065 0.89710   3
   7  -1   5 3.74255 0.98520   2
  -8   1  -5 1.67105 0.77428   3
   8  -1   5 1.85910 0.84691   2
  -9   1  -5 6.98730 1.41760   3
   9  -1   5 5.01818 1.27707   2
 -10   1  -5 1.54424 0.95898   3
  10  -1   5 2.00863 1.08154   2
  11  -1   5 2.15501 1.06371   2
  12  -1   5 10.6251  2.1150   2
  12  -1   5 12.4338  2.3265   3
  12   0  -5 11.8135  2.1044   3
  11   0  -5 16.7554  2.2640   3
  10   0  -5 8.71104 1.60278   3
   9   0  -5 4.03959 1.08040   3
   8   0  -5 125.170   3.511   2
   8   0  -5 126.489   4.194   3
  -8   0   5 128.419   2.716   1
   7   0  -5 10.0923  1.0474   2
   7   0  -5 9.47035 1.24573   3
  -7   0   5 11.7561  0.7726   1
   6   0  -5 154.254   4.013   3
  -6   0   5 154.887   3.389   2
  -6   0   5 156.539   2.981   1
   5   0  -5 70.4076  2.3316   3
  -5   0   5 71.5394  1.8153   1
  -5   0   5 71.5354  2.0225   2
   4   0  -5 597.647   8.584   3
  -4   0   5 585.845   8.082   1
  -4   0   5 587.895   8.274   2
   3   0  -5 148.988   2.885   3
  -3   0   5 145.140   2.925   2
  -3   0   5 152.030   2.959   1
   2   0  -5 7.34296 0.48758   3
  -2   0   5 7.32655 0.72422   1
  -2   0   5 8.42649 0.76796   2
   1   0  -5 18.3527  0.6454   3
  -1   0   5 18.6845  1.0164   1
  -1   0   5 19.0181  1.0128   2
   0   0  -5 440.306   5.740   3
   0   0   5 430.552   6.867   1
   0   0   5 437.489   6.900   2
  -1   0  -5 238.646   3.817   3
   1   0   5 231.514   4.684   2
   1   0   5 235.843   4.553   1
  -2   0  -5 14.3536  0.8809   3
   2   0   5 15.4650  1.1485   2
   2   0   5 15.3395  1.0811   1
  -3   0  -5 2108.73   25.61   3
   3   0   5 2077.43   26.47   1
   3   0   5 2061.62   26.73   2
  -4   0  -5 141.033   3.676   3
   4   0   5 145.947   3.769   1
   4   0   5 142.114   4.083   2
  -5   0  -5 3.02800 0.75364   3
   5   0   5 2.41136 0.72215   2
  -6   0  -5 39.6256  2.2102   3
   6   0   5 39.1875  2.3332   2
  -7   0  -5 166.042   5.074   3
   7   0   5 172.390   5.329   2
  -8   0  -5 8.23004 1.46058   3
   8   0   5 6.48344 1.34483   2
  -9   0  -5 2.86587 1.05501   3
   9   0   5 3.32061 1.16281   2
  10   0   5 4.48532 1.44430   3
  10   0   5 7.00788 1.60787   2
  11   0   5 7.49198 1.82030   3
  11   0   5 4.56206 1.47026   2
  13  -1  -5 23.0404  2.9237   3
  12  -1  -5 -0.2973  0.7490   3
  11  -1  -5 13.0046  1.9379   3
  10  -1  -5 21.8361  2.2940   3
   9  -1  -5 0.71392 0.61202   3
   9  -1  -5 0.08209 0.49255   2
   8  -1  -5 75.6935  3.0419   3
  -8   1   5 74.6568  2.6446   2
   7  -1  -5 34.5123  1.8449   3
  -7   1   5 34.2867  1.6702   2
   6  -1  -5 231.648   4.845   3
  -6   1   5 230.811   4.654   2
   5  -1  -5 9.87095 0.95642   3
  -5   1   5 9.04398 0.92305   2
  -5   1   5 10.4244  0.6235   1
   4  -1  -5 6.28821 0.66458   3
  -4   1   5 6.93447 0.64288   1
  -4   1   5 5.74081 0.71357   2
   3  -1  -5 312.961   4.447   3
  -3   1   5 309.412   4.981   1
  -3   1   5 307.547   5.280   2
  -2   1   5 604.878   8.732   2
  -2   1   5 580.808   8.432   1
  -1   1   5 310.353   5.409   1
  -1   1   5 335.121   5.681   2
   0  -1  -5 44.6872  1.0585   3
   0   1   5 40.0883  1.6454   1
   0   1   5 42.9217  1.7740   2
  -1  -1  -5 2349.39   27.25   3
   1   1   5 2354.92   29.22   2
   1   1   5 2291.18   29.01   1
  -2  -1  -5 314.443   5.320   3
   2   1   5 306.135   5.961   1
   2   1   5 339.020   6.403   2
  -3  -1  -5 10.1658  1.0778   3
   3   1   5 9.70419 1.23671   2
   3   1   5 7.49357 1.00764   1
  -4  -1  -5 850.942  12.449   3
   4   1   5 848.625  13.346   2
   4   1   5 814.008  12.705   1
  -5  -1  -5 206.122   5.144   3
   5   1   5 203.612   5.488   2
  -6  -1  -5 6.62572 1.20076   3
   6   1   5 6.84931 1.28151   2
   7   1   5 201.518   6.023   2
   8   1   5 91.3824  4.1637   3
   8   1   5 91.4696  4.1718   2
   9   1   5 1.60714 0.94109   3
   9   1   5 0.87217 0.91817   2
  10   1   5 1.20430 1.04354   2
  10   1   5 2.55893 1.29961   3
  11   1   5 -1.5331  0.7949   3
  11   1   5 1.88770 1.20338   2
  13  -2  -5 0.81169 1.01295   3
  12  -2  -5 12.0882  1.9946   3
  11  -2  -5 74.3463  3.6382   3
  10  -2  -5 -0.7722  0.5024   3
   9  -2  -5 2.57746 0.81025   3
  -9   2   5 1.80727 0.74135   2
   8  -2  -5 401.059   7.764   3
  -8   2   5 397.979   7.504   2
   7  -2  -5 86.6790  2.8494   3
  -7   2   5 87.2346  2.9062   2
   6  -2  -5 164.138   3.739   3
  -6   2   5 161.234   3.924   2
   5  -2  -5 16.7766  0.9658   3
  -5   2   5 18.3075  0.8165   1
  -5   2   5 16.2756  1.1638   2
   4  -2  -5 121.265   2.408   3
  -4   2   5 123.657   3.197   2
  -4   2   5 124.778   2.621   1
   3  -2  -5 320.824   4.130   3
  -3   2   5 309.703   5.228   1
  -3   2   5 322.422   5.791   2
  -2   2   5 319.649   5.821   2
  -2   2   5 317.620   5.509   1
  -1   2   5 1.18445 0.46841   2
  -1   2   5 1.63238 0.48204   1
   0   2   5 208.459   4.443   1
   0   2   5 208.840   3.234   3
   0   2   5 209.914   4.675   2
   1   2   5 69.1495  2.4672   1
   1   2   5 70.3889  1.8996   3
   1   2   5 70.3952  2.6035   2
   2   2   5 458.400   8.053   1
   2   2   5 448.445   8.217   2
   2   2   5 462.547   7.232   3
   3   2   5 63.2172  2.7558   2
   3   2   5 66.0155  2.5826   1
   3   2   5 62.3842  2.3167   3
   4   2   5 128.954   4.146   2
   4   2   5 117.860   3.622   3
   5   2   5 0.79590 0.52653   3
   5   2   5 1.32355 0.69772   2
   6   2   5 62.0754  3.0436   3
   6   2   5 62.0990  3.1297   2
   7   2   5 111.129   4.424   3
   7   2   5 108.484   4.436   2
   8   2   5 6.28847 1.44612   3
   8   2   5 5.33221 1.33211   2
   9   2   5 0.61422 0.85224   3
   9   2   5 0.78003 0.90427   2
  10   2   5 37.2328  3.5159   2
  10   2   5 37.8609  3.7549   3
  13  -3  -5 -0.5634  0.7966   3
  12  -3  -5 42.4584  2.8785   3
  11  -3  -5 53.1644  3.0483   3
  10  -3  -5 28.1127  2.0710   3
 -10   3   5 27.7259  1.9989   2
   9  -3  -5 8.45813 1.26868   3
  -9   3   5 6.96974 1.17245   2
  -8   3   5 245.940   5.748   2
  -7   3   5 564.584   8.955   3
  -7   3   5 549.631   9.533   2
  -6   3   5 153.915   2.820   1
  -6   3   5 150.772   4.037   2
  -6   3   5 148.964   3.399   3
  -5   3   5 13.3703  1.3488   2
  -5   3   5 14.6961  0.8280   1
  -5   3   5 12.4515  0.7918   3
  -4   3   5 124.343   2.843   1
  -4   3   5 129.063   3.490   2
  -4   3   5 127.683   2.289   3
  -3   3   5 2.33854 0.47619   1
  -3   3   5 2.69939 0.63120   2
  -2   3   5 61.4232  2.3520   2
  -2   3   5 63.1714  2.1599   1
  -1   3   5 471.238   5.925   3
  -1   3   5 471.366   7.882   1
  -1   3   5 476.260   8.238   2
   0   3   5 121.952   3.552   2
   0   3   5 121.907   3.444   1
   0   3   5 123.478   2.469   3
   1   3   5 255.920   4.516   3
   1   3   5 255.273   5.698   2
   1   3   5 234.882   5.326   1
   2   3   5 37.0197  2.0659   2
   2   3   5 39.2785  2.0508   1
   2   3   5 35.6418  1.6401   3
   3   3   5 4.84489 0.89446   1
   3   3   5 3.66446 0.95851   2
   3   3   5 5.25426 0.88227   3
   4   3   5 40.1852  2.1479   3
   4   3   5 41.4987  2.3803   2
   5   3   5 4.16600 0.94631   3
   5   3   5 3.14574 0.97488   2
   6   3   5 5.61134 1.17478   3
   6   3   5 5.57266 1.23409   2
   7   3   5 0.98577 0.85580   2
   7   3   5 2.06318 0.92863   3
   8   3   5 5.49678 1.40126   3
   8   3   5 4.23917 1.43701   2
   9   3   5 1.99264 1.22478   2
   9   3   5 2.37829 1.15942   3
  12  -4  -5 2.26975 1.04967   3
  11  -4  -5 0.59993 0.70530   3
 -11   4   5 0.13203 0.68606   2
 -10   4   5 4.43947 1.09508   2
  -9   4   5 5.74818 1.08721   3
  -9   4   5 4.47477 1.10666   2
  -8   4   5 147.034   3.981   3
  -8   4   5 152.980   4.521   2
  -7   4   5 52.0865  2.0263   3
  -7   4   5 51.8485  2.4600   2
  -6   4   5 103.732   3.455   2
  -6   4   5 108.748   2.518   1
  -6   4   5 103.661   2.629   3
  -5   4   5 147.545   2.859   3
  -5   4   5 147.487   3.269   1
  -5   4   5 149.629   4.145   2
  -4   4   5 146.698   4.042   2
  -4   4   5 150.984   3.446   1
  -4   4   5 147.458   2.475   3
  -3   4   5 395.270   7.506   2
  -3   4   5 406.175   6.910   1
  -2   4   5 130.603   2.042   3
  -2   4   5 122.670   3.388   1
  -2   4   5 124.741   3.721   2
  -1   4   5 605.091   9.838   1
  -1   4   5 601.923  10.124   2
  -1   4   5 591.646   7.841   3
   0   4   5 46.8365  2.3019   2
   0   4   5 47.3564  2.2421   1
   0   4   5 51.2459  1.6384   3
   1   4   5 5.82007 1.04113   2
   1   4   5 7.99654 0.88651   3
   1   4   5 6.33962 1.04962   1
   2   4   5 11.1094  1.5034   2
   2   4   5 8.77290 1.30644   1
   2   4   5 9.29520 1.08252   3
   3   4   5 8.98141 1.22170   3
   3   4   5 7.97528 1.29522   2
   4   4   5 8.47913 1.42990   2
   4   4   5 8.46879 1.28032   3
   5   4   5 106.366   3.977   3
   5   4   5 104.020   4.205   2
   6   4   5 5.10039 1.30373   2
   6   4   5 5.52953 1.28935   3
   7   4   5 16.7196  2.2223   3
   7   4   5 19.5281  2.3857   2
   8   4   5 3.42113 1.25821   3
   8   4   5 2.93523 1.29561   2
   9   4   5 7.61235 1.84582   3
 -12   5   5 2.93318 1.03986   2
 -11   5   5 -0.1548  0.6357   2
 -10   5   5 185.956   5.599   2
 -10   5   5 184.061   5.174   3
  -9   5   5 274.573   6.018   3
  -9   5   5 271.702   6.787   2
  -8   5   5 38.2499  1.9001   3
  -8   5   5 39.5355  2.3442   2
  -7   5   5 196.886   3.793   1
  -7   5   5 197.790   5.339   2
  -7   5   5 194.546   4.197   3
  -6   5   5 24.8898  1.2135   3
  -6   5   5 25.9156  1.8465   2
  -6   5   5 26.3403  1.3280   1
  -5   5   5 321.798   5.864   1
  -5   5   5 319.518   4.932   3
  -5   5   5 320.834   6.916   2
  -4   5   5 190.597   4.995   2
  -4   5   5 191.610   3.084   3
  -4   5   5 190.407   4.343   1
  -3   5   5 10.0822  1.1638   1
  -3   5   5 12.7529  0.6232   3
  -3   5   5 13.5228  1.5118   2
  -2   5   5 89.6696  3.3044   2
  -2   5   5 93.3797  3.1235   1
  -2   5   5 94.3622  2.0162   3
  -1   5   5 73.6472  2.8786   1
  -1   5   5 75.7085  3.0440   2
  -1   5   5 75.9187  2.0201   3
   0   5   5 12.9608  1.5019   1
   0   5   5 12.6712  1.5225   2
   0   5   5 11.8245  1.0428   3
   1   5   5 220.996   5.725   1
   1   5   5 228.456   5.856   2
   1   5   5 223.397   4.738   3
   2   5   5 78.1230  3.3434   1
   2   5   5 81.8087  3.3921   2
   2   5   5 80.9043  2.8895   3
   3   5   5 2.73291 0.72669   3
   3   5   5 3.98579 1.03186   2
   4   5   5 5.86704 1.27116   2
   4   5   5 8.41992 1.33731   3
   5   5   5 3.24449 1.05379   3
   5   5   5 4.26062 1.25084   2
   6   5   5 15.6264  2.1994   2
   6   5   5 12.5966  1.8592   3
   7   5   5 4.22457 1.33068   3
   7   5   5 3.61496 1.32040   2
   8   5   5 -0.4316  0.8124   3
  13  -6  -5 33.2082  3.2397   2
 -12   6   5 4.42577 1.32540   2
 -11   6   5 139.250   5.169   2
 -10   6   5 43.2906  2.8331   2
  -9   6   5 133.600   4.769   2
  -8   6   5 55.9980  2.9462   2
  -7   6   5 0.58193 0.65870   2
  -7   6   5 0.14329 0.35265   1
  -6   6   5 207.801   5.644   2
  -6   6   5 203.711   4.531   1
  -5   6   5 1092.56   15.47   1
  -5   6   5 1092.12   16.82   2
  -4   6   5 282.030   6.002   1
  -4   6   5 293.491   6.788   2
  -3   6   5 26.7250  1.7420   1
  -3   6   5 27.5080  1.1282   3
  -3   6   5 27.4778  1.9142   2
  -2   6   5 7.21012 1.23976   2
  -2   6   5 7.32011 1.25832   1
  -2   6   5 7.38217 0.75877   3
  -1   6   5 530.306  10.113   2
  -1   6   5 529.627   8.033   3
  -1   6   5 544.370   9.945   1
   0   6   5 63.5399  2.2622   3
   0   6   5 60.6190  2.9281   1
   0   6   5 57.1356  2.8932   2
   1   6   5 19.8015  2.0570   1
   1   6   5 19.6576  1.3974   3
   1   6   5 20.7479  2.1043   2
   2   6   5 51.8266  2.8992   2
   2   6   5 55.3790  2.5190   3
   3   6   5 2.12169 0.84561   2
   3   6   5 0.91293 0.53582   3
   4   6   5 0.65372 0.61594   3
   4   6   5 0.39684 0.73097   2
   5   6   5 0.12510 0.88265   2
   5   6   5 -0.8369  0.5786   3
   6   6   5 17.1745  2.3172   2
   6   6   5 23.8744  2.6960   3
   7   6   5 5.32747 1.51486   3
 -13   7   5 -1.3980  0.8900   2
 -12   7   5 42.2212  3.1125   2
 -11   7   5 0.30122 0.80151   2
 -10   7   5 20.2385  2.3776   2
  -9   7   5 0.18407 0.71411   2
  -8   7   5 11.9146  1.7500   2
  -7   7   5 -0.0320  0.5967   2
  -6   7   5 138.933   3.868   1
  -6   7   5 135.048   4.709   2
  -5   7   5 0.69013 0.49783   1
  -5   7   5 0.17182 0.58512   2
  -4   7   5 0.17050 0.61071   2
  -4   7   5 0.47688 0.56442   1
  -3   7   5 2.14385 0.77761   1
  -3   7   5 2.07611 0.81070   2
  -2   7   5 13.5776  1.7330   1
  -2   7   5 10.5751  1.5621   2
  -1   7   5 33.7450  2.2858   1
  -1   7   5 29.9811  2.1889   2
   0   7   5 43.3151  2.2895   3
   0   7   5 40.4529  2.5823   1
   0   7   5 36.6168  2.4924   2
   1   7   5 30.9807  1.9067   3
   1   7   5 35.1885  2.4606   2
   2   7   5 9.60145 1.35401   3
   2   7   5 9.37523 1.62687   2
   3   7   5 55.7216  2.8523   3
   3   7   5 51.5047  3.1347   2
   4   7   5 2.57069 0.92725   3
   4   7   5 0.62864 0.85476   2
   5   7   5 16.0187  2.2492   2
   5   7   5 17.7136  2.2919   3
   6   7   5 2.60003 1.10199   3
 -12   8   5 53.1659  3.5501   2
 -11   8   5 27.9985  3.0103   2
 -10   8   5 39.1903  2.8729   2
  -9   8   5 140.415   5.285   2
  -8   8   5 1.02471 0.82139   2
  -7   8   5 37.7391  2.6350   2
  -6   8   5 22.9144  2.4343   2
  -5   8   5 24.5459  1.8622   1
  -5   8   5 27.8146  2.5858   2
  -4   8   5 2.97209 0.86600   1
  -4   8   5 5.65169 1.21028   2
  -3   8   5 195.404   5.913   2
  -3   8   5 203.200   5.744   1
  -2   8   5 5.34054 1.25122   2
  -2   8   5 4.38636 1.10754   1
  -1   8   5 0.96512 0.73321   2
  -1   8   5 0.45385 0.62691   1
   0   8   5 12.6222  2.1027   1
   0   8   5 12.5053  1.8319   2
   1   8   5 0.69137 0.76656   2
   2   8   5 1.99152 0.95030   2
   3   8   5 16.1481  2.2678   2
   4   8   5 -0.5283  0.8620   2
 -12   9   5 18.5237  2.6267   2
 -11   9   5 1.41902 1.06662   2
 -10   9   5 1.45956 1.13156   2
  -9   9   5 1.86557 1.00733   2
  -8   9   5 0.44558 0.87693   2
  -7   9   5 301.251   8.163   2
  -6   9   5 74.9317  3.8139   2
  -5   9   5 4.52781 1.21799   2
  -4   9   5 40.9466  2.8175   2
  -3   9   5 192.409   6.142   2
  -2   9   5 20.3391  2.3413   2
  -1   9   5 10.4626  1.7398   2
   0   9   5 21.0393  2.4303   2
   1   9   5 3.30934 1.12716   2
   2   9   5 0.95139 0.90284   2
   3   9   5 54.8383  3.5656   2
 -11  10   5 42.9944  3.9760   2
 -10  10   5 3.85030 1.44398   2
  -9  10   5 5.56472 1.47862   2
  -8  10   5 0.60799 1.04196   2
  -7  10   5 2.53447 1.07608   2
  -6  10   5 14.3438  2.1741   2
  -5  10   5 1.23787 0.84706   2
  -4  10   5 0.78191 0.79611   2
  -3  10   5 41.0450  2.9355   2
  -2  10   5 11.9764  1.9888   2
  -1  10   5 12.5508  2.0479   2
   0  10   5 2.49977 1.17473   2
   1  10   5 42.7972  3.2408   2
   2  10   5 11.4755  1.9900   2
 -10  11   5 -1.9533  0.8103   2
  -9  11   5 10.7052  2.0730   2
  -8  11   5 122.823   5.551   2
  -7  11   5 20.6005  2.7530   2
  -6  11   5 5.56067 1.51934   2
  -5  11   5 18.7099  2.5809   2
  -4  11   5 -1.0440  0.6382   2
  -3  11   5 0.73398 0.94479   2
  -2  11   5 4.87564 1.44814   2
  -1  11   5 12.6289  2.0414   2
   0  11   5 22.7102  2.9108   2
  -9  12   5 7.15030 1.88048   2
  -8  12   5 43.2913  4.0721   2
  -7  12   5 4.53177 1.57937   2
  -6  12   5 3.94566 1.51770   2
  -5  12   5 22.4140  2.9114   2
  -4  12   5 19.2936  2.7541   2
  -3  12   5 0.62353 1.08071   2
  -2  12   5 -0.9494  1.0234   2
  -4  15  -6 30.1509  3.4241   3
  -5  15  -6 1.01714 1.14228   3
  -6  15  -6 0.68212 1.12095   3
  -7  15  -6 1.60908 1.18194   3
  -7  15  -6 0.31509 0.95493   2
  -1  14  -6 21.8709  2.9633   3
  -2  14  -6 47.5836  3.5588   3
  -3  14  -6 7.68168 1.78784   3
  -4  14  -6 109.585   5.200   3
  -5  14  -6 12.0516  2.1051   3
  -6  14  -6 5.13767 1.41701   2
  -6  14  -6 1.60536 1.07795   3
  -7  14  -6 60.2681  3.5324   2
  -7  14  -6 59.6911  3.8983   3
  -8  14  -6 1.60606 1.03983   2
  -8  14  -6 2.35638 1.21932   3
  -9  14  -6 28.3572  3.1948   2
  -9  14  -6 28.8450  3.2555   3
   9 -14   6 26.3671  3.0672   2
 -10  14  -6 42.3685  3.9415   3
  10 -14   6 36.4128  3.7244   2
   1  13  -6 55.2089  3.8493   3
   0  13  -6 48.5078  3.5323   3
  -1  13  -6 19.9298  2.6754   3
  -2  13  -6 0.64755 1.09539   3
  -3  13  -6 0.64043 0.91115   3
  -4  13  -6 92.0038  4.5485   3
  -5  13  -6 18.2563  2.5260   3
  -5  13  -6 23.7812  2.4353   2
  -6  13  -6 5.84056 1.35864   2
  -6  13  -6 7.81254 1.66600   3
  -7  13  -6 35.8883  3.5028   3
  -7  13  -6 35.8108  3.2341   2
  -8  13  -6 7.47905 1.73776   3
  -8  13  -6 10.3692  1.8093   2
  -9  13  -6 -0.9531  0.9343   3
   9 -13   6 -1.7634  0.7023   2
 -10  13  -6 1.59955 1.06925   3
  10 -13   6 0.29164 1.02894   2
 -11  13  -6 26.6759  3.2265   3
  11 -13   6 32.6319  3.6780   2
   3  12  -6 1.46690 1.15119   3
   2  12  -6 0.50108 0.96964   3
   1  12  -6 24.3508  2.9830   3
   0  12  -6 -0.0854  0.7712   3
  -1  12  -6 90.6692  4.4308   3
  -2  12  -6 11.7787  1.9562   3
  -3  12  -6 -0.3784  0.5923   3
  -4  12  -6 96.5748  3.7900   2
  -4  12  -6 102.560   4.539   3
  -5  12  -6 1.39796 0.74923   2
  -5  12  -6 -0.1169  0.7747   3
  -6  12  -6 43.9622  3.0194   3
  -6  12  -6 41.4183  2.6793   2
  -7  12  -6 101.298   4.291   2
  -7  12  -6 97.8679  4.5733   3
  -8  12  -6 14.0272  2.2335   3
  -8  12  -6 15.6480  2.1265   2
   8 -12   6 12.6322  2.0007   2
  -9  12  -6 -1.0722  0.8459   3
   9 -12   6 1.05384 0.97067   2
 -10  12  -6 25.0177  2.9453   3
  10 -12   6 28.4176  3.1424   2
 -11  12  -6 42.6229  3.8631   3
  11 -12   6 46.0327  4.1480   2
 -12  12  -6 8.48727 2.00610   3
   4  11  -6 15.7339  2.3898   3
  -4 -11   6 15.4672  2.3285   1
   3  11  -6 9.39025 1.89504   3
   2  11  -6 19.5664  2.6126   3
   1  11  -6 28.8418  2.9555   3
   0  11  -6 8.02024 1.63871   3
  -1  11  -6 11.6172  1.8897   3
  -2  11  -6 45.2382  2.9564   3
  -3  11  -6 55.6704  2.6165   2
  -3  11  -6 56.3328  3.2063   3
  -4  11  -6 11.5697  1.7828   3
  -4  11  -6 11.3523  1.5191   2
  -5  11  -6 2.21931 0.86169   2
  -5  11  -6 2.48487 1.03045   3
  -6  11  -6 56.9703  3.3060   3
  -6  11  -6 62.2882  3.1025   2
  -7  11  -6 15.9332  2.1995   3
  -7  11  -6 18.3927  2.1232   2
  -8  11  -6 5.47055 1.34121   3
   8 -11   6 3.45353 1.23092   2
  -9  11  -6 8.70717 1.70168   3
   9 -11   6 5.85358 1.48832   2
 -10  11  -6 55.1987  3.5775   3
  10 -11   6 60.7316  3.8687   2
 -11  11  -6 59.9730  3.8793   3
  11 -11   6 53.6780  3.8344   2
 -12  11  -6 6.80753 1.80424   3
  12 -11   6 8.24583 2.06845   2
   5  10  -6 1.55228 1.02413   3
  -5 -10   6 5.29261 1.42916   1
   4  10  -6 39.8967  3.7161   3
  -4 -10   6 39.0594  2.9448   1
   3  10  -6 23.0417  2.6752   3
  -3 -10   6 28.5697  2.8704   1
   2  10  -6 5.37841 1.35478   3
  -2 -10   6 8.52510 1.62979   1
   1  10  -6 345.429   8.648   3
  -1 -10   6 350.443   8.632   1
   0  10  -6 0.02124 0.60578   3
  -1  10  -6 11.0246  1.6961   3
  -2  10  -6 20.0512  1.4573   2
  -2  10  -6 16.8932  2.0361   3
  -3  10  -6 140.329   4.892   3
  -3  10  -6 140.117   4.068   2
  -4  10  -6 3.42631 1.04206   3
  -4  10  -6 2.03180 0.73947   2
  -5  10  -6 14.8859  1.9411   3
  -5  10  -6 15.4718  1.7364   2
  -6  10  -6 118.062   4.227   2
  -6  10  -6 121.762   4.590   3
  -7  10  -6 59.8723  3.2454   3
   7 -10   6 61.2062  3.2515   2
  -8  10  -6 121.297   4.774   3
   8 -10   6 125.274   4.891   2
  -9  10  -6 28.1540  2.8946   3
   9 -10   6 28.0624  2.8661   2
 -10  10  -6 1.74114 0.99255   3
  10 -10   6 1.32020 1.10717   2
 -11  10  -6 5.72571 1.56699   3
  11 -10   6 8.38588 1.89596   2
 -12  10  -6 2.34660 1.23546   3
  12 -10   6 -1.0472  1.0815   2
   6   9  -6 3.19647 1.35538   3
  -6  -9   6 4.28798 1.24867   1
   5   9  -6 1.51223 1.02030   3
  -5  -9   6 1.54153 0.79569   1
   4   9  -6 1.29861 0.85200   3
  -4  -9   6 0.39271 0.61154   1
   3   9  -6 63.0992  3.5003   3
  -3  -9   6 63.4748  3.3788   1
   2   9  -6 24.6822  2.5746   3
  -2  -9   6 21.7336  2.2487   1
   1   9  -6 56.9418  3.1049   3
  -1  -9   6 56.9890  3.0543   1
   0   9  -6 4.98976 1.12813   3
   0  -9   6 4.61411 1.09480   1
  -1   9  -6 71.2166  3.2793   3
  -1   9  -6 71.4590  2.4052   2
   1  -9   6 67.4951  3.2375   1
  -2   9  -6 314.866   6.053   2
  -2   9  -6 292.676   7.120   3
  -3   9  -6 44.3986  2.1163   2
  -3   9  -6 39.8465  2.4801   3
  -4   9  -6 15.5009  1.8291   3
  -4   9  -6 18.3652  1.7211   2
  -5   9  -6 108.103   3.718   2
  -5   9  -6 113.727   4.140   3
  -6   9  -6 41.4147  2.5197   3
   6  -9   6 34.4279  2.3007   2
  -7   9  -6 0.41858 0.63379   3
   7  -9   6 -0.4856  0.5950   2
  -8   9  -6 189.575   5.907   3
   8  -9   6 189.338   5.946   2
  -9   9  -6 25.7294  2.6510   3
   9  -9   6 22.3527  2.5806   2
 -10   9  -6 13.4041  2.0419   3
  10  -9   6 14.3773  2.1288   2
 -11   9  -6 8.69674 1.88448   3
  11  -9   6 5.05465 1.50199   2
 -12   9  -6 26.1074  3.0696   3
  12  -9   6 26.8094  3.1235   2
 -13   9  -6 -0.5225  1.0484   3
  13  -9   6 1.81130 1.30325   2
   7   8  -6 0.05712 0.88769   3
  -7  -8   6 2.27415 0.90831   1
   6   8  -6 6.42989 1.63923   3
  -6  -8   6 7.98918 1.57314   1
   5   8  -6 0.28524 0.69451   3
  -5  -8   6 1.34312 0.76738   1
   4   8  -6 95.7229  4.2592   3
  -4  -8   6 101.318   4.114   1
   3   8  -6 175.402   5.581   3
  -3  -8   6 167.156   5.280   1
   2   8  -6 66.2229  3.2328   3
  -2  -8   6 62.5314  3.0767   1
   1   8  -6 47.1744  2.6471   3
  -1  -8   6 48.2425  2.6560   1
   0   8  -6 3.15957 0.54432   2
   0   8  -6 2.11537 0.80431   3
   0  -8   6 2.30523 0.74447   1
  -1   8  -6 255.815   6.247   3
  -1   8  -6 258.781   4.909   2
   1  -8   6 255.638   6.230   1
  -2   8  -6 746.382  12.523   3
  -2   8  -6 747.949  11.126   2
   2  -8   6 761.692  12.495   1
  -3   8  -6 170.576   4.291   2
  -3   8  -6 183.209   5.082   3
   3  -8   6 188.711   5.040   1
  -4   8  -6 95.2924  3.5905   3
  -4   8  -6 95.2676  3.1476   2
   4  -8   6 93.3643  3.2560   2
  -5   8  -6 666.527  11.777   3
   5  -8   6 676.640  11.478   2
  -6   8  -6 118.977   4.211   3
   6  -8   6 126.474   4.236   2
  -7   8  -6 36.2193  2.4049   3
   7  -8   6 35.6207  2.4231   2
  -8   8  -6 27.1860  2.5424   3
   8  -8   6 21.4858  2.3328   2
  -9   8  -6 92.6469  4.1324   3
   9  -8   6 98.9086  4.2396   2
 -10   8  -6 38.4674  2.7886   3
  10  -8   6 35.3677  3.2031   2
 -11   8  -6 11.3411  1.9667   3
  11  -8   6 12.0072  2.0237   2
 -12   8  -6 1.97718 1.24756   3
  12  -8   6 0.86336 1.12070   2
 -13   8  -6 1.81940 1.38179   3
  13  -8   6 1.69664 1.37635   2
   8   7  -6 1.44159 1.03398   3
  -8  -7   6 0.73659 0.74347   1
   7   7  -6 42.5036  3.1381   3
  -7  -7   6 46.3684  2.8839   1
   6   7  -6 37.3893  2.7889   3
  -6  -7   6 35.7814  2.4792   1
   5   7  -6 2.28559 0.94789   3
  -5  -7   6 3.61106 1.01298   1
   4   7  -6 29.9746  2.2631   3
  -4  -7   6 27.7199  2.0635   1
   3   7  -6 128.924   4.492   3
  -3  -7   6 133.898   4.370   1
   2   7  -6 11.7100  1.5563   3
  -2  -7   6 12.7269  1.5629   1
   1   7  -6 59.6191  2.7526   3
  -1  -7   6 62.3269  2.7908   1
   0   7  -6 169.357   4.766   3
   0   7  -6 174.960   3.326   2
   0  -7   6 169.446   4.742   1
  -1   7  -6 -0.4341  0.3517   3
  -1   7  -6 0.14524 0.32331   2
   1  -7   6 0.08355 0.37191   1
   1  -7   6 0.94290 0.37076   2
  -2   7  -6 389.352   7.637   3
   2  -7   6 381.520   7.593   1
   2  -7   6 383.041   6.654   2
  -3   7  -6 13.8568  1.5024   3
   3  -7   6 14.5325  1.5284   1
   3  -7   6 15.0283  1.3696   2
  -4   7  -6 0.54228 0.45661   3
   4  -7   6 0.92802 0.54316   1
   4  -7   6 0.10653 0.40400   2
  -5   7  -6 703.836  11.746   3
   5  -7   6 686.954  11.511   2
  -6   7  -6 730.344  12.425   3
   6  -7   6 739.167  12.473   2
  -7   7  -6 126.415   4.347   3
   7  -7   6 127.840   4.398   2
  -8   7  -6 1.51273 0.86066   3
   8  -7   6 1.84772 0.98810   2
  -9   7  -6 7.23902 1.44691   3
   9  -7   6 4.35504 1.21495   2
 -10   7  -6 2.51175 1.15074   3
  10  -7   6 2.26056 0.99511   2
 -11   7  -6 1.78742 1.08213   3
  11  -7   6 -0.0535  0.7859   2
 -12   7  -6 124.863   5.573   3
  12  -7   6 118.342   5.393   2
 -13   7  -6 18.2942  2.6202   3
  13  -7   6 22.7817  3.1195   2
   9   6  -6 34.7277  3.6145   3
  -9  -6   6 26.4752  2.6059   1
   8   6  -6 8.48395 1.76480   3
  -8  -6   6 10.5104  1.5671   1
   7   6  -6 7.13833 1.59650   3
  -7  -6   6 8.44257 1.39146   1
   6   6  -6 70.2001  3.5717   3
  -6  -6   6 73.8849  3.2627   1
   5   6  -6 21.3513  2.2728   3
  -5  -6   6 24.2778  2.1871   1
   4   6  -6 0.14316 0.48333   3
  -4  -6   6 -0.3923  0.4781   1
   3   6  -6 93.8247  3.5754   3
  -3  -6   6 91.4681  3.3596   1
   2   6  -6 103.338   3.584   3
  -2  -6   6 101.363   3.474   1
   1   6  -6 3.75711 0.84988   3
  -1  -6   6 3.90726 0.84033   1
  -1  -6   6 4.66274 0.43430   2
   0   6  -6 207.396   5.006   3
   0  -6   6 201.306   4.940   1
   0  -6   6 206.328   3.615   2
  -1   6  -6 12.3319  1.3300   3
   1  -6   6 13.9703  0.9351   2
   1  -6   6 12.1233  1.3775   1
  -2   6  -6 10.3851  1.2082   3
   2  -6   6 13.0055  1.1534   2
   2  -6   6 11.1274  1.2454   1
  -3   6  -6 38.6772  1.9720   3
   3  -6   6 36.6073  1.9200   1
   3  -6   6 37.1433  1.7703   2
  -4   6  -6 4.71394 0.90972   3
   4  -6   6 3.98884 0.76918   2
   4  -6   6 4.73768 0.86972   1
  -5   6  -6 14.5665  1.5575   3
   5  -6   6 14.4275  1.5339   2
  -6   6  -6 12.4879  1.5501   3
   6  -6   6 11.0480  1.4835   2
  -7   6  -6 73.2013  3.2175   3
   7  -6   6 69.4996  3.1727   2
  -8   6  -6 377.481   8.410   3
   8  -6   6 376.226   8.539   2
  -9   6  -6 139.646   4.941   3
   9  -6   6 133.316   4.955   2
 -10   6  -6 14.7143  2.0509   3
  10  -6   6 13.1425  2.0128   2
 -11   6  -6 18.2704  2.4851   3
  11  -6   6 20.5194  2.5767   2
 -12   6  -6 -0.8546  0.8356   3
  12  -6   6 -1.0079  0.7584   2
 -13   6  -6 62.7797  4.1901   3
  13  -6   6 59.0188  4.0963   2
  10   5  -6 15.4493  2.5412   3
 -10  -5   6 19.1481  2.1851   1
   9   5  -6 17.2197  2.5146   3
  -9  -5   6 12.9240  1.7353   1
   8   5  -6 28.7874  2.9255   3
  -8  -5   6 29.0555  2.0986   1
   7   5  -6 14.0361  1.9465   3
  -7  -5   6 12.4848  1.5455   1
   6   5  -6 13.0425  1.8328   3
  -6  -5   6 14.6572  1.6097   1
   5   5  -6 18.7019  2.0030   3
  -5  -5   6 15.5434  1.6068   1
   4   5  -6 2.93560 0.83090   3
  -4  -5   6 4.59459 0.91301   1
   3   5  -6 470.684   8.689   3
  -3  -5   6 463.091   8.436   1
   2   5  -6 7.73004 1.11021   3
  -2  -5   6 7.12102 1.06713   1
   1   5  -6 36.1551  1.8313   3
  -1  -5   6 35.8129  1.8488   1
   0   5  -6 447.538   7.666   3
   0  -5   6 423.357   7.657   1
   0  -5   6 427.330   6.154   2
  -1   5  -6 198.898   4.586   3
   1  -5   6 216.741   3.955   2
  -2   5  -6 76.6786  2.6389   3
   2  -5   6 74.5240  2.6163   1
   2  -5   6 79.4962  2.3715   2
  -3   5  -6 238.102   5.153   3
   3  -5   6 236.199   5.107   1
   3  -5   6 235.885   4.913   2
  -4   5  -6 145.699   3.967   3
   4  -5   6 146.825   3.904   2
   4  -5   6 143.366   3.798   1
  -5   5  -6 47.0098  2.2366   3
   5  -5   6 41.9919  2.1650   2
   5  -5   6 45.0473  2.0536   1
  -6   5  -6 0.42252 0.45347   3
   6  -5   6 0.47578 0.53426   2
  -7   5  -6 15.8186  1.7623   3
   7  -5   6 14.3490  1.6995   2
  -8   5  -6 2.24986 0.87021   3
   8  -5   6 2.61233 0.94914   2
  -9   5  -6 210.509   6.222   3
   9  -5   6 213.203   6.340   2
 -10   5  -6 28.8260  2.8214   3
  10  -5   6 33.2732  3.1370   2
 -11   5  -6 136.423   5.540   3
  11  -5   6 148.426   5.820   2
 -12   5  -6 0.82370 0.91332   3
  12  -5   6 2.01739 1.09499   2
 -13   5  -6 61.1340  4.2973   3
  13  -5   6 59.4599  4.2131   2
  10   4  -6 -0.8819  0.7254   3
 -10  -4   6 0.49443 0.73069   1
   9   4  -6 24.7423  2.7782   3
  -9  -4   6 25.7474  1.8945   1
   8   4  -6 0.86544 0.91198   3
  -8  -4   6 1.38931 0.65799   1
   7   4  -6 55.7875  3.0905   3
  -7  -4   6 54.9430  2.5213   1
   6   4  -6 10.0996  1.5081   3
  -6  -4   6 10.2218  1.2936   1
   5   4  -6 21.4885  2.0093   3
  -5  -4   6 19.2244  1.4244   1
   4   4  -6 63.8812  2.6881   3
  -4  -4   6 62.2979  2.4354   1
   3   4  -6 200.029   4.812   3
  -3  -4   6 203.882   4.652   1
   2   4  -6 11.3042  1.1766   3
  -2  -4   6 11.1964  1.1663   1
   1   4  -6 1009.02   13.94   3
  -1  -4   6 989.177  14.154   1
  -1  -4   6 1006.22   12.07   2
   0   4  -6 1609.02   20.48   3
   0  -4   6 1587.55   19.38   2
   0  -4   6 1602.09   20.91   1
  -1   4  -6 0.71958 0.39827   3
   1  -4   6 0.48557 0.31867   2
   1  -4   6 1.02630 0.42945   1
  -2   4  -6 465.000   7.552   3
   2  -4   6 460.559   7.327   2
   2  -4   6 441.074   7.648   1
  -3   4  -6 45.1635  1.9479   3
   3  -4   6 41.9593  1.8847   1
   3  -4   6 46.0511  1.9416   2
  -4   4  -6 101.651   3.136   3
   4  -4   6 106.837   3.093   1
   4  -4   6 95.5628  3.1083   2
  -5   4  -6 2.66183 0.64499   3
   5  -4   6 2.22198 0.63365   1
   5  -4   6 2.75655 0.74413   2
  -6   4  -6 11.6274  1.4225   3
   6  -4   6 9.42142 1.33892   2
  -7   4  -6 57.1592  2.7475   3
   7  -4   6 54.7950  2.8215   2
  -8   4  -6 12.9343  1.7436   3
   8  -4   6 12.0260  1.7154   2
  -9   4  -6 38.7256  2.6220   3
   9  -4   6 42.3342  2.8384   2
 -10   4  -6 43.2403  2.9371   3
  10  -4   6 42.8311  2.9417   2
 -11   4  -6 19.0521  2.5257   3
  11  -4   6 23.6239  2.8886   2
 -12   4  -6 89.4584  4.8473   3
  12  -4   6 96.4433  4.9465   2
  11   3  -6 98.6287  5.0005   3
 -11  -3   6 98.9311  3.6290   1
  10   3  -6 2.60699 1.07722   3
 -10  -3   6 0.85427 0.72100   1
   9   3  -6 0.79529 0.80457   3
  -9  -3   6 -0.0947  0.5289   1
   8   3  -6 109.954   4.383   3
  -8  -3   6 114.188   3.555   1
   7   3  -6 1.05796 0.63189   3
  -7  -3   6 -0.3267  0.3834   1
   6   3  -6 732.261  12.464   3
  -6  -3   6 743.665  11.346   1
   5   3  -6 46.6988  2.3022   3
  -5  -3   6 49.5796  2.0561   1
   4   3  -6 5.19426 0.91656   3
  -4  -3   6 5.63130 0.82772   1
   3   3  -6 126.382   3.391   3
  -3  -3   6 122.635   3.193   1
   2   3  -6 4.10159 0.70247   3
  -2  -3   6 5.68936 0.79644   1
   1   3  -6 32.6457  1.4784   3
  -1  -3   6 36.1065  1.0825   2
  -1  -3   6 34.6397  1.6020   1
   0   3  -6 69.8982  2.1533   3
   0  -3   6 71.2949  1.8745   2
   0  -3   6 72.4603  2.3436   1
  -1   3  -6 230.465   4.375   3
   1  -3   6 219.112   4.604   1
   1  -3   6 228.813   4.253   2
  -2   3  -6 1511.26   19.26   3
   2  -3   6 1511.46   19.85   1
   2  -3   6 1516.14   19.52   2
  -3   3  -6 40.0028  1.7545   3
   3  -3   6 43.0332  1.8781   2
   3  -3   6 37.4116  1.7722   1
  -4   3  -6 68.2409  2.4749   3
   4  -3   6 67.1716  2.4259   1
   4  -3   6 66.4339  2.5864   2
  -5   3  -6 11.3121  1.2866   3
   5  -3   6 11.2852  1.2249   1
   5  -3   6 9.86356 1.28722   2
  -6   3  -6 96.3154  3.4090   3
   6  -3   6 96.9464  3.5783   2
  -7   3  -6 128.322   4.279   3
   7  -3   6 127.382   4.349   2
  -8   3  -6 1.19863 0.73354   3
   8  -3   6 1.19588 0.69728   2
  -9   3  -6 2.56528 0.97087   3
   9  -3   6 2.84263 1.08816   2
 -10   3  -6 34.7316  3.1253   3
  10  -3   6 37.6461  2.8616   2
 -11   3  -6 12.5022  1.9903   3
  11  -3   6 12.1804  2.0845   2
 -12   3  -6 0.55111 1.26280   3
  12  -3   6 2.69373 1.50270   2
  11   2  -6 29.2156  3.2202   3
 -11  -2   6 32.6830  1.8526   1
  10   2  -6 -0.2099  0.7132   3
 -10  -2   6 -0.1095  0.4840   1
   9   2  -6 6.11946 1.35484   3
  -9  -2   6 4.71460 0.82984   1
   8   2  -6 12.1988  1.7100   3
  -8  -2   6 15.6619  1.4020   1
   7   2  -6 38.7299  2.3223   3
  -7  -2   6 38.5077  1.7716   1
   6   2  -6 19.8195  1.8194   3
  -6  -2   6 20.5376  1.2611   1
   5   2  -6 145.077   4.008   3
   5   2  -6 150.459   2.612   2
  -5  -2   6 156.214   3.521   1
   4   2  -6 170.194   4.083   3
  -4  -2   6 176.382   3.817   1
  -4  -2   6 175.887   2.715   2
   3   2  -6 177.157   3.862   3
  -3  -2   6 182.109   2.780   2
  -3  -2   6 173.457   3.745   1
   2   2  -6 83.9509  2.3343   3
  -2  -2   6 91.2347  2.5078   1
  -2  -2   6 89.1514  1.8468   2
   1   2  -6 50.8087  1.6716   3
  -1  -2   6 48.6496  1.8298   1
  -1  -2   6 50.1245  1.4925   2
   0   2  -6 38.8458  1.4196   3
   0  -2   6 41.9138  1.6976   1
   0  -2   6 40.0395  1.4756   2
  -1   2  -6 13.9919  0.8796   3
   1  -2   6 13.7532  1.0508   1
   1  -2   6 14.8708  0.9973   2
  -2   2  -6 293.578   5.142   3
   2  -2   6 287.649   5.554   1
   2  -2   6 295.924   5.545   2
  -3   2  -6 29.9634  1.4741   3
   3  -2   6 29.8843  1.5848   1
   3  -2   6 29.0414  1.6082   2
  -4   2  -6 874.410  12.557   3
   4  -2   6 859.210  13.190   2
   4  -2   6 864.957  12.746   1
  -5   2  -6 42.3496  2.0881   3
   5  -2   6 36.3631  2.0686   2
   5  -2   6 40.1235  1.9483   1
  -6   2  -6 11.9278  1.4180   3
   6  -2   6 16.8232  1.8714   2
  -7   2  -6 15.3207  1.8366   3
   7  -2   6 12.3435  1.6653   2
  -8   2  -6 0.66945 0.66312   3
   8  -2   6 0.83532 0.65603   2
  -9   2  -6 35.4688  2.6345   3
   9  -2   6 42.1532  2.8800   2
 -10   2  -6 11.7043  1.9715   3
  10  -2   6 14.3204  2.1705   2
 -11   2  -6 7.86780 1.75685   3
  11  -2   6 8.69495 1.94737   2
 -12   2  -6 13.1863  2.4521   3
  12  -2   6 20.1800  2.8821   2
  12   1  -6 7.08150 1.66689   3
  11   1  -6 3.75373 1.30590   3
 -11  -1   6 4.31090 0.73788   1
  10   1  -6 0.16843 0.62531   3
 -10  -1   6 0.83440 0.47741   1
   9   1  -6 6.92780 1.39493   3
  -9  -1   6 7.47849 0.90295   1
   8   1  -6 73.9870  3.2982   3
  -8  -1   6 76.3700  2.3230   1
   7   1  -6 3.37746 0.84172   3
  -7  -1   6 3.33507 0.59076   1
   6   1  -6 0.34750 0.39202   3
  -6  -1   6 0.45205 0.30667   1
  -6  -1   6 0.81910 0.35283   2
   5   1  -6 100.423   3.046   3
  -5  -1   6 103.259   2.585   1
  -5  -1   6 103.370   2.329   2
   4   1  -6 239.969   4.733   3
  -4  -1   6 241.488   4.000   2
  -4  -1   6 243.331   4.437   1
   3   1  -6 83.8575  2.2277   3
  -3  -1   6 81.4394  2.2512   1
  -3  -1   6 77.5007  1.9027   2
   2   1  -6 0.51581 0.25225   3
  -2  -1   6 0.55262 0.25147   2
  -2  -1   6 0.13247 0.24574   1
   1   1  -6 76.9492  1.8413   3
  -1  -1   6 73.8435  2.0811   2
  -1  -1   6 74.2510  2.2433   1
   0   1  -6 50.4740  1.4534   3
   0  -1   6 51.7458  1.8224   2
   0  -1   6 54.3861  1.9481   1
  -1   1  -6 190.623   3.514   3
   1  -1   6 193.914   4.195   2
   1  -1   6 196.612   4.210   1
  -2   1  -6 28.0058  1.2687   3
   2  -1   6 31.6091  1.6036   1
   2  -1   6 31.8306  1.6258   2
  -3   1  -6 53.3609  1.9362   3
   3  -1   6 47.5919  2.0263   1
   3  -1   6 49.5685  2.2113   2
  -4   1  -6 12.4860  1.2545   3
   4  -1   6 15.6075  1.4656   1
   4  -1   6 16.0737  1.6256   2
  -5   1  -6 0.13057 0.38824   3
   5  -1   6 0.30464 0.47837   2
  -6   1  -6 116.785   3.890   3
   6  -1   6 119.195   4.215   2
  -7   1  -6 121.668   4.275   3
   7  -1   6 120.330   4.449   2
  -8   1  -6 5.00443 1.15058   3
   8  -1   6 7.58251 1.47552   2
  -9   1  -6 1.59565 0.93335   3
   9  -1   6 4.83558 1.36265   2
 -10   1  -6 1.87961 1.05842   3
  10  -1   6 1.60101 1.03662   2
  11  -1   6 32.9219  3.4331   2
  12   0  -6 31.8050  3.2367   3
  11   0  -6 11.1926  1.8644   3
  10   0  -6 19.8283  2.2973   3
   9   0  -6 -0.1746  0.5358   3
   8   0  -6 120.642   4.026   3
   7   0  -6 87.1680  3.1482   3
  -7   0   6 88.6281  2.2166   1
  -7   0   6 88.8359  2.6071   2
   6   0  -6 75.9444  2.6626   3
  -6   0   6 74.8253  2.2757   2
  -6   0   6 78.5686  2.0337   1
   5   0  -6 166.288   3.821   3
  -5   0   6 168.669   3.335   1
  -5   0   6 174.528   3.541   2
   4   0  -6 7.25779 0.76138   3
  -4   0   6 8.29735 0.81440   2
  -4   0   6 6.77512 0.72614   1
   3   0  -6 98.4033  2.1908   3
  -3   0   6 97.6903  2.4576   2
  -3   0   6 98.9124  2.4938   1
   2   0  -6 94.9938  1.8812   3
  -2   0   6 93.1563  2.4515   2
  -2   0   6 93.2011  2.4878   1
   1   0  -6 371.302   5.002   3
  -1   0   6 378.042   6.303   1
  -1   0   6 372.641   6.282   2
   0   0  -6 6.93118 0.48215   3
   0   0   6 5.86320 0.79049   2
   0   0   6 6.66157 0.86998   1
  -1   0  -6 1.76751 0.37393   3
   1   0   6 2.52437 0.57702   1
   1   0   6 1.84653 0.53304   2
  -2   0  -6 35.4713  1.4262   3
   2   0   6 38.2156  1.8109   1
   2   0   6 34.0844  1.7962   2
  -3   0  -6 433.698   7.135   3
   3   0   6 432.207   8.114   2
   3   0   6 430.072   7.758   1
  -4   0  -6 91.3762  2.9410   3
   4   0   6 90.2169  3.3356   2
   4   0   6 93.2118  3.1386   1
  -5   0  -6 91.4548  3.2394   3
   5   0   6 93.5696  3.5628   2
  -6   0  -6 22.2448  2.0080   3
   6   0   6 24.1913  2.2625   2
  -7   0  -6 6.39885 1.26905   3
   7   0   6 6.64051 1.36655   2
  -8   0  -6 8.11220 1.54628   3
   8   0   6 8.64761 1.66113   2
  -9   0  -6 31.3420  3.0437   3
   9   0   6 36.2629  3.3174   2
  10   0   6 2.04043 1.05562   3
  10   0   6 2.12152 1.13164   2
  11   0   6 3.51966 1.33014   2
  11   0   6 1.91332 0.98161   3
  12  -1  -6 3.71927 1.28144   3
  11  -1  -6 2.52663 0.94297   3
  10  -1  -6 9.93635 1.56788   3
   9  -1  -6 26.9229  1.9879   3
   8  -1  -6 24.9193  1.7681   3
  -8   1   6 27.4484  1.6174   2
   7  -1  -6 46.3331  2.1641   3
  -7   1   6 43.8442  1.9616   2
   6  -1  -6 15.9035  1.1579   3
  -6   1   6 18.4103  1.2243   2
  -6   1   6 17.7050  0.8775   1
   5  -1  -6 433.768   6.830   3
  -5   1   6 431.102   6.440   1
  -5   1   6 434.999   7.168   2
   4  -1  -6 339.232   5.206   3
  -4   1   6 336.291   5.918   2
  -4   1   6 335.734   5.483   1
   3  -1  -6 592.102   7.459   3
  -3   1   6 587.635   8.917   2
  -3   1   6 583.425   8.593   1
  -2   1   6 22.3081  1.2251   1
  -2   1   6 23.1679  1.3011   2
  -1   1   6 139.156   3.373   1
  -1   1   6 145.016   3.549   2
   0  -1  -6 181.143   2.848   3
   0   1   6 182.401   4.279   2
   0   1   6 180.446   4.110   1
  -1  -1  -6 32.3374  1.1975   3
   1   1   6 37.6634  1.8900   2
   1   1   6 33.6315  1.7385   1
  -2  -1  -6 2465.13   30.04   3
   2   1   6 2535.13   32.16   2
   2   1   6 2545.42   31.87   1
  -3  -1  -6 42.7332  1.8458   3
   3   1   6 37.9266  2.1593   2
   3   1   6 47.1134  2.1917   1
  -4  -1  -6 62.0600  2.4551   3
   4   1   6 64.8192  2.9277   2
   4   1   6 61.1112  2.6886   1
  -5  -1  -6 355.952   7.352   3
   5   1   6 367.340   8.057   2
  -6  -1  -6 162.152   4.851   3
   6   1   6 154.703   5.154   2
   7   1   6 2.89895 1.06288   2
   8   1   6 72.7870  3.7843   3
   8   1   6 75.3419  3.8912   2
   9   1   6 23.8399  2.7067   3
   9   1   6 26.0742  2.8400   2
  10   1   6 14.1080  2.3049   3
  10   1   6 14.4821  2.3497   2
  13  -2  -6 35.7435  3.4952   3
  12  -2  -6 1.90067 1.07447   3
  11  -2  -6 -0.1226  0.6872   3
  10  -2  -6 167.177   5.142   3
   9  -2  -6 28.0605  1.8993   3
  -9   2   6 24.1912  1.7543   2
   8  -2  -6 121.393   3.720   3
  -8   2   6 127.010   3.782   2
   7  -2  -6 181.736   4.312   3
  -7   2   6 180.879   4.492   2
   6  -2  -6 211.090   4.280   3
  -6   2   6 208.974   4.760   2
  -6   2   6 210.211   3.657   1
   5  -2  -6 62.0571  1.8406   3
  -5   2   6 64.2803  1.8295   1
  -5   2   6 61.8106  2.3449   2
   4  -2  -6 29.1358  0.9740   3
  -4   2   6 27.1063  1.2409   1
  -4   2   6 26.4736  1.4912   2
  -3   2   6 44.3872  1.6854   1
  -3   2   6 39.7846  1.8299   2
  -2   2   6 125.996   3.433   2
  -2   2   6 117.973   3.115   1
  -1   2   6 17.5469  1.2868   2
  -1   2   6 15.4988  1.1516   1
   0   2   6 61.2108  2.4756   2
   0   2   6 63.2454  2.3967   1
   0   2   6 64.0897  1.4680   3
   1   2   6 77.8943  2.7639   1
   1   2   6 80.7617  2.9582   2
   1   2   6 76.0487  2.0209   3
   2   2   6 326.477   5.759   3
   2   2   6 328.764   6.695   1
   2   2   6 332.547   7.015   2
   3   2   6 13.8951  1.3269   3
   3   2   6 15.7708  1.7693   2
   3   2   6 15.2900  1.5790   1
   4   2   6 77.1054  3.3640   2
   4   2   6 78.6397  2.9411   3
   5   2   6 196.274   5.269   3
   5   2   6 194.746   5.730   2
   6   2   6 1.02296 0.72684   3
   6   2   6 0.37368 0.64245   2
   7   2   6 56.9644  3.3576   2
   7   2   6 56.9267  3.1712   3
   8   2   6 86.4967  4.3348   2
   8   2   6 98.7429  4.4113   3
   9   2   6 31.1035  3.2221   3
   9   2   6 29.6791  3.1337   2
  10   2   6 2.17316 1.14514   3
  10   2   6 3.16213 1.36824   2
  12  -3  -6 57.0928  3.3614   3
  11  -3  -6 16.8534  2.0174   3
  10  -3  -6 102.143   3.828   3
 -10   3   6 108.022   3.897   2
   9  -3  -6 167.084   4.681   3
  -9   3   6 164.386   4.730   2
   8  -3  -6 7.63617 1.12397   3
  -8   3   6 9.89327 1.31283   2
   7  -3  -6 181.719   4.171   3
  -7   3   6 188.826   3.300   1
  -7   3   6 186.256   4.768   2
   6  -3  -6 15.4189  1.0055   3
  -6   3   6 14.9096  0.8943   1
  -6   3   6 15.4564  1.5491   2
   5  -3  -6 2.65091 0.42259   3
  -5   3   6 1.54168 0.41176   1
  -5   3   6 2.38883 0.66887   2
  -4   3   6 79.3412  2.3771   1
  -4   3   6 87.2586  2.9376   2
  -3   3   6 144.104   3.522   1
  -3   3   6 149.802   3.999   2
  -2   3   6 53.4676  2.1144   1
  -2   3   6 50.8668  2.2461   2
  -1   3   6 420.972   7.886   2
  -1   3   6 425.695   7.618   1
   0   3   6 48.1468  1.3943   3
   0   3   6 45.5360  2.2256   2
   0   3   6 45.7666  2.1387   1
   1   3   6 4.18876 0.84255   1
   1   3   6 3.28765 0.82186   2
   1   3   6 3.74928 0.58376   3
   2   3   6 108.131   3.650   1
   2   3   6 116.538   3.098   3
   2   3   6 107.374   3.813   2
   3   3   6 0.65925 0.48887   3
   3   3   6 0.12681 0.49510   2
   3   3   6 -0.6048  0.3260   1
   4   3   6 0.60862 0.57434   3
   4   3   6 -1.0193  0.4128   2
   5   3   6 51.6065  2.9481   2
   5   3   6 48.3242  2.5906   3
   6   3   6 13.0778  1.8908   2
   6   3   6 11.3531  1.6567   3
   7   3   6 -0.5060  0.5863   3
   7   3   6 0.39758 0.79243   2
   8   3   6 19.4932  2.4834   2
   8   3   6 14.4225  2.2021   3
   9   3   6 59.6620  3.8553   2
   9   3   6 50.8481  3.5933   3
 -11   4   6 18.0943  2.0632   2
 -10   4   6 326.907   7.639   2
   9  -4  -6 50.2152  2.7257   3
  -9   4   6 50.1186  2.6742   2
   8  -4  -6 -0.5224  0.3717   3
  -8   4   6 0.49276 0.57107   2
  -7   4   6 225.763   4.063   1
  -7   4   6 221.438   5.600   2
  -6   4   6 44.0965  1.6766   1
  -6   4   6 42.8681  2.2629   2
  -5   4   6 0.97641 0.49782   2
  -5   4   6 0.34126 0.33476   1
  -4   4   6 108.681   3.542   2
  -4   4   6 112.445   3.108   1
  -3   4   6 108.256   3.214   1
  -3   4   6 109.658   3.589   2
  -2   4   6 134.164   4.047   2
  -2   4   6 131.847   3.721   1
  -1   4   6 18.9406  1.7890   2
  -1   4   6 18.3594  1.4059   1
  -1   4   6 19.5587  0.7788   3
   0   4   6 170.015   3.308   3
   0   4   6 165.801   4.752   2
   0   4   6 164.247   4.564   1
   1   4   6 23.0563  1.2755   3
   1   4   6 23.5444  2.1241   1
   1   4   6 20.3755  1.9760   2
   2   4   6 1.73367 0.59056   3
   2   4   6 2.06554 0.79122   2
   2   4   6 2.19484 0.74639   1
   3   4   6 190.038   5.647   2
   3   4   6 196.895   4.913   3
   4   4   6 5.25489 1.06409   3
   4   4   6 6.20031 1.33335   2
   5   4   6 35.2888  2.3465   3
   5   4   6 36.9170  2.6176   2
   6   4   6 9.31049 1.70195   2
   6   4   6 13.1982  1.8761   3
   7   4   6 2.48101 1.11649   3
   7   4   6 2.62158 1.07920   2
   8   4   6 34.4252  3.4249   3
   8   4   6 35.5927  3.5184   2
 -12   5   6 78.2349  3.8800   2
 -11   5   6 93.1626  4.0513   2
 -10   5   6 48.4784  2.9006   2
  -9   5   6 187.760   5.592   2
  -8   5   6 83.6466  2.2116   1
  -8   5   6 86.1958  3.5605   2
  -7   5   6 118.883   4.141   2
  -7   5   6 124.030   3.038   1
  -6   5   6 0.24766 0.41863   1
  -6   5   6 0.51014 0.50570   2
  -5   5   6 13.8627  1.3399   1
  -5   5   6 13.8840  1.6498   2
  -4   5   6 135.100   3.711   1
  -4   5   6 139.649   4.318   2
  -3   5   6 369.994   7.109   1
  -3   5   6 355.161   7.644   2
  -2   5   6 56.6814  2.4997   1
  -2   5   6 46.5976  2.5007   2
  -1   5   6 88.7300  3.3455   1
  -1   5   6 90.9849  3.5242   2
  -1   5   6 89.8031  2.1292   3
   0   5   6 39.7380  1.6069   3
   0   5   6 43.8519  2.3993   1
   0   5   6 41.3577  2.4177   2
   1   5   6 37.3304  2.3811   2
   1   5   6 33.9402  1.6881   3
   1   5   6 34.5486  2.2368   1
   2   5   6 71.0650  2.7150   3
   2   5   6 76.3622  3.4273   2
   3   5   6 57.0979  2.6152   3
   3   5   6 58.6637  3.1526   2
   4   5   6 4.44262 0.95487   3
   4   5   6 2.95935 1.05522   2
   5   5   6 10.9535  1.6605   3
   5   5   6 8.46217 1.62308   2
   6   5   6 1.02994 0.82055   3
   6   5   6 1.57202 0.98084   2
   7   5   6 1.07939 0.97481   3
   7   5   6 1.81486 1.10100   2
 -12   6   6 49.7506  3.2611   2
 -11   6   6 31.2801  2.9568   2
 -10   6   6 -0.0282  0.7338   2
  -9   6   6 141.098   4.986   2
  -8   6   6 2.21135 0.86143   2
  -7   6   6 879.508  14.899   2
  -7   6   6 884.163  12.744   1
  -6   6   6 345.698   8.006   2
  -6   6   6 355.214   6.668   1
  -5   6   6 159.759   4.245   1
  -5   6   6 157.977   4.958   2
  -4   6   6 190.323   5.460   2
  -4   6   6 187.004   4.844   1
  -3   6   6 314.107   6.872   1
  -3   6   6 326.241   7.497   2
  -2   6   6 12.3259  1.5324   1
  -2   6   6 10.1132  1.4885   2
  -1   6   6 124.028   4.428   2
  -1   6   6 129.589   4.349   1
   0   6   6 399.576   8.839   2
   0   6   6 400.955   8.690   1
   1   6   6 99.5783  4.1000   2
   1   6   6 97.4914  4.0233   1
   2   6   6 2.51849 0.82124   3
   2   6   6 3.96047 1.10005   2
   3   6   6 19.5101  1.9216   3
   3   6   6 19.0313  2.2565   2
   4   6   6 20.8022  2.1577   3
   4   6   6 22.4139  2.5493   2
   5   6   6 11.7098  1.9695   2
   5   6   6 15.2577  2.0420   3
   6   6   6 4.97611 1.37675   2
   6   6   6 4.74765 1.32159   3
 -12   7   6 17.3640  2.2938   2
 -11   7   6 15.4619  2.3111   2
 -10   7   6 2.00729 1.07370   2
  -9   7   6 9.10193 1.60018   2
  -8   7   6 11.8172  1.7920   2
  -7   7   6 71.1726  3.4774   2
  -7   7   6 68.0144  2.6295   1
  -6   7   6 335.575   8.178   2
  -6   7   6 339.812   6.910   1
  -5   7   6 41.6445  2.6628   2
  -5   7   6 44.3604  2.3210   1
  -4   7   6 76.0757  3.1794   1
  -4   7   6 80.1356  3.6192   2
  -3   7   6 13.9669  1.8440   2
  -3   7   6 12.6461  1.6333   1
  -2   7   6 0.56514 0.59761   1
  -2   7   6 3.03636 0.92327   2
  -1   7   6 26.7797  2.5005   1
  -1   7   6 26.5456  2.4858   2
   0   7   6 10.4655  1.6715   1
   0   7   6 9.54219 1.61928   2
   1   7   6 5.03034 1.31870   2
   2   7   6 4.05329 1.18375   2
   3   7   6 4.18547 1.28911   2
   4   7   6 -0.2104  0.7554   2
   5   7   6 39.9284  3.6416   2
 -12   8   6 71.5562  4.1154   2
 -11   8   6 1.81831 1.17074   2
 -10   8   6 0.58040 0.89914   2
  -9   8   6 44.5301  3.0837   2
  -8   8   6 9.68317 1.72894   2
  -7   8   6 4.58736 1.23342   2
  -6   8   6 9.12038 1.35180   1
  -6   8   6 7.19679 1.50109   2
  -5   8   6 95.1944  4.2267   2
  -5   8   6 96.9988  3.7222   1
  -4   8   6 14.4300  1.8536   1
  -4   8   6 15.2093  2.0339   2
  -3   8   6 10.3483  1.6634   2
  -3   8   6 6.88652 1.35908   1
  -2   8   6 12.5007  1.8680   2
  -2   8   6 14.3331  1.8943   1
  -1   8   6 13.8407  1.9338   2
  -1   8   6 14.1597  1.9712   1
   0   8   6 3.91304 1.13175   2
   1   8   6 5.27370 1.44592   2
   2   8   6 0.30284 0.81029   2
   3   8   6 0.25522 0.90408   2
   4   8   6 1.95071 1.04073   2
 -12   9   6 52.9814  3.7670   2
 -11   9   6 0.20462 1.00180   2
 -10   9   6 7.79998 1.81258   2
  -9   9   6 51.6814  3.4134   2
  -8   9   6 39.9913  3.0406   2
  -7   9   6 0.03570 0.78302   2
  -6   9   6 65.9214  3.7813   2
  -5   9   6 35.4543  2.7251   2
  -4   9   6 7.64351 1.54514   2
  -4   9   6 8.84808 1.61023   1
  -3   9   6 7.27506 1.53485   1
  -3   9   6 6.67865 1.49755   2
  -2   9   6 29.4701  2.8970   1
  -2   9   6 23.8784  2.6064   2
  -1   9   6 0.59613 0.80863   2
   0   9   6 3.02945 1.13850   2
   1   9   6 -0.2481  0.7904   2
   2   9   6 3.73616 1.38920   2
   3   9   6 8.35783 1.77653   2
 -11  10   6 30.5109  3.4454   2
 -10  10   6 1.52908 1.21918   2
  -9  10   6 26.2545  3.0333   2
  -8  10   6 0.45149 0.98746   2
  -7  10   6 0.07645 0.95639   2
  -6  10   6 17.3138  2.4267   2
  -5  10   6 31.6421  3.2870   2
  -4  10   6 0.30566 0.84829   2
  -3  10   6 0.68326 0.84009   2
  -2  10   6 16.6242  2.3287   2
  -1  10   6 -0.1962  0.7260   2
   0  10   6 -0.7538  0.7583   2
   1  10   6 4.85869 1.59988   2
 -10  11   6 4.35232 1.59933   2
  -9  11   6 58.3400  3.9746   2
  -8  11   6 12.7779  2.3658   2
  -7  11   6 74.9970  4.3740   2
  -6  11   6 2.01236 1.14696   2
  -5  11   6 3.89315 1.40279   2
  -4  11   6 -1.5957  0.6010   2
  -3  11   6 0.59144 0.91452   2
  -2  11   6 23.3105  2.8793   2
  -1  11   6 49.6613  3.6083   2
  -7  12   6 37.1969  3.9399   2
  -6  12   6 3.04894 1.58885   2
  -5  12   6 0.04382 1.08843   2
  -4  12   6 5.45254 1.69831   2
  -4  15  -7 1.46171 1.37585   3
  -5  15  -7 6.94034 1.86580   3
  -6  15  -7 13.8163  2.4676   3
  -7  15  -7 7.36812 1.95592   3
  -1  14  -7 0.68042 1.12128   3
  -2  14  -7 49.5633  3.7299   3
  -3  14  -7 29.1349  3.3878   3
  -4  14  -7 4.98395 1.51973   3
  -5  14  -7 27.4086  3.1783   3
  -6  14  -7 6.36193 1.76855   3
  -7  14  -7 2.09097 1.06916   2
  -7  14  -7 0.12776 0.87616   3
   7 -14   7 1.52131 1.10663   2
  -8  14  -7 33.9756  3.4953   3
   8 -14   7 31.5496  3.3509   2
  -9  14  -7 0.39927 1.07093   3
   9 -14   7 -0.5273  1.2120   2
   1  13  -7 7.50601 1.85404   3
   0  13  -7 15.0641  2.4329   3
  -1  13  -7 47.6994  3.4609   3
  -2  13  -7 138.380   5.772   3
  -3  13  -7 21.4182  2.7912   3
  -4  13  -7 4.86435 1.41245   3
  -5  13  -7 205.978   6.986   3
  -5  13  -7 230.288   6.794   2
  -6  13  -7 36.6909  3.5124   3
  -6  13  -7 42.2835  2.7915   2
  -7  13  -7 45.6208  3.3629   3
   7 -13   7 47.6861  3.2169   2
  -8  13  -7 3.43655 1.22167   3
   8 -13   7 3.02394 1.26207   2
  -9  13  -7 -0.8472  1.1445   3
   9 -13   7 1.81457 1.26855   2
 -10  13  -7 0.72621 1.04426   3
  10 -13   7 1.44108 1.28521   2
   3  12  -7 6.26391 1.60637   3
   2  12  -7 11.9010  2.1573   3
   1  12  -7 24.1145  2.9875   3
   0  12  -7 1.89435 1.18192   3
  -1  12  -7 26.7591  2.9879   3
  -2  12  -7 100.524   4.656   3
  -3  12  -7 18.6379  2.4110   3
  -4  12  -7 5.71186 1.42525   3
  -4  12  -7 5.41720 1.19789   2
  -5  12  -7 120.855   5.012   3
  -5  12  -7 112.321   4.240   2
  -6  12  -7 43.0264  2.6879   2
  -6  12  -7 43.5304  3.0537   3
   6 -12   7 39.1289  2.6834   2
  -7  12  -7 2.25374 1.06300   3
   7 -12   7 0.89483 0.96427   2
  -8  12  -7 98.9198  4.7839   3
   8 -12   7 107.990   4.783   2
  -9  12  -7 1.79050 1.09992   3
   9 -12   7 0.99078 1.10696   2
 -10  12  -7 122.193   5.459   3
  10 -12   7 115.848   5.414   2
 -11  12  -7 0.66464 0.83767   3
  11 -12   7 2.26540 1.39638   2
   4  11  -7 1.76175 1.15096   3
  -4 -11   7 1.84375 1.09838   1
   3  11  -7 23.6900  2.9483   3
  -3 -11   7 24.3292  3.1516   1
   2  11  -7 8.27983 1.75414   3
   1  11  -7 4.35397 1.35206   3
   0  11  -7 -0.2554  0.6193   3
  -1  11  -7 10.2551  1.7748   3
  -2  11  -7 34.4156  2.5949   3
  -3  11  -7 1.24032 0.84689   3
  -3  11  -7 1.19918 0.76090   2
  -4  11  -7 5.22953 1.10490   2
  -4  11  -7 7.14280 1.52205   3
  -5  11  -7 257.752   7.254   3
  -5  11  -7 249.948   6.365   2
   5 -11   7 263.116   6.666   2
  -6  11  -7 0.04326 0.68483   3
   6 -11   7 0.79051 0.75803   2
  -7  11  -7 21.2240  2.4751   3
   7 -11   7 13.3699  1.8957   2
  -8  11  -7 116.510   4.909   3
   8 -11   7 118.432   4.902   2
  -9  11  -7 42.8379  3.1026   3
   9 -11   7 45.8840  3.2435   2
 -10  11  -7 4.80450 1.53666   3
  10 -11   7 1.51174 1.18258   2
 -11  11  -7 6.28467 1.65129   3
  11 -11   7 2.40758 1.37226   2
 -12  11  -7 -0.6397  0.7762   3
  12 -11   7 -1.7187  0.9964   2
   5  10  -7 1.27941 1.13080   3
  -5 -10   7 2.09510 1.13448   1
   4  10  -7 7.62245 1.73415   3
  -4 -10   7 12.6626  2.0132   1
   3  10  -7 25.6829  2.8972   3
  -3 -10   7 29.5194  2.9422   1
   2  10  -7 19.1583  2.4075   3
  -2 -10   7 29.5265  2.8957   1
   1  10  -7 29.2197  2.8529   3
  -1 -10   7 29.9762  2.8744   1
   0  10  -7 209.113   6.407   3
   0 -10   7 211.483   6.947   1
  -1  10  -7 0.26824 0.65883   3
  -2  10  -7 452.359   9.766   3
  -3  10  -7 22.0005  2.3486   3
  -3  10  -7 17.8738  1.6622   2
  -4  10  -7 112.451   4.454   3
   4 -10   7 106.440   3.764   2
  -5  10  -7 94.5337  4.0380   3
   5 -10   7 95.4495  3.7151   2
  -6  10  -7 25.7151  2.5907   3
   6 -10   7 29.6580  2.2304   2
  -7  10  -7 18.6607  2.2762   3
   7 -10   7 18.3414  2.1728   2
  -8  10  -7 37.1962  2.7724   3
   8 -10   7 41.3269  2.9039   2
  -9  10  -7 30.2098  2.9828   3
   9 -10   7 32.1095  2.9922   2
 -10  10  -7 9.00464 1.79556   3
  10 -10   7 14.7832  2.3021   2
 -11  10  -7 2.89926 1.33182   3
  11 -10   7 3.60893 1.48280   2
 -12  10  -7 24.1558  2.9431   3
  12 -10   7 23.6145  2.9815   2
   6   9  -7 27.0621  3.2332   3
  -6  -9   7 26.6201  2.8241   1
   5   9  -7 0.93206 1.03567   3
  -5  -9   7 3.89788 1.14563   1
   4   9  -7 19.8032  2.4293   3
  -4  -9   7 26.0625  2.6854   1
   3   9  -7 20.7464  2.4123   3
  -3  -9   7 16.9403  2.1097   1
   2   9  -7 2.03821 0.93394   3
  -2  -9   7 0.68119 0.65312   1
   1   9  -7 5.62673 1.27045   3
  -1  -9   7 4.20295 1.07750   1
   0   9  -7 160.091   5.196   3
   0  -9   7 166.481   5.275   1
  -1   9  -7 40.1024  2.5223   3
   1  -9   7 40.2739  1.8008   2
   1  -9   7 41.0661  2.5568   1
  -2   9  -7 21.7173  2.1952   3
   2  -9   7 21.1718  1.4216   2
  -3   9  -7 130.337   4.519   3
   3  -9   7 131.857   3.850   2
  -4   9  -7 1018.84   16.28   3
   4  -9   7 1017.77   15.43   2
  -5   9  -7 7.88654 1.42132   3
   5  -9   7 9.47750 1.41072   2
  -6   9  -7 208.100   5.997   3
   6  -9   7 204.302   5.734   2
  -7   9  -7 3.29933 1.02093   3
   7  -9   7 3.07002 0.99937   2
  -8   9  -7 22.7671  2.4120   3
   8  -9   7 21.6612  2.3761   2
  -9   9  -7 8.93786 1.67461   3
   9  -9   7 6.42871 1.43022   2
 -10   9  -7 4.93273 1.39868   3
  10  -9   7 4.48114 1.47270   2
 -11   9  -7 1.95601 1.20220   3
  11  -9   7 2.01459 1.31614   2
 -12   9  -7 2.88365 1.39224   3
  12  -9   7 4.52082 1.53945   2
   7   8  -7 7.96784 1.75992   3
  -7  -8   7 8.42120 1.58341   1
   6   8  -7 9.15535 1.80205   3
  -6  -8   7 11.0995  1.7728   1
   5   8  -7 21.3213  2.5559   3
  -5  -8   7 20.3619  2.3247   1
   4   8  -7 16.5997  2.1812   3
  -4  -8   7 16.0835  2.0496   1
   3   8  -7 165.944   5.482   3
  -3  -8   7 166.542   5.326   1
   2   8  -7 2.32903 0.89026   3
  -2  -8   7 2.45582 0.86553   1
   1   8  -7 46.1760  2.6657   3
  -1  -8   7 51.1358  2.7717   1
   0   8  -7 232.300   6.037   3
   0  -8   7 226.746   5.956   1
  -1   8  -7 1.70613 0.68379   3
   1  -8   7 3.39243 0.63729   2
   1  -8   7 2.39604 0.83402   1
  -2   8  -7 21.6674  2.0492   3
   2  -8   7 20.7697  1.3606   2
   2  -8   7 20.9954  2.0287   1
  -3   8  -7 1657.76   23.45   3
   3  -8   7 1720.46   23.76   1
   3  -8   7 1685.68   22.47   2
  -4   8  -7 138.096   4.478   3
   4  -8   7 143.143   4.136   2
  -5   8  -7 5.44726 1.16580   3
   5  -8   7 5.50537 1.04628   2
  -6   8  -7 220.489   6.056   3
   6  -8   7 231.234   6.024   2
  -7   8  -7 9.21286 1.51843   3
   7  -8   7 9.65792 1.51591   2
  -8   8  -7 20.0015  2.2813   3
   8  -8   7 19.5610  2.2297   2
  -9   8  -7 65.9646  3.5370   3
   9  -8   7 64.0124  3.5956   2
 -10   8  -7 138.624   5.357   3
  10  -8   7 134.131   5.425   2
 -11   8  -7 1.31972 0.80383   3
  11  -8   7 1.41005 1.08321   2
 -12   8  -7 5.83352 1.53997   3
  12  -8   7 3.60380 1.51827   2
   8   7  -7 21.0006  2.8057   3
  -8  -7   7 19.7960  2.2414   1
   7   7  -7 -0.2656  0.7260   3
  -7  -7   7 0.44082 0.71399   1
   6   7  -7 5.50021 1.40275   3
  -6  -7   7 7.64515 1.37292   1
   5   7  -7 55.9030  3.1902   3
  -5  -7   7 56.6124  2.9864   1
   4   7  -7 10.9181  1.6518   3
  -4  -7   7 14.1439  1.6845   1
   3   7  -7 45.5020  2.6740   3
  -3  -7   7 45.0417  2.5576   1
   2   7  -7 49.5272  2.6398   3
  -2  -7   7 48.0753  2.5461   1
   1   7  -7 13.8644  1.6295   3
  -1  -7   7 19.4386  1.9219   1
   0   7  -7 386.421   7.954   3
   0  -7   7 406.791   8.067   1
   0  -7   7 409.049   6.112   2
  -1   7  -7 187.039   4.982   3
   1  -7   7 182.792   3.819   2
   1  -7   7 181.526   4.966   1
  -2   7  -7 -0.4212  0.3562   3
   2  -7   7 0.24835 0.46386   1
   2  -7   7 0.21240 0.37043   2
  -3   7  -7 204.349   5.277   3
   3  -7   7 193.686   5.057   1
   3  -7   7 203.537   4.676   2
  -4   7  -7 245.350   5.940   3
   4  -7   7 250.912   5.612   2
  -5   7  -7 646.318  11.358   3
   5  -7   7 665.126  11.131   2
  -6   7  -7 228.487   5.983   3
   6  -7   7 230.511   5.946   2
  -7   7  -7 17.9767  1.9948   3
   7  -7   7 18.4522  2.0759   2
  -8   7  -7 350.751   8.211   3
   8  -7   7 350.672   8.380   2
  -9   7  -7 -0.5522  0.5803   3
   9  -7   7 -1.3571  0.5583   2
 -10   7  -7 142.452   5.394   3
  10  -7   7 133.035   5.340   2
 -11   7  -7 69.4209  3.9278   3
  11  -7   7 64.8272  3.8880   2
 -12   7  -7 12.1127  2.1706   3
  12  -7   7 15.7948  2.4643   2
   9   6  -7 0.53188 0.90932   3
  -9  -6   7 1.64085 0.95507   1
   8   6  -7 32.8592  3.3411   3
  -8  -6   7 32.3813  2.3591   1
   7   6  -7 -1.6066  0.5813   3
  -7  -6   7 0.69308 0.62024   1
   6   6  -7 3.84012 1.11835   3
  -6  -6   7 2.68531 0.88521   1
   5   6  -7 220.089   6.305   3
  -5  -6   7 224.374   5.905   1
   4   6  -7 288.792   7.027   3
  -4  -6   7 285.351   6.682   1
   3   6  -7 0.47756 0.54687   3
  -3  -6   7 0.33719 0.44291   1
   2   6  -7 4.01649 0.96424   3
  -2  -6   7 5.14470 0.97902   1
   1   6  -7 14.6612  1.5554   3
  -1  -6   7 16.9948  1.6725   1
   0   6  -7 180.729   4.684   3
   0  -6   7 178.620   4.721   1
   0  -6   7 179.593   3.340   2
  -1   6  -7 21.4528  1.5370   3
   1  -6   7 23.7376  1.2260   2
   1  -6   7 27.0687  1.7554   1
  -2   6  -7 19.6245  1.4519   3
   2  -6   7 20.1196  1.4915   1
   2  -6   7 16.2117  1.1166   2
  -3   6  -7 24.2519  1.6277   3
   3  -6   7 23.8391  1.4666   2
   3  -6   7 30.3478  1.8023   1
  -4   6  -7 38.8920  2.1117   3
   4  -6   7 38.0010  1.9799   2
   4  -6   7 39.0802  2.0678   1
  -5   6  -7 0.86448 0.55883   3
   5  -6   7 -0.4080  0.4300   2
  -6   6  -7 93.2700  3.5588   3
   6  -6   7 98.5378  3.6693   2
  -7   6  -7 247.097   6.333   3
   7  -6   7 242.748   6.385   2
  -8   6  -7 0.65204 0.75028   3
   8  -6   7 0.73803 0.76927   2
  -9   6  -7 9.09053 1.55665   3
   9  -6   7 9.36438 1.65967   2
 -10   6  -7 5.25107 1.36543   3
  10  -6   7 9.42231 1.75063   2
 -11   6  -7 16.9845  2.3870   3
  11  -6   7 15.9584  2.3419   2
 -12   6  -7 46.4313  3.4844   3
  12  -6   7 53.4894  3.7863   2
  10   5  -7 2.71568 1.36949   3
 -10  -5   7 1.08645 0.83148   1
   9   5  -7 98.2323  4.8337   3
  -9  -5   7 100.591   3.995   1
   8   5  -7 82.6148  4.1594   3
  -8  -5   7 81.2358  3.4616   1
   7   5  -7 66.1203  3.5353   3
  -7  -5   7 69.7550  3.0938   1
   6   5  -7 3.85503 1.10114   3
  -6  -5   7 2.60373 0.79960   1
   5   5  -7 43.7452  2.5574   3
  -5  -5   7 44.2938  2.3116   1
   4   5  -7 3.56903 0.89052   3
  -4  -5   7 3.46032 0.82793   1
   3   5  -7 98.8838  3.4717   3
  -3  -5   7 95.6199  3.2701   1
   2   5  -7 1791.99   23.70   3
  -2  -5   7 1784.73   23.81   1
   1   5  -7 2.66194 0.67864   3
  -1  -5   7 3.87609 0.39390   2
  -1  -5   7 4.68826 0.88558   1
   0   5  -7 86.2613  2.9208   3
   0  -5   7 91.7931  3.0494   1
   0  -5   7 92.8827  2.1757   2
  -1   5  -7 33.5745  1.7647   3
   1  -5   7 35.8457  1.8902   1
   1  -5   7 40.0445  1.5566   2
  -2   5  -7 360.722   6.785   3
   2  -5   7 351.328   6.253   2
   2  -5   7 352.225   6.817   1
  -3   5  -7 112.151   3.386   3
   3  -5   7 105.303   3.149   2
   3  -5   7 102.152   3.275   1
  -4   5  -7 92.2501  3.1389   3
   4  -5   7 91.9998  3.1160   2
   4  -5   7 84.2989  2.9950   1
  -5   5  -7 0.54303 0.43063   3
   5  -5   7 0.54007 0.48538   2
  -6   5  -7 106.314   3.750   3
   6  -5   7 113.365   4.049   2
  -7   5  -7 19.8248  2.0355   3
   7  -5   7 17.4414  1.9633   2
  -8   5  -7 3.33248 0.97519   3
   8  -5   7 4.23012 1.18517   2
  -9   5  -7 50.3588  2.9948   3
   9  -5   7 47.9737  3.1042   2
 -10   5  -7 63.4953  3.6406   3
  10  -5   7 73.8548  3.9245   2
 -11   5  -7 1.33010 1.00983   3
  11  -5   7 1.07512 0.91746   2
 -12   5  -7 226.900   7.743   3
  12  -5   7 236.726   8.050   2
  10   4  -7 7.00115 1.74784   3
 -10  -4   7 6.38129 1.20308   1
   9   4  -7 -0.5908  0.6656   3
  -9  -4   7 0.47617 0.59673   1
   8   4  -7 44.2945  2.9029   3
  -8  -4   7 42.3888  2.2775   1
   7   4  -7 8.57447 1.53153   3
  -7  -4   7 5.85704 1.01517   1
   6   4  -7 174.027   5.234   3
  -6  -4   7 169.318   4.551   1
   5   4  -7 0.24906 0.50611   3
  -5  -4   7 0.57399 0.47051   1
   4   4  -7 1.92643 0.63615   3
  -4  -4   7 2.02717 0.60493   1
   3   4  -7 85.3617  3.0034   3
  -3  -4   7 88.5355  2.9340   1
   2   4  -7 672.601  10.533   3
  -2  -4   7 680.763  10.650   1
   1   4  -7 171.720   4.067   3
  -1  -4   7 170.207   2.939   2
  -1  -4   7 166.856   4.127   1
   0   4  -7 1753.29   22.52   3
   0  -4   7 1748.90   21.66   2
   0  -4   7 1814.17   23.25   1
  -1   4  -7 22.2278  1.3557   3
   1  -4   7 25.3808  1.2703   2
   1  -4   7 26.1544  1.5407   1
  -2   4  -7 94.0096  2.8526   3
   2  -4   7 93.4273  3.0142   1
   2  -4   7 96.0771  2.7608   2
  -3   4  -7 112.320   3.268   3
   3  -4   7 105.602   3.197   2
   3  -4   7 112.822   3.348   1
  -4   4  -7 7.93624 1.06917   3
   4  -4   7 8.21171 1.09253   1
   4  -4   7 8.90800 1.18182   2
  -5   4  -7 295.544   6.352   3
   5  -4   7 292.920   6.556   2
  -6   4  -7 426.364   8.385   3
  -7   4  -7 188.160   5.324   3
   7  -4   7 182.376   5.493   2
  -8   4  -7 52.2469  2.9378   3
   8  -4   7 57.8339  3.1473   2
  -9   4  -7 7.76513 1.53303   3
   9  -4   7 6.67863 1.39092   2
 -10   4  -7 33.8406  3.1485   3
  10  -4   7 41.5436  3.0776   2
 -11   4  -7 1.29251 0.90331   3
  11  -4   7 1.25774 1.17892   2
 -12   4  -7 6.52721 1.81873   3
  12  -4   7 6.69470 1.84148   2
  11   3  -7 -0.8996  0.8706   3
 -11  -3   7 -0.9864  0.5188   1
  10   3  -7 31.9052  3.1968   3
 -10  -3   7 32.5019  2.0313   1
   9   3  -7 8.61926 1.64481   3
  -9  -3   7 9.02239 1.23069   1
   8   3  -7 2.25129 0.85520   3
  -8  -3   7 2.68657 0.73765   1
   7   3  -7 168.307   5.216   3
  -7  -3   7 171.200   4.354   1
   6   3  -7 55.7454  2.7388   3
  -6  -3   7 55.8668  2.2881   1
   5   3  -7 717.260  11.801   3
  -5  -3   7 738.618  11.151   1
   4   3  -7 10.5912  1.2517   3
  -4  -3   7 13.5054  1.3237   1
   3   3  -7 233.739   4.974   3
  -3  -3   7 224.042   4.847   1
   2   3  -7 641.771   9.624   3
  -2  -3   7 629.784   9.852   1
  -2  -3   7 637.120   8.113   2
   1   3  -7 2.65629 0.56417   3
  -1  -3   7 3.25983 0.66862   1
  -1  -3   7 3.05395 0.47483   2
   0   3  -7 43.7964  1.7344   3
   0  -3   7 42.5813  1.8987   1
   0  -3   7 44.4738  1.6035   2
  -1   3  -7 1026.26   13.77   3
   1  -3   7 1008.50   14.51   1
   1  -3   7 1040.29   13.98   2
  -2   3  -7 1066.55   14.39   3
   2  -3   7 1059.00   15.05   1
   2  -3   7 1053.51   14.73   2
  -3   3  -7 29.1159  1.5616   3
   3  -3   7 29.8832  1.7069   1
   3  -3   7 32.7218  1.7622   2
  -4   3  -7 4.02389 0.76970   3
   4  -3   7 2.10626 0.63524   1
   4  -3   7 3.41550 0.77320   2
  -5   3  -7 19.9415  1.7521   3
   5  -3   7 19.6798  1.8541   2
  -6   3  -7 2.31190 0.78234   3
   6  -3   7 1.95879 0.79029   2
  -7   3  -7 1.14121 0.72548   3
   7  -3   7 0.20904 0.54561   2
  -8   3  -7 15.7231  2.0032   3
   8  -3   7 17.1130  2.1029   2
  -9   3  -7 0.00980 0.55742   3
   9  -3   7 0.52204 0.75265   2
 -10   3  -7 11.5091  1.9522   3
  10  -3   7 10.4021  1.9253   2
 -11   3  -7 2.55524 1.23105   3
  11  -3   7 2.75916 1.30431   2
 -12   3  -7 10.4592  2.2550   3
  12  -3   7 13.7060  2.4391   2
  11   2  -7 22.3175  2.8036   3
 -11  -2   7 20.8332  1.4998   1
  10   2  -7 2.18907 0.99184   3
 -10  -2   7 3.20375 0.79596   1
   9   2  -7 29.0952  2.7480   3
  -9  -2   7 28.1833  1.6893   1
   8   2  -7 0.35212 0.59514   3
  -8  -2   7 0.60757 0.47189   1
   7   2  -7 0.00246 0.53363   3
  -7  -2   7 -0.3039  0.3698   1
   6   2  -7 68.9106  2.8653   3
  -6  -2   7 66.7719  2.3436   1
   5   2  -7 114.548   3.489   3
  -5  -2   7 118.127   3.123   1
  -5  -2   7 114.967   2.198   2
   4   2  -7 16.6200  1.2067   3
  -4  -2   7 15.3475  0.7192   2
  -4  -2   7 15.7683  1.1579   1
   3   2  -7 166.678   3.762   3
  -3  -2   7 165.310   2.896   2
  -3  -2   7 163.937   3.790   1
   2   2  -7 208.683   4.093   3
  -2  -2   7 205.355   4.404   1
  -2  -2   7 211.476   3.666   2
   1   2  -7 52.5130  1.7489   3
  -1  -2   7 57.8285  1.7915   2
  -1  -2   7 53.0002  2.0525   1
   0   2  -7 391.552   6.042   3
   0  -2   7 375.324   6.717   1
   0  -2   7 373.432   6.322   2
  -1   2  -7 46.2387  1.6769   3
   1  -2   7 45.8123  1.9987   1
   1  -2   7 51.7797  1.9832   2
  -2   2  -7 651.089   9.528   3
   2  -2   7 653.685  10.304   2
   2  -2   7 664.397  10.377   1
  -3   2  -7 153.037   3.704   3
   3  -2   7 159.127   4.228   2
   3  -2   7 157.385   4.125   1
  -4   2  -7 207.129   4.714   3
   4  -2   7 207.555   5.212   2
   4  -2   7 215.481   5.003   1
  -5   2  -7 47.0837  2.2406   3
   5  -2   7 45.2985  2.4348   2
  -6   2  -7 2.77918 0.81186   3
   6  -2   7 3.72329 0.98306   2
  -7   2  -7 -0.6127  0.4384   3
   7  -2   7 -0.6647  0.5222   2
  -8   2  -7 157.332   5.226   3
   8  -2   7 161.014   5.545   2
  -9   2  -7 82.8581  4.0386   3
   9  -2   7 80.0959  4.1490   2
 -10   2  -7 2.33494 1.10593   3
  10  -2   7 1.78423 1.13323   2
 -11   2  -7 17.7105  2.5626   3
  11  -2   7 21.6478  2.8473   2
  12   1  -7 1.17256 1.10169   3
  11   1  -7 40.1048  3.5918   3
  10   1  -7 66.3926  3.5771   3
 -10  -1   7 70.0372  2.3330   1
   9   1  -7 37.9474  2.5175   3
  -9  -1   7 41.3352  1.7619   1
   8   1  -7 0.02361 0.57697   3
  -8  -1   7 0.99067 0.39667   1
   7   1  -7 3.81867 0.88991   3
  -7  -1   7 2.84531 0.57356   1
   6   1  -7 30.6674  1.7632   3
  -6  -1   7 30.7561  1.2995   2
  -6  -1   7 29.8814  1.4222   1
   5   1  -7 0.06724 0.30019   3
  -5  -1   7 0.35192 0.31882   2
  -5  -1   7 -0.1268  0.2496   1
   4   1  -7 60.7998  2.0950   3
  -4  -1   7 65.9907  1.8568   2
  -4  -1   7 64.7506  2.1361   1
   3   1  -7 26.4758  1.2287   3
  -3  -1   7 25.9147  1.3623   1
  -3  -1   7 28.8807  1.2137   2
   2   1  -7 2.46624 0.43231   3
  -2  -1   7 2.04571 0.44763   2
  -2  -1   7 2.76795 0.57521   1
   1   1  -7 1.67753 0.37497   3
  -1  -1   7 1.25745 0.43934   2
  -1  -1   7 1.71355 0.49463   1
   0   1  -7 86.9255  2.0918   3
   0  -1   7 86.4012  2.7238   1
   0  -1   7 90.1101  2.6771   2
  -1   1  -7 450.476   6.756   3
   1  -1   7 459.494   7.857   2
   1  -1   7 465.305   7.935   1
  -2   1  -7 1.11080 0.39164   3
   2  -1   7 0.41118 0.43413   1
   2  -1   7 0.23223 0.38582   2
  -3   1  -7 32.1882  1.5640   3
   3  -1   7 33.0254  1.8921   2
   3  -1   7 30.4223  1.7563   1
  -4   1  -7 87.4036  2.8846   3
   4  -1   7 91.6230  3.3895   2
   4  -1   7 85.6297  3.1126   1
  -5   1  -7 332.064   6.850   3
   5  -1   7 333.181   7.548   2
  -6   1  -7 0.49569 0.57815   3
   6  -1   7 1.40481 0.76425   2
  -7   1  -7 17.8465  1.9930   3
   7  -1   7 21.0948  2.3366   2
  -8   1  -7 101.438   4.205   3
   8  -1   7 95.4968  4.3876   2
  -9   1  -7 55.5589  3.3153   3
   9  -1   7 52.5777  3.3832   2
 -10   1  -7 1.89158 1.01632   3
  10  -1   7 1.46811 1.07322   2
  11  -1   7 30.4041  3.4030   2
  12   0  -7 8.67489 1.75714   3
  11   0  -7 37.0554  2.7561   3
  10   0  -7 10.1212  1.6542   3
   9   0  -7 69.3355  3.2143   3
   8   0  -7 16.8818  1.7599   3
  -8   0   7 17.0982  0.9946   1
   7   0  -7 365.458   7.192   3
  -7   0   7 353.533   6.310   2
  -7   0   7 361.472   5.869   1
   6   0  -7 76.0680  2.6596   3
  -6   0   7 77.7021  2.3886   2
  -6   0   7 78.3561  2.2578   1
   5   0  -7 3.67048 0.66196   3
  -5   0   7 3.70397 0.58925   1
  -5   0   7 3.12333 0.57377   2
   4   0  -7 61.4595  1.8924   3
  -4   0   7 59.8925  2.0006   1
  -4   0   7 60.7476  1.9862   2
   3   0  -7 31.8370  1.1550   3
  -3   0   7 33.4702  1.4643   2
  -3   0   7 29.7500  1.4425   1
   2   0  -7 56.9482  1.4149   3
  -2   0   7 56.7679  2.0296   2
  -2   0   7 58.1392  2.0874   1
   1   0  -7 14.3353  0.6490   3
  -1   0   7 13.0325  1.2215   1
  -1   0   7 12.2991  1.1807   2
   0   0  -7 285.748   4.306   3
   0   0   7 285.635   5.723   2
   0   0   7 286.164   5.678   1
  -1   0  -7 42.5295  1.4233   3
   1   0   7 44.3532  2.0180   1
   1   0   7 41.8656  2.0297   2
  -2   0  -7 76.3243  2.2160   3
   2   0   7 70.3455  2.7915   2
   2   0   7 73.1405  2.7290   1
  -3   0  -7 117.646   3.192   3
   3   0   7 117.742   3.696   1
   3   0   7 129.584   4.007   2
  -4   0  -7 273.418   5.711   3
   4   0   7 277.562   6.617   2
   4   0   7 266.845   6.122   1
  -5   0  -7 3.25178 0.84997   3
   5   0   7 3.99986 1.07798   2
  -6   0  -7 115.505   4.023   3
   6   0   7 115.079   4.442   2
  -7   0  -7 7.35602 1.33690   3
   7   0   7 6.53309 1.43827   2
  -8   0  -7 10.7913  1.7618   3
   8   0   7 13.0453  2.0426   2
   9   0   7 3.07372 1.15370   2
  10   0   7 55.6189  3.7364   3
  10   0   7 64.4758  4.0537   2
  12  -1  -7 4.91973 1.43169   3
  11  -1  -7 1.02535 0.80379   3
  10  -1  -7 89.2796  3.8019   3
   9  -1  -7 0.73664 0.56670   3
   8  -1  -7 6.58214 1.08014   3
  -8   1   7 6.74676 0.96723   2
   7  -1  -7 245.562   5.366   3
  -7   1   7 244.817   4.251   1
  -7   1   7 238.582   5.154   2
   6  -1  -7 65.3066  2.2870   3
  -6   1   7 72.3344  2.0338   1
  -6   1   7 67.6214  2.4075   2
   5  -1  -7 129.841   2.948   3
  -5   1   7 121.494   2.923   1
  -5   1   7 126.275   3.362   2
   4  -1  -7 29.8105  1.1162   3
  -4   1   7 27.4165  1.4550   2
  -4   1   7 29.2010  1.3901   1
   3  -1  -7 47.5454  1.1292   3
  -3   1   7 44.5762  1.8076   1
  -3   1   7 47.9953  1.9661   2
  -2   1   7 1254.43   17.19   2
  -2   1   7 1274.93   17.01   1
  -1   1   7 17.6873  1.2613   2
  -1   1   7 19.4851  1.2939   1
   0  -1  -7 215.186   3.345   3
   0   1   7 220.860   5.061   2
   0   1   7 214.264   4.850   1
  -1  -1  -7 33.9447  1.2660   3
   1   1   7 33.2533  1.8990   2
   1   1   7 31.7119  1.8106   1
  -2  -1  -7 0.58298 0.38053   3
   2   1   7 1.37729 0.60536   2
   2   1   7 2.34154 0.65507   1
  -3  -1  -7 861.947  12.568   3
   3   1   7 878.912  14.201   2
   3   1   7 902.413  13.885   1
  -4  -1  -7 362.411   6.974   3
   4   1   7 363.810   8.071   2
  -5  -1  -7 2.10971 0.78060   3
   5   1   7 1.24902 0.76442   2
  -6  -1  -7 98.8560  3.7939   3
   6   1   7 96.9351  4.1674   2
   7   1   7 41.1550  2.8920   2
   8   1   7 12.6401  2.0251   2
   8   1   7 6.79434 1.50202   3
   9   1   7 15.8690  2.3586   3
   9   1   7 20.3442  2.6840   2
  10   1   7 3.67668 1.36514   3
  10   1   7 2.98126 1.41580   2
  11  -2  -7 -1.1077  0.6248   3
  10  -2  -7 99.9167  3.8767   3
   9  -2  -7 114.888   3.872   3
  -9   2   7 108.671   3.671   2
   8  -2  -7 1.61993 0.66678   3
  -8   2   7 3.89493 0.84163   2
   7  -2  -7 32.7570  1.6815   3
  -7   2   7 31.1517  1.7936   2
  -7   2   7 32.7452  1.2671   1
   6  -2  -7 11.7778  1.0767   3
  -6   2   7 10.3868  0.9186   1
  -6   2   7 9.98601 1.18446   2
   5  -2  -7 69.6249  1.8630   3
  -5   2   7 67.4031  2.1099   1
  -5   2   7 72.6154  2.6121   2
   4  -2  -7 15.8107  0.6303   3
  -4   2   7 15.8899  1.4572   2
  -4   2   7 13.5033  1.0109   1
  -3   2   7 103.492   3.237   2
  -3   2   7 110.401   3.013   1
  -2   2   7 133.585   3.529   1
  -2   2   7 121.970   3.596   2
  -1   2   7 8.83283 1.11570   1
  -1   2   7 9.74520 1.22946   2
   0   2   7 5.11910 0.95996   2
   0   2   7 4.18034 0.44375   3
   0   2   7 5.75834 0.95315   1
   1   2   7 29.4971  1.2353   3
   1   2   7 31.4263  1.9443   2
   1   2   7 29.0936  1.7901   1
   2   2   7 23.6627  1.6989   1
   2   2   7 19.2793  1.9360   2
   2   2   7 20.2965  1.2145   3
   3   2   7 349.343   7.822   2
   3   2   7 358.007   7.621   1
   3   2   7 360.194   6.713   3
   4   2   7 3.94651 0.93505   3
   4   2   7 -0.3301  0.5044   2
   5   2   7 118.177   4.616   2
   5   2   7 118.526   4.014   3
   6   2   7 192.343   6.212   2
   6   2   7 187.866   5.617   3
   7   2   7 18.9056  2.2282   3
   7   2   7 15.6246  2.2301   2
   8   2   7 5.13195 1.33079   3
   8   2   7 8.49833 1.73999   2
   9   2   7 1.36648 1.01903   3
   9   2   7 -0.5330  0.9369   2
 -10   3   7 46.4410  2.5834   2
  -9   3   7 114.110   3.950   2
  -8   3   7 11.5108  1.4615   2
  -7   3   7 10.8185  0.9345   1
  -7   3   7 10.0625  1.3573   2
  -6   3   7 21.4869  1.5580   2
  -6   3   7 22.7902  1.2205   1
  -5   3   7 8.34292 1.15580   2
  -5   3   7 10.7408  1.0647   1
  -4   3   7 64.9186  2.2963   1
  -4   3   7 65.2145  2.6472   2
  -3   3   7 -0.4147  0.2753   2
  -3   3   7 0.03432 0.29067   1
  -2   3   7 31.2287  1.7864   1
  -2   3   7 29.7357  1.8192   2
  -1   3   7 0.53039 0.37873   1
  -1   3   7 1.43687 0.60215   2
   0   3   7 328.158   4.934   3
   0   3   7 341.256   6.968   1
   0   3   7 326.904   7.095   2
   1   3   7 0.34282 0.34862   3
   1   3   7 0.51759 0.42137   1
   1   3   7 0.12620 0.46104   2
   2   3   7 43.9842  2.5379   2
   2   3   7 46.4788  2.4843   1
   2   3   7 43.2190  1.8624   3
   3   3   7 0.35583 0.43654   3
   3   3   7 0.23423 0.60422   2
   4   3   7 0.61016 0.59146   3
   4   3   7 0.69765 0.74183   2
   5   3   7 0.15549 0.55276   3
   5   3   7 0.41044 0.71613   2
   6   3   7 55.4369  3.0615   3
   6   3   7 54.7581  3.3231   2
   7   3   7 116.716   4.768   3
   7   3   7 118.139   5.116   2
   8   3   7 149.393   6.054   2
   8   3   7 150.040   5.819   3
   9   3   7 18.4775  2.6934   3
 -10   4   7 16.9342  1.9996   2
  -9   4   7 47.5344  2.6864   2
  -8   4   7 6.66826 1.19976   2
  -8   4   7 6.84771 0.73162   1
  -7   4   7 12.5904  1.5340   2
  -7   4   7 14.4597  1.0196   1
  -6   4   7 15.6420  1.1534   1
  -6   4   7 14.8297  1.7134   2
  -5   4   7 0.26059 0.43710   2
  -5   4   7 -0.0551  0.3582   1
  -4   4   7 89.5146  3.3478   2
  -4   4   7 86.8556  2.8812   1
  -3   4   7 32.1948  2.0111   2
  -3   4   7 35.3553  1.9011   1
  -2   4   7 276.671   6.464   2
  -2   4   7 273.435   6.040   1
  -1   4   7 -0.2401  0.3861   2
  -1   4   7 0.74395 0.43399   1
   0   4   7 0.45152 0.61251   2
   0   4   7 0.28406 0.33455   3
   0   4   7 0.18557 0.38564   1
   1   4   7 44.0135  2.4883   1
   1   4   7 50.3932  1.8989   3
   1   4   7 46.9988  2.6143   2
   2   4   7 115.914   3.319   3
   2   4   7 110.678   4.142   1
   2   4   7 115.819   4.334   2
   3   4   7 5.30581 1.24331   2
   3   4   7 5.40525 0.97404   3
   4   4   7 22.1650  2.0461   3
   4   4   7 24.2947  2.5456   2
   5   4   7 -0.4446  0.6374   2
   5   4   7 -0.7811  0.4892   3
   6   4   7 17.2570  2.3355   2
   6   4   7 18.9631  2.2466   3
   7   4   7 -1.3927  0.7714   2
   7   4   7 1.02948 0.93733   3
   8   4   7 50.0569  3.5426   3
   8   4   7 57.8014  3.9345   2
 -11   5   7 5.36152 1.37097   2
 -10   5   7 60.9645  3.2736   2
  -9   5   7 200.635   5.921   2
  -8   5   7 75.7383  2.2874   1
  -8   5   7 75.3301  3.4279   2
  -7   5   7 0.45883 0.44743   1
  -7   5   7 -0.4977  0.4752   2
  -6   5   7 82.6182  2.7448   1
  -6   5   7 81.8860  3.4781   2
  -5   5   7 13.0789  1.6812   2
  -5   5   7 8.34522 1.09594   1
  -4   5   7 -0.4545  0.4074   1
  -4   5   7 -0.2145  0.4080   2
  -3   5   7 31.4917  1.9854   1
  -3   5   7 36.6173  2.2829   2
  -2   5   7 275.886   6.770   2
  -2   5   7 265.530   6.310   1
  -1   5   7 18.4509  1.9180   1
  -1   5   7 18.9077  2.0222   2
   0   5   7 257.013   6.743   2
   0   5   7 257.205   6.526   1
   1   5   7 19.4563  2.2064   2
   1   5   7 18.0207  2.0342   1
   2   5   7 -1.1178  0.4341   2
   3   5   7 16.4235  1.8578   3
   3   5   7 11.6469  1.8017   2
   4   5   7 3.34564 0.95974   3
   4   5   7 2.02666 0.97306   2
   5   5   7 2.71287 0.97899   3
   5   5   7 2.45733 1.20837   2
   6   5   7 28.3030  3.0727   2
   6   5   7 31.5272  3.0312   3
   7   5   7 21.8435  2.9238   2
 -12   6   7 30.4326  3.0007   2
 -11   6   7 74.9404  3.9269   2
 -10   6   7 4.32096 1.23577   2
  -9   6   7 84.8017  3.8785   2
  -8   6   7 52.3943  3.0091   2
  -8   6   7 49.5419  2.0511   1
  -7   6   7 0.38754 0.51863   1
  -7   6   7 1.12421 0.67046   2
  -6   6   7 524.508   9.045   1
  -6   6   7 501.841  10.356   2
  -5   6   7 157.825   4.424   1
  -5   6   7 163.583   5.212   2
  -4   6   7 181.393   5.505   2
  -4   6   7 180.653   4.937   1
  -3   6   7 117.041   4.385   2
  -3   6   7 118.961   4.053   1
  -2   6   7 383.229   8.674   2
  -2   6   7 378.025   8.194   1
  -1   6   7 0.02998 0.53419   1
  -1   6   7 0.37811 0.63213   2
   0   6   7 51.2677  2.9376   1
   0   6   7 48.7114  2.9319   2
   1   6   7 147.658   5.280   2
   2   6   7 -0.1427  0.6651   2
   3   6   7 0.07860 0.76175   2
   4   6   7 5.99766 1.53558   2
   5   6   7 9.98014 1.93815   2
   6   6   7 0.87374 1.05347   2
 -12   7   7 1.61463 1.14851   2
 -11   7   7 0.52206 0.94193   2
 -10   7   7 2.37462 1.11383   2
  -9   7   7 14.3046  2.0441   2
  -8   7   7 5.06205 0.93410   1
  -8   7   7 3.99574 1.13899   2
  -7   7   7 31.3944  1.9078   1
  -7   7   7 34.4422  3.0935   2
  -6   7   7 0.49376 0.56121   1
  -6   7   7 -0.1128  0.7398   2
  -5   7   7 184.756   5.108   1
  -5   7   7 185.869   5.906   2
  -4   7   7 2.57016 0.99467   2
  -4   7   7 2.59441 0.86557   1
  -3   7   7 97.6536  3.8759   1
  -3   7   7 103.560   4.289   2
  -2   7   7 8.37114 1.47005   1
  -2   7   7 8.80015 1.55781   2
  -1   7   7 18.7832  2.2029   2
  -1   7   7 18.7093  2.1337   1
   0   7   7 0.75428 0.76745   1
   0   7   7 0.40783 0.72203   2
   1   7   7 20.0424  2.4099   2
   2   7   7 6.05827 1.48583   2
   3   7   7 7.52877 1.66920   2
   4   7   7 65.4658  3.9468   2
   5   7   7 25.8714  3.1442   2
 -12   8   7 4.68307 1.44872   2
 -11   8   7 34.0952  3.4106   2
 -10   8   7 14.8853  2.2309   2
  -9   8   7 39.6705  2.9633   2
  -8   8   7 4.18389 1.26005   2
  -7   8   7 5.48094 1.11494   1
  -7   8   7 4.35910 1.37712   2
  -6   8   7 1.27528 0.69077   1
  -6   8   7 1.96629 1.08808   2
  -5   8   7 -0.4884  0.7004   2
  -5   8   7 -0.5337  0.5320   1
  -4   8   7 63.5271  3.1991   1
  -4   8   7 55.7319  3.3127   2
  -3   8   7 12.4539  1.9675   2
  -3   8   7 13.4462  1.9210   1
  -2   8   7 104.720   4.426   1
  -2   8   7 111.037   4.728   2
  -1   8   7 20.3381  2.4284   2
  -1   8   7 24.9030  2.6726   1
   0   8   7 2.22028 0.97922   2
   1   8   7 30.4546  3.1146   2
   2   8   7 0.07407 0.86755   2
   3   8   7 0.63744 0.96649   2
   4   8   7 31.7308  3.4802   2
 -11   9   7 100.318   5.080   2
 -10   9   7 2.17321 1.28727   2
  -9   9   7 19.5749  2.6598   2
  -8   9   7 16.9739  2.4480   2
  -7   9   7 2.74466 1.26645   2
  -6   9   7 1.41180 0.79192   1
  -6   9   7 2.94104 1.20415   2
  -5   9   7 20.0026  2.5710   2
  -5   9   7 18.8264  2.1888   1
  -4   9   7 12.8655  2.0413   2
  -4   9   7 17.0641  2.1571   1
  -3   9   7 0.97492 0.83289   1
  -3   9   7 1.64815 0.95249   2
  -2   9   7 1.34032 0.96018   2
  -2   9   7 3.47462 1.13954   1
  -1   9   7 1.72102 1.20787   2
   0   9   7 35.9301  3.4936   2
   1   9   7 45.6322  3.4049   2
   2   9   7 0.13520 1.02943   2
 -10  10   7 72.0339  4.4168   2
  -9  10   7 26.1245  3.2266   2
  -8  10   7 7.17377 1.66269   2
  -7  10   7 12.7041  2.2049   2
  -6  10   7 3.50013 1.34035   2
  -5  10   7 13.0970  2.2000   2
  -4  10   7 81.6769  4.4277   2
  -3  10   7 0.70913 0.83903   2
  -2  10   7 29.0901  3.2318   2
  -1  10   7 9.63515 2.01821   2
   0  10   7 -1.6049  0.8237   2
  -8  11   7 75.1019  4.6028   2
  -7  11   7 12.7607  2.3203   2
  -6  11   7 56.9515  4.0372   2
  -5  11   7 -1.0318  0.8204   2
  -4  11   7 40.4672  3.9905   2
  -3  11   7 91.9141  4.8844   2
  -2  11   7 6.32720 1.87837   2
  -5  15  -8 31.9539  3.6173   3
  -6  15  -8 0.91140 1.18173   3
  -1  14  -8 21.7072  3.0460   3
  -2  14  -8 -0.9075  0.8199   3
  -3  14  -8 25.3760  3.1754   3
  -4  14  -8 -0.4017  0.9199   3
  -5  14  -8 19.9895  2.8218   3
  -6  14  -8 40.6447  3.8701   3
  -7  14  -8 3.83025 1.32784   3
   7 -14   8 5.93823 1.62678   2
  -8  14  -8 1.89735 1.16130   3
   8 -14   8 4.34625 1.46067   2
  -9  14  -8 2.24635 1.20322   3
   9 -14   8 0.85557 1.14904   2
   1  13  -8 23.9372  3.0748   3
   0  13  -8 70.1451  4.2921   3
  -1  13  -8 82.6617  4.5395   3
  -2  13  -8 2.03198 1.14780   3
  -3  13  -8 67.2254  4.1423   3
  -4  13  -8 21.1814  2.8035   3
  -5  13  -8 75.9512  4.2784   3
  -6  13  -8 47.8477  4.1068   3
   6 -13   8 52.2857  3.2138   2
  -7  13  -8 0.91832 1.01895   3
   7 -13   8 0.17503 0.94818   2
  -8  13  -8 17.6031  2.6569   3
   8 -13   8 15.4672  2.2976   2
  -9  13  -8 25.1017  3.0826   3
   9 -13   8 24.1334  2.9862   2
 -10  13  -8 17.2326  2.5732   3
  10 -13   8 16.0329  2.5619   2
   3  12  -8 38.5640  3.9731   3
   2  12  -8 -0.0469  0.9938   3
   1  12  -8 17.8794  2.5452   3
   0  12  -8 31.3081  3.3243   3
  -1  12  -8 24.7893  2.8204   3
  -2  12  -8 50.3071  3.3425   3
  -3  12  -8 204.367   6.799   3
  -4  12  -8 11.7926  2.0222   3
  -5  12  -8 4.44074 1.39480   3
   5 -12   8 5.49458 1.31752   2
  -6  12  -8 150.572   5.851   3
   6 -12   8 153.100   5.306   2
  -7  12  -8 4.74900 1.37328   3
   7 -12   8 4.39290 1.41569   2
  -8  12  -8 29.4372  3.2277   3
   8 -12   8 31.2925  3.1049   2
  -9  12  -8 41.9126  3.8086   3
   9 -12   8 34.1656  3.3844   2
 -10  12  -8 17.8562  2.6242   3
  10 -12   8 13.3395  2.2702   2
 -11  12  -8 3.80665 1.51243   3
  11 -12   8 5.10412 1.71188   2
   4  11  -8 -0.5250  0.8947   3
  -4 -11   8 0.43363 1.02754   1
   3  11  -8 1.36588 1.00061   3
  -3 -11   8 1.28511 0.98481   1
   2  11  -8 1.63998 1.07719   3
   1  11  -8 17.7726  2.4704   3
   0  11  -8 195.236   6.489   3
  -1  11  -8 1.32682 0.94738   3
  -2  11  -8 -0.4021  0.6367   3
  -3  11  -8 265.284   7.493   3
  -4  11  -8 2.59161 0.99951   3
   4 -11   8 1.79698 0.78088   2
  -5  11  -8 -1.0287  0.6128   3
   5 -11   8 1.06090 0.82329   2
  -6  11  -8 56.0629  3.3586   3
   6 -11   8 53.9740  3.0806   2
  -7  11  -8 42.8906  2.9956   3
   7 -11   8 33.9362  2.6046   2
  -8  11  -8 70.7583  3.9158   3
   8 -11   8 64.9093  3.7007   2
  -9  11  -8 105.025   4.880   3
   9 -11   8 92.4013  4.4686   2
 -10  11  -8 4.55981 1.50592   3
  10 -11   8 9.53030 1.97851   2
 -11  11  -8 5.29954 1.64301   3
  11 -11   8 5.00277 1.62332   2
   5  10  -8 11.5342  2.1363   3
  -5 -10   8 13.8559  2.1439   1
   4  10  -8 19.2022  2.6521   3
  -4 -10   8 19.0560  2.4218   1
   3  10  -8 19.3113  2.4593   3
  -3 -10   8 28.5320  2.9368   1
   2  10  -8 230.604   7.145   3
  -2 -10   8 237.751   7.102   1
   1  10  -8 45.0134  3.0338   3
  -1 -10   8 41.8070  2.8457   1
   0  10  -8 197.074   6.240   3
   0 -10   8 193.318   6.387   1
  -1  10  -8 1.12238 0.70618   3
  -2  10  -8 258.575   7.029   3
  -3  10  -8 172.894   5.612   3
   3 -10   8 167.751   4.591   2
  -4  10  -8 8.31316 1.55205   3
   4 -10   8 5.73257 1.08622   2
  -5  10  -8 0.53720 0.64591   3
   5 -10   8 -0.2170  0.6002   2
  -6  10  -8 66.6535  3.5212   3
   6 -10   8 75.3537  3.4760   2
  -7  10  -8 12.5755  1.9694   3
   7 -10   8 10.5590  1.7720   2
  -8  10  -8 6.39734 1.45808   3
   8 -10   8 7.28116 1.47032   2
  -9  10  -8 38.0082  3.4772   3
   9 -10   8 39.5317  2.9429   2
 -10  10  -8 184.773   6.560   3
  10 -10   8 197.534   6.878   2
 -11  10  -8 0.76868 0.96092   3
  11 -10   8 -0.7999  1.0126   2
 -12  10  -8 0.20687 0.94334   3
  12 -10   8 1.63156 1.24163   2
   6   9  -8 21.1196  2.9393   3
  -6  -9   8 19.6326  2.4652   1
   5   9  -8 123.771   5.387   3
  -5  -9   8 124.249   5.073   1
   4   9  -8 0.66059 0.78097   3
  -4  -9   8 0.85859 0.76179   1
   3   9  -8 5.32409 1.29694   3
  -3  -9   8 4.79694 1.16461   1
   2   9  -8 35.1950  2.5767   3
  -2  -9   8 33.6813  2.4711   1
   1   9  -8 26.0507  2.6436   3
  -1  -9   8 23.9777  2.3886   1
   0   9  -8 25.9383  2.5150   3
   0  -9   8 22.1757  2.2886   1
  -1   9  -8 144.950   4.902   3
   1  -9   8 147.500   4.971   1
  -2   9  -8 618.549  11.523   3
   2  -9   8 605.899   9.829   2
  -3   9  -8 157.885   5.137   3
   3  -9   8 160.882   4.338   2
  -4   9  -8 18.0612  2.0844   3
   4  -9   8 17.0682  1.7617   2
  -5   9  -8 21.7311  2.2235   3
   5  -9   8 28.0468  1.9893   2
  -6   9  -8 0.34062 0.54384   3
   6  -9   8 -0.0918  0.5807   2
  -7   9  -8 4.36962 1.08462   3
   7  -9   8 2.21603 0.94706   2
  -8   9  -8 -0.0339  0.6357   3
   8  -9   8 -1.0906  0.6038   2
  -9   9  -8 34.5398  3.1620   3
   9  -9   8 40.5545  3.0084   2
 -10   9  -8 1.16199 1.07952   3
  10  -9   8 0.11836 0.98735   2
 -11   9  -8 -0.1219  0.8954   3
  11  -9   8 -1.6927  0.8958   2
 -12   9  -8 35.6699  3.7330   3
  12  -9   8 36.1700  3.8878   2
   7   8  -8 22.1357  2.8859   3
  -7  -8   8 23.0804  2.6932   1
   6   8  -8 39.2775  3.5740   3
  -6  -8   8 46.5102  2.9925   1
   5   8  -8 51.7360  3.2703   3
  -5  -8   8 41.4739  2.8132   1
   4   8  -8 39.7480  2.8043   3
  -4  -8   8 44.8338  2.7946   1
   3   8  -8 38.5150  2.6579   3
  -3  -8   8 39.1115  2.5542   1
   2   8  -8 453.009   9.655   3
  -2  -8   8 453.088   9.470   1
   1   8  -8 32.6962  2.2817   3
  -1  -8   8 31.3744  2.1869   1
   0   8  -8 -0.4608  0.3992   3
   0  -8   8 -0.4912  0.4974   1
  -1   8  -8 335.164   7.533   3
   1  -8   8 339.327   7.655   1
   1  -8   8 341.720   5.986   2
  -2   8  -8 1.51308 0.69855   3
   2  -8   8 3.49840 0.89788   1
   2  -8   8 1.96279 0.55995   2
  -3   8  -8 177.817   5.192   3
   3  -8   8 179.065   4.469   2
  -4   8  -8 2.22833 0.76075   3
   4  -8   8 1.69896 0.64286   2
  -5   8  -8 16.9079  1.9472   3
   5  -8   8 17.4210  1.8109   2
  -6   8  -8 0.74327 0.64928   3
   6  -8   8 -0.0182  0.6759   2
  -7   8  -8 73.6718  3.4999   3
   7  -8   8 80.5537  3.6316   2
  -8   8  -8 96.6649  4.2133   3
   8  -8   8 90.5625  4.0944   2
  -9   8  -8 14.7433  2.0382   3
   9  -8   8 16.0690  2.1933   2
 -10   8  -8 6.08709 1.40487   3
  10  -8   8 6.90681 1.72011   2
 -11   8  -8 -1.1956  0.8053   3
  11  -8   8 1.28911 0.91939   2
 -12   8  -8 0.82952 1.06325   3
  12  -8   8 0.61464 1.26680   2
   8   7  -8 21.3435  2.8191   3
  -8  -7   8 23.3774  2.5411   1
   7   7  -8 10.5299  1.9408   3
  -7  -7   8 8.05601 1.52955   1
   6   7  -8 55.8573  3.4074   3
  -6  -7   8 62.7216  3.2611   1
   5   7  -8 18.6169  2.2521   3
  -5  -7   8 15.3444  1.8925   1
   4   7  -8 7.14705 1.40383   3
  -4  -7   8 7.25334 1.29321   1
   3   7  -8 -0.0849  0.5111   3
  -3  -7   8 -0.3888  0.4344   1
   2   7  -8 87.8016  3.5736   3
  -2  -7   8 87.9731  3.4933   1
   1   7  -8 1.86243 0.72487   3
  -1  -7   8 2.85763 0.87501   1
   0   7  -8 295.034   6.766   3
   0  -7   8 300.782   6.856   1
   0  -7   8 293.925   4.887   2
  -1   7  -8 235.144   5.838   3
   1  -7   8 236.493   4.624   2
   1  -7   8 251.549   6.039   1
  -2   7  -8 1.18787 0.63261   3
   2  -7   8 1.27549 0.61863   1
   2  -7   8 1.23398 0.49513   2
  -3   7  -8 14.4495  1.6415   3
   3  -7   8 17.3758  1.7758   1
   3  -7   8 15.2787  1.4690   2
  -4   7  -8 235.115   5.936   3
   4  -7   8 237.500   5.573   2
  -5   7  -8 4.01304 0.93401   3
   5  -7   8 2.91103 0.88773   2
  -6   7  -8 100.552   3.865   3
   6  -7   8 94.8475  3.7175   2
  -7   7  -8 20.7594  2.1900   3
   7  -7   8 18.6058  2.0952   2
  -8   7  -8 92.8429  4.0071   3
   8  -7   8 89.7152  4.0743   2
  -9   7  -8 2.35985 0.91196   3
   9  -7   8 1.67782 0.91932   2
 -10   7  -8 7.35493 1.53734   3
  10  -7   8 3.59366 1.23237   2
 -11   7  -8 1.88951 1.11645   3
  11  -7   8 1.77364 1.13294   2
 -12   7  -8 1.27993 1.13071   3
  12  -7   8 1.59114 1.28847   2
   9   6  -8 2.22200 1.21541   3
  -9  -6   8 2.20668 0.99711   1
   8   6  -8 0.20971 0.86675   3
  -8  -6   8 2.74392 0.98259   1
   7   6  -8 30.4508  3.0198   3
  -7  -6   8 33.5522  2.3466   1
   6   6  -8 1.56714 0.91443   3
  -6  -6   8 1.38205 0.65085   1
   5   6  -8 10.3407  1.6087   3
  -5  -6   8 8.73666 1.35108   1
   4   6  -8 0.47721 0.62186   3
  -4  -6   8 -0.1648  0.4361   1
   3   6  -8 75.0179  3.2320   3
  -3  -6   8 80.0716  3.1737   1
   2   6  -8 43.7941  2.3514   3
  -2  -6   8 34.4902  2.1322   1
   1   6  -8 1.98447 0.70310   3
  -1  -6   8 2.82115 0.79467   1
   0   6  -8 39.3351  2.1101   3
   0  -6   8 41.6806  2.2352   1
   0  -6   8 42.5135  1.4847   2
  -1   6  -8 305.136   6.488   3
   1  -6   8 310.484   5.494   2
   1  -6   8 308.147   6.633   1
  -2   6  -8 60.9964  2.5868   3
   2  -6   8 58.5515  2.6134   1
   2  -6   8 60.8210  2.2217   2
  -3   6  -8 17.6961  1.6826   3
   3  -6   8 20.5800  1.5746   1
   3  -6   8 18.5560  1.3863   2
  -4   6  -8 8.76821 1.24140   3
   4  -6   8 9.21775 1.21146   2
   4  -6   8 8.92950 1.25951   1
  -5   6  -8 16.8156  1.7611   3
   5  -6   8 16.3337  1.7151   2
  -6   6  -8 11.8643  1.5451   3
   6  -6   8 9.94203 1.47749   2
  -7   6  -8 0.83760 0.61138   3
   7  -6   8 0.87678 0.74652   2
  -8   6  -8 3.64221 1.05424   3
   8  -6   8 2.65647 1.11437   2
  -9   6  -8 2.85418 1.02796   3
   9  -6   8 1.12740 1.01553   2
 -10   6  -8 6.81598 1.54123   3
  10  -6   8 6.69719 1.53328   2
 -11   6  -8 21.2469  2.6462   3
  11  -6   8 19.9217  2.6634   2
 -12   6  -8 63.3810  4.1224   3
  12  -6   8 59.3400  4.1917   2
   9   5  -8 1.24613 0.93503   3
  -9  -5   8 1.35277 0.77518   1
   8   5  -8 35.0726  3.2687   3
  -8  -5   8 37.0048  2.3146   1
   7   5  -8 0.15869 0.63784   3
  -7  -5   8 1.34357 0.59803   1
   6   5  -8 30.3446  2.2429   3
  -6  -5   8 30.7051  2.0226   1
   5   5  -8 15.6649  1.8639   3
  -5  -5   8 11.5100  1.4071   1
   4   5  -8 194.349   5.332   3
  -4  -5   8 188.914   4.951   1
   3   5  -8 41.7375  2.2544   3
  -3  -5   8 44.7231  2.2885   1
   2   5  -8 59.4161  2.5561   3
  -2  -5   8 57.1714  2.5478   1
   1   5  -8 2.69544 0.68250   3
  -1  -5   8 1.56570 0.32352   2
  -1  -5   8 2.07199 0.63801   1
   0   5  -8 18.1914  1.3805   3
   0  -5   8 16.2784  0.9418   2
   0  -5   8 16.1015  1.6290   1
  -1   5  -8 72.9493  2.7218   3
   1  -5   8 76.1489  2.3433   2
   1  -5   8 75.0053  2.8623   1
  -2   5  -8 2.10562 0.68688   3
   2  -5   8 2.42021 0.71604   1
   2  -5   8 3.12025 0.65587   2
  -3   5  -8 168.267   4.421   3
   3  -5   8 171.806   4.330   2
   3  -5   8 167.694   4.536   1
  -4   5  -8 26.2778  1.7225   3
   4  -5   8 30.4216  1.8903   1
   4  -5   8 23.9995  1.6861   2
  -5   5  -8 45.3820  2.3418   3
   5  -5   8 48.3250  2.4855   2
  -6   5  -8 9.61005 1.41291   3
   6  -5   8 8.57470 1.40352   2
  -7   5  -8 158.267   4.942   3
   7  -5   8 147.286   5.036   2
  -8   5  -8 55.1490  3.0400   3
   8  -5   8 47.4279  2.9782   2
  -9   5  -8 1.48178 0.88022   3
   9  -5   8 1.73102 0.98899   2
 -10   5  -8 39.5671  3.0006   3
  10  -5   8 48.2194  3.3650   2
 -11   5  -8 43.0865  3.2324   3
  11  -5   8 39.1736  3.7468   2
 -12   5  -8 1.32370 1.22617   3
  12  -5   8 0.77382 1.25021   2
  10   4  -8 2.16803 1.21024   3
 -10  -4   8 1.61712 0.82017   1
   9   4  -8 13.9332  2.1303   3
  -9  -4   8 10.9257  1.4761   1
   8   4  -8 6.80040 1.49579   3
  -8  -4   8 4.46086 0.90766   1
   7   4  -8 5.22596 1.24858   3
  -7  -4   8 4.48719 0.84634   1
   6   4  -8 3.43064 1.02476   3
  -6  -4   8 4.53403 0.88666   1
   5   4  -8 87.5835  3.4080   3
  -5  -4   8 87.7519  3.1491   1
   4   4  -8 34.4504  2.0128   3
  -4  -4   8 29.5074  1.7798   1
   3   4  -8 229.342   5.278   3
  -3  -4   8 222.598   5.210   1
   2   4  -8 389.093   7.212   3
  -2  -4   8 401.065   7.479   1
   1   4  -8 357.537   6.558   3
  -1  -4   8 340.064   6.759   1
  -1  -4   8 350.622   5.395   2
   0   4  -8 24.0453  1.4208   3
   0  -4   8 21.3993  1.1367   2
   0  -4   8 20.0904  1.4408   1
  -1   4  -8 48.9050  2.0296   3
   1  -4   8 50.6563  1.9328   2
   1  -4   8 50.1333  2.2685   1
  -2   4  -8 70.3088  2.4761   3
   2  -4   8 62.9483  2.5781   1
   2  -4   8 64.9449  2.3845   2
  -3   4  -8 15.5728  1.4696   3
   3  -4   8 13.7542  1.4242   2
   3  -4   8 14.9634  1.5689   1
  -4   4  -8 5.18790 0.90074   3
   4  -4   8 5.38360 0.96371   1
   4  -4   8 6.18470 1.04586   2
  -5   4  -8 0.67727 0.54415   3
   5  -4   8 1.11043 0.66047   2
  -6   4  -8 52.1159  2.6006   3
   6  -4   8 49.8523  2.7395   2
  -7   4  -8 15.7810  1.8322   3
   7  -4   8 15.0211  1.9299   2
  -8   4  -8 146.556   5.019   3
   8  -4   8 139.427   5.213   2
  -9   4  -8 20.1024  2.3882   3
   9  -4   8 19.5338  2.4055   2
 -10   4  -8 0.16898 0.75662   3
  10  -4   8 -0.1519  0.7932   2
 -11   4  -8 150.816   6.068   3
  11  -4   8 160.917   6.391   2
 -12   4  -8 -0.5410  1.0916   3
  12  -4   8 -2.0076  1.0523   2
  11   3  -8 37.7326  3.6780   3
 -11  -3   8 33.1605  2.0497   1
  10   3  -8 0.12106 0.87496   3
 -10  -3   8 2.28444 0.75721   1
   9   3  -8 0.73069 0.71785   3
  -9  -3   8 0.82439 0.60268   1
   8   3  -8 12.8125  1.8724   3
  -8  -3   8 7.70604 1.13798   1
   7   3  -8 51.7820  2.8399   3
  -7  -3   8 55.6539  2.3916   1
   6   3  -8 94.0185  3.5720   3
  -6  -3   8 92.7928  3.1053   1
   5   3  -8 26.3079  1.7539   3
  -5  -3   8 21.5679  1.4711   1
   4   3  -8 1013.08   14.60   3
  -4  -3   8 988.757  14.464   1
   3   3  -8 50.1119  2.1052   3
  -3  -3   8 49.4056  2.1455   1
  -3  -3   8 47.7765  1.2040   2
   2   3  -8 1.80669 0.54401   3
  -2  -3   8 1.78905 0.55810   1
  -2  -3   8 1.99137 0.37307   2
   1   3  -8 701.714  10.314   3
  -1  -3   8 703.925   9.844   2
  -1  -3   8 709.221  11.012   1
   0   3  -8 121.994   3.109   3
   0  -3   8 120.864   3.474   1
   0  -3   8 114.372   2.973   2
  -1   3  -8 48.3059  1.8908   3
   1  -3   8 52.0105  2.0248   2
   1  -3   8 49.1852  2.1913   1
  -2   3  -8 253.923   5.127   3
   2  -3   8 264.758   5.566   2
   2  -3   8 263.745   5.738   1
  -3   3  -8 27.3346  1.5566   3
   3  -3   8 29.4904  1.7600   2
   3  -3   8 25.8020  1.7628   1
  -4   3  -8 60.4620  2.4406   3
   4  -3   8 54.7864  2.5516   2
   4  -3   8 56.9133  2.5598   1
  -5   3  -8 4.73384 0.95681   3
   5  -3   8 4.60469 0.98723   2
  -6   3  -8 73.0842  3.1241   3
   6  -3   8 75.2276  3.4326   2
  -7   3  -8 -0.1137  0.5184   3
   7  -3   8 -0.9821  0.4890   2
  -8   3  -8 18.2647  2.1455   3
   8  -3   8 21.1741  2.4070   2
  -9   3  -8 5.99185 1.37886   3
   9  -3   8 6.39426 1.56848   2
 -10   3  -8 27.5673  3.0040   3
  10  -3   8 27.9989  3.1400   2
 -11   3  -8 41.8619  3.8739   3
  11  -3   8 47.2779  4.2875   2
  11   2  -8 7.66756 1.76742   3
 -11  -2   8 5.04409 0.87861   1
  10   2  -8 19.2656  2.4168   3
 -10  -2   8 15.2166  1.4261   1
   9   2  -8 32.5207  2.4498   3
  -9  -2   8 27.0123  1.6514   1
   8   2  -8 17.8641  2.0148   3
  -8  -2   8 18.6387  1.3552   1
   7   2  -8 63.7148  2.9439   3
  -7  -2   8 64.8884  2.4367   1
   6   2  -8 -0.1910  0.4271   3
  -6  -2   8 -0.1749  0.3282   1
   5   2  -8 357.018   6.926   3
  -5  -2   8 364.241   6.625   1
   4   2  -8 219.126   4.722   3
  -4  -2   8 212.099   3.642   2
  -4  -2   8 211.361   4.638   1
   3   2  -8 65.8520  2.2321   3
  -3  -2   8 64.7880  2.3804   1
  -3  -2   8 66.2264  1.8179   2
   2   2  -8 438.049   7.015   3
  -2  -2   8 446.270   7.687   1
  -2  -2   8 438.508   6.797   2
   1   2  -8 248.734   4.500   3
  -1  -2   8 236.924   5.129   1
  -1  -2   8 241.982   4.660   2
   0   2  -8 56.1906  1.8298   3
   0  -2   8 52.8154  2.0340   2
   0  -2   8 52.9632  2.2293   1
  -1   2  -8 -0.0484  0.2897   3
   1  -2   8 0.22580 0.41513   2
   1  -2   8 -0.5472  0.3071   1
  -2   2  -8 16.4309  1.0998   3
   2  -2   8 16.9332  1.5808   2
   2  -2   8 16.5984  1.6045   1
  -3   2  -8 25.3734  1.4640   3
   3  -2   8 23.8180  1.6721   1
   3  -2   8 26.1472  1.7749   2
  -4   2  -8 104.766   3.260   3
   4  -2   8 100.167   3.648   2
   4  -2   8 103.107   3.503   1
  -5   2  -8 23.2083  1.6478   3
   5  -2   8 21.5423  2.1375   2
  -6   2  -8 253.238   6.196   3
   6  -2   8 255.528   6.809   2
  -7   2  -8 26.5970  2.4122   3
   7  -2   8 24.8517  2.5373   2
  -8   2  -8 4.10885 1.22288   3
   8  -2   8 7.46487 1.60757   2
  -9   2  -8 82.8326  4.0967   3
   9  -2   8 79.5566  4.2264   2
 -10   2  -8 1.35671 0.98838   3
  10  -2   8 1.96319 1.18240   2
 -11   2  -8 16.1799  2.4678   3
  11  -2   8 16.0461  2.6007   2
  11   1  -8 95.5166  4.4450   3
  10   1  -8 12.1340  1.8294   3
 -10  -1   8 10.7276  1.0847   1
   9   1  -8 11.5805  1.7176   3
  -9  -1   8 12.7672  1.1746   1
   8   1  -8 5.99858 1.16085   3
  -8  -1   8 4.86738 0.75696   1
   7   1  -8 222.109   5.563   3
  -7  -1   8 225.459   4.633   1
   6   1  -8 16.8085  1.5762   3
  -6  -1   8 18.5017  1.2287   1
   5   1  -8 102.490   3.045   3
  -5  -1   8 105.379   2.926   1
  -5  -1   8 99.9130  2.5473   2
   4   1  -8 19.0585  1.1595   3
  -4  -1   8 18.7793  1.2420   1
  -4  -1   8 19.5651  1.0731   2
   3   1  -8 237.883   4.402   3
  -3  -1   8 242.770   4.989   1
  -3  -1   8 245.040   4.571   2
   2   1  -8 34.8000  1.3055   3
  -2  -1   8 29.4557  1.6019   1
  -2  -1   8 35.1047  1.5634   2
   1   1  -8 275.991   4.551   3
  -1  -1   8 278.524   5.644   1
  -1  -1   8 278.194   5.418   2
   0   1  -8 99.0620  2.3282   3
   0  -1   8 92.1159  2.9235   2
   0  -1   8 96.2674  3.1000   1
  -1   1  -8 0.76944 0.34529   3
   1  -1   8 1.01019 0.47568   1
   1  -1   8 0.17267 0.33195   2
  -2   1  -8 235.081   4.538   3
   2  -1   8 228.579   5.468   2
   2  -1   8 228.793   5.385   1
  -3   1  -8 604.603   9.383   3
   3  -1   8 595.050  10.615   2
   3  -1   8 592.479  10.286   1
  -4   1  -8 21.0250  1.4804   3
   4  -1   8 22.6218  2.0953   2
   4  -1   8 21.4086  2.0597   1
  -5   1  -8 49.7449  2.4296   3
   5  -1   8 45.1708  2.6538   2
  -6   1  -8 314.808   7.140   3
   6  -1   8 312.000   7.797   2
  -7   1  -8 2.43479 0.87458   3
   7  -1   8 4.80468 1.26816   2
  -8   1  -8 63.3396  3.3745   3
   8  -1   8 65.8788  3.7634   2
  -9   1  -8 42.6716  2.9985   3
   9  -1   8 42.7198  3.2178   2
 -10   1  -8 8.50381 1.83796   3
  10  -1   8 7.44531 1.83009   2
  12   0  -8 6.88787 1.64971   3
  11   0  -8 1.15347 0.83476   3
  10   0  -8 71.2000  3.4956   3
   9   0  -8 205.258   5.755   3
  -9   0   8 206.673   4.043   1
   8   0  -8 25.2401  1.7990   3
  -8   0   8 24.4509  1.2671   1
   7   0  -8 11.1846  1.3140   3
  -7   0   8 12.1604  1.0783   1
   6   0  -8 127.802   3.522   3
  -6   0   8 135.194   3.240   1
  -6   0   8 129.843   3.293   2
   5   0  -8 10.6246  1.0502   3
  -5   0   8 10.8431  1.0547   1
  -5   0   8 9.36028 1.01825   2
   4   0  -8 1.85976 0.43850   3
  -4   0   8 1.30188 0.43682   2
  -4   0   8 0.81479 0.41962   1
   3   0  -8 53.6200  1.5443   3
  -3   0   8 51.0397  2.0575   1
  -3   0   8 50.6017  1.9852   2
   2   0  -8 5.07759 0.50831   3
  -2   0   8 5.39233 0.81524   2
  -2   0   8 3.49066 0.70035   1
   1   0  -8 55.8799  1.4112   3
  -1   0   8 57.7620  2.2914   2
  -1   0   8 56.1149  2.3058   1
   0   0  -8 43.9167  1.3253   3
   0   0   8 44.1450  2.0805   2
   0   0   8 40.2257  2.0113   1
  -1   0  -8 17.8726  0.9732   3
   1   0   8 18.3565  1.4071   1
   1   0   8 14.5367  1.5040   2
  -2   0  -8 4.35564 0.68119   3
   2   0   8 4.81956 0.95283   1
   2   0   8 3.39682 0.84320   2
  -3   0  -8 58.0159  2.2217   3
   3   0   8 62.1551  2.9135   2
   3   0   8 62.2890  2.7869   1
  -4   0  -8 235.906   5.338   3
   4   0   8 243.543   6.381   2
  -5   0  -8 486.177   9.048   3
   5   0   8 468.586   9.966   2
  -6   0  -8 24.0639  2.2326   3
   6   0   8 26.3193  2.6552   2
  -7   0  -8 1.04997 0.74164   3
   7   0   8 -0.1855  0.6999   2
  -8   0  -8 48.0175  3.0415   3
   8   0   8 44.3095  3.2143   2
   9   0   8 2.43239 1.29514   2
  10   0   8 -0.1163  0.8596   3
  10   0   8 2.43528 1.26873   2
  10  -1  -8 4.99356 1.21578   3
   9  -1  -8 145.650   4.538   3
   8  -1  -8 7.78644 1.16756   3
  -8   1   8 8.16759 0.81104   1
   7  -1  -8 28.5479  1.6425   3
  -7   1   8 26.2361  1.2948   1
  -7   1   8 28.5604  1.6650   2
   6  -1  -8 87.5798  2.6448   3
  -6   1   8 90.0670  2.5465   1
  -6   1   8 90.2294  2.9164   2
   5  -1  -8 11.8261  0.9915   3
  -5   1   8 10.8442  1.0540   1
  -5   1   8 12.1376  1.2357   2
   4  -1  -8 29.4152  1.0708   3
  -4   1   8 29.6289  1.6156   2
  -4   1   8 30.2562  1.5391   1
  -3   1   8 318.347   6.041   1
  -3   1   8 310.306   6.195   2
  -2   1   8 109.974   3.364   2
  -2   1   8 109.302   3.216   1
  -1   1   8 502.667   8.709   1
  -1   1   8 504.255   8.846   2
   0  -1  -8 68.7068  1.5795   3
   0   1   8 67.3206  2.7478   2
   0   1   8 63.3900  2.5999   1
  -1  -1  -8 158.921   3.231   3
   1   1   8 163.705   4.559   1
   1   1   8 168.954   4.709   2
  -2  -1  -8 81.2029  2.3868   3
   2   1   8 81.6157  3.3256   2
   2   1   8 75.1857  3.0787   1
  -3  -1  -8 5.86685 0.94599   3
   3   1   8 5.81346 1.21486   2
   3   1   8 5.36951 1.07440   1
  -4  -1  -8 816.124  12.646   3
   4   1   8 828.045  14.318   2
  -5  -1  -8 256.231   6.150   3
   5   1   8 258.519   7.113   2
  -6  -1  -8 232.649   6.195   3
   6   1   8 231.329   6.959   2
   7   1   8 24.3216  2.7533   2
   7   1   8 23.0764  2.4173   3
   8   1   8 -0.0372  0.7736   3
   8   1   8 1.87709 1.10594   2
   9   1   8 12.6814  2.2794   2
   9   1   8 8.26644 1.84130   3
  -8   2   8 60.7579  2.6906   2
  -7   2   8 21.0174  1.1496   1
  -7   2   8 18.4699  1.7200   2
  -6   2   8 122.221   3.692   2
  -6   2   8 119.775   3.038   1
  -5   2   8 6.46729 1.01556   2
  -5   2   8 5.30682 0.80077   1
  -4   2   8 5.42399 0.93299   2
  -4   2   8 6.00312 0.85023   1
  -3   2   8 30.5039  1.7968   2
  -3   2   8 32.5165  1.7207   1
  -2   2   8 163.419   4.423   2
  -2   2   8 153.905   4.128   1
  -1   2   8 -0.1834  0.3451   1
  -1   2   8 0.00809 0.36541   2
   0   2   8 33.1840  1.0581   3
   0   2   8 32.4358  1.9266   1
   0   2   8 37.3227  2.1708   2
   1   2   8 84.5405  3.2534   1
   1   2   8 83.1939  3.3822   2
   1   2   8 83.7107  2.2246   3
   2   2   8 0.68849 0.62761   2
   2   2   8 0.73497 0.37877   3
   2   2   8 0.97791 0.55738   1
   3   2   8 4.04957 1.17443   2
   3   2   8 5.80889 0.90807   3
   4   2   8 338.188   8.177   2
   4   2   8 324.082   6.853   3
   5   2   8 103.765   4.457   2
   5   2   8 108.489   3.874   3
   6   2   8 8.03571 1.64918   2
   6   2   8 7.99796 1.44243   3
   7   2   8 64.8322  3.5428   3
   7   2   8 58.2905  3.6981   2
   8   2   8 97.8255  4.9413   2
   8   2   8 102.626   4.672   3
   9   2   8 31.8655  3.3553   3
   9   2   8 35.7453  3.7665   2
  -9   3   8 154.414   4.751   2
  -8   3   8 32.4976  2.0825   2
  -7   3   8 47.9370  2.4806   2
  -7   3   8 50.0477  1.8610   1
  -6   3   8 170.800   4.803   2
  -6   3   8 169.512   3.889   1
  -5   3   8 10.6237  1.3775   2
  -5   3   8 10.2972  1.1407   1
  -4   3   8 2.15918 0.63497   1
  -4   3   8 2.71259 0.78889   2
  -3   3   8 96.9827  3.1797   1
  -3   3   8 89.9700  3.3794   2
  -2   3   8 71.0940  2.7981   1
  -2   3   8 71.6244  3.0304   2
  -1   3   8 0.36038 0.42919   1
  -1   3   8 1.26758 0.64003   2
   0   3   8 110.982   3.970   2
   0   3   8 109.724   3.802   1
   1   3   8 132.433   4.535   2
   1   3   8 140.008   4.468   1
   1   3   8 136.363   3.096   3
   2   3   8 5.34393 1.14894   1
   2   3   8 7.67240 0.97848   3
   2   3   8 7.78007 1.39686   2
   3   3   8 43.8338  2.0911   3
   3   3   8 41.8961  2.7539   2
   4   3   8 16.2438  1.6984   3
   4   3   8 17.4725  2.2300   2
   5   3   8 15.6813  1.8332   3
   5   3   8 11.9770  1.9310   2
   6   3   8 27.7728  2.9621   2
   6   3   8 26.2342  2.5223   3
   7   3   8 64.3721  3.5630   3
   7   3   8 55.1522  3.7234   2
   8   3   8 -1.7394  0.8226   2
   8   3   8 -0.9105  0.8873   3
 -10   4   8 28.1940  2.5694   2
  -9   4   8 30.0694  2.2237   2
  -8   4   8 12.4864  1.6580   2
  -8   4   8 11.2567  1.0589   1
  -7   4   8 6.77365 1.22789   2
  -7   4   8 10.0645  1.0761   1
  -6   4   8 56.6538  2.7993   2
  -6   4   8 56.9357  2.2509   1
  -5   4   8 34.8893  2.1963   2
  -5   4   8 32.3120  1.7854   1
  -4   4   8 6.24988 0.99484   1
  -4   4   8 4.87489 1.05015   2
  -3   4   8 50.8292  2.6571   2
  -3   4   8 51.5423  2.4217   1
  -2   4   8 8.58412 1.29139   1
  -2   4   8 8.11691 1.32042   2
  -1   4   8 17.1848  1.7772   1
  -1   4   8 15.6655  1.8275   2
   0   4   8 99.4866  3.7558   1
   0   4   8 93.0002  3.8553   2
   1   4   8 43.5035  2.6451   2
   1   4   8 47.1323  2.6903   1
   2   4   8 6.08553 1.27969   2
   3   4   8 2.83973 1.00942   2
   4   4   8 12.5982  1.9779   2
   5   4   8 12.9213  2.0817   2
   6   4   8 1.53976 1.14801   2
   7   4   8 29.4143  3.3714   2
 -11   5   8 95.9802  4.3221   2
 -10   5   8 0.94467 0.86013   2
  -9   5   8 10.6519  1.6176   2
  -8   5   8 25.6687  2.4058   2
  -8   5   8 28.9823  1.5574   1
  -7   5   8 14.1707  1.3971   1
  -7   5   8 11.3521  1.6316   2
  -6   5   8 4.34219 1.07808   2
  -6   5   8 4.91335 0.93682   1
  -5   5   8 32.7374  1.9353   1
  -5   5   8 29.0238  2.1240   2
  -4   5   8 18.7070  1.8286   1
  -4   5   8 22.7130  2.2008   2
  -3   5   8 2.77174 0.81838   1
  -3   5   8 1.79634 0.75168   2
  -2   5   8 28.2790  2.0636   1
  -2   5   8 30.8140  2.2393   2
  -1   5   8 250.026   6.762   2
  -1   5   8 235.114   6.328   1
   0   5   8 6.75472 1.31848   1
   0   5   8 6.83952 1.34480   2
   1   5   8 32.5089  2.4321   1
   1   5   8 28.2347  2.7158   2
   2   5   8 16.6637  2.2088   2
   3   5   8 26.9658  2.8014   2
   4   5   8 12.9238  2.1385   2
   5   5   8 0.06565 0.96783   2
   6   5   8 10.7338  2.1607   2
 -11   6   8 93.7310  4.4045   2
 -10   6   8 21.8615  2.5337   2
  -9   6   8 9.06837 1.59901   2
  -9   6   8 7.13431 0.95552   1
  -8   6   8 20.1165  1.4639   1
  -8   6   8 18.7662  2.2248   2
  -7   6   8 7.73332 1.50257   2
  -7   6   8 6.31117 1.05057   1
  -6   6   8 0.60751 0.55548   1
  -6   6   8 2.01449 0.82358   2
  -5   6   8 510.096   9.594   1
  -5   6   8 535.790  10.849   2
  -4   6   8 89.1494  3.4998   1
  -4   6   8 86.0588  3.8465   2
  -3   6   8 24.9845  2.5682   2
  -3   6   8 17.5816  1.9411   1
  -2   6   8 -0.0740  0.6386   2
  -2   6   8 -0.0477  0.5287   1
  -1   6   8 79.4249  3.8208   2
  -1   6   8 83.8804  3.7611   1
   0   6   8 0.53725 0.68767   2
   0   6   8 0.52154 0.63904   1
   1   6   8 90.2454  4.2863   2
   2   6   8 141.738   5.459   2
   3   6   8 5.09523 1.50475   2
   4   6   8 42.7187  3.2190   2
   5   6   8 11.7912  2.1131   2
 -12   7   8 2.90719 1.46579   2
 -11   7   8 46.6133  3.3006   2
 -10   7   8 12.5545  1.9485   2
  -9   7   8 5.37919 1.43071   2
  -8   7   8 20.2949  1.8117   1
  -8   7   8 14.8152  2.0713   2
  -7   7   8 1.76161 1.02940   2
  -7   7   8 0.33094 0.55277   1
  -6   7   8 0.19045 0.70118   2
  -6   7   8 0.36403 0.50170   1
  -5   7   8 0.70118 0.59177   1
  -5   7   8 -0.4862  0.6378   2
  -4   7   8 405.728   9.531   2
  -4   7   8 400.315   8.751   1
  -3   7   8 19.8772  2.4186   2
  -3   7   8 20.3865  2.2678   1
  -2   7   8 19.8979  2.4070   2
  -2   7   8 21.5500  2.4166   1
  -1   7   8 35.6856  2.6258   1
  -1   7   8 32.9214  3.0657   2
   0   7   8 -0.2711  0.6321   2
   1   7   8 1.61252 1.05633   2
   2   7   8 76.4832  4.1689   2
   3   7   8 32.3566  3.4189   2
   4   7   8 14.6467  2.3463   2
 -11   8   8 3.80119 1.27650   2
 -10   8   8 18.3848  2.4870   2
  -9   8   8 1.06319 1.05006   2
  -8   8   8 25.2191  2.9533   2
  -8   8   8 25.4091  1.8776   1
  -7   8   8 6.92754 1.63554   2
  -7   8   8 6.49685 1.23469   1
  -6   8   8 29.4150  2.1730   1
  -6   8   8 28.7520  3.0816   2
  -5   8   8 16.6808  1.9904   1
  -5   8   8 13.9855  2.1214   2
  -4   8   8 43.0574  3.0715   2
  -4   8   8 46.8866  2.8856   1
  -3   8   8 11.0992  1.7675   1
  -3   8   8 11.9713  1.9447   2
  -2   8   8 24.3258  2.8013   2
  -2   8   8 21.8061  2.5028   1
  -1   8   8 45.0469  3.2120   2
  -1   8   8 45.9897  3.1840   1
   0   8   8 18.6413  2.4881   2
   1   8   8 11.6247  2.0627   2
   2   8   8 45.1574  3.4197   2
   3   8   8 9.58571 2.08195   2
 -10   9   8 20.0892  2.7036   2
  -9   9   8 33.9447  3.5093   2
  -8   9   8 23.5412  2.9399   2
  -7   9   8 33.5252  3.3822   2
  -6   9   8 17.1963  2.0705   1
  -6   9   8 17.3540  2.5790   2
  -5   9   8 43.3574  3.2699   2
  -5   9   8 44.6185  2.9649   1
  -4   9   8 35.9404  2.7091   1
  -4   9   8 38.1407  3.5894   2
  -3   9   8 1.96573 1.20772   2
  -3   9   8 3.67598 1.25258   1
  -2   9   8 16.5008  2.4081   2
  -2   9   8 13.0202  2.0273   1
  -1   9   8 5.99350 1.62421   2
   0   9   8 2.31995 1.19271   2
   1   9   8 7.47185 1.88101   2
  -9  10   8 11.9338  2.3110   2
  -8  10   8 1.77696 1.10392   2
  -7  10   8 35.0802  3.6254   2
  -6  10   8 142.006   6.141   2
  -5  10   8 -0.4437  0.8143   2
  -4  10   8 5.88176 1.53846   2
  -4  10   8 2.13204 1.25666   1
  -3  10   8 -0.6846  0.9040   1
  -3  10   8 -0.3642  0.7983   2
  -2  10   8 31.7997  3.5113   2
  -1  10   8 46.9768  4.2814   2
  -6  11   8 41.0011  4.2361   2
  -5  11   8 0.41132 1.21366   2
  -1  14  -9 52.3100  3.9191   3
  -2  14  -9 0.66879 1.20495   3
  -3  14  -9 117.486   5.623   3
  -4  14  -9 2.00524 1.27081   3
  -5  14  -9 1.01033 1.07057   3
  -6  14  -9 0.92303 1.06027   3
  -7  14  -9 30.7159  3.4532   3
   7 -14   9 40.4630  3.5965   2
  -8  14  -9 42.6242  4.1052   3
   8 -14   9 35.8673  3.5789   2
   1  13  -9 -0.5583  1.0111   3
   0  13  -9 -1.9475  0.7958   3
  -1  13  -9 5.45755 1.50109   3
  -2  13  -9 4.57157 1.48650   3
  -3  13  -9 -0.8118  0.7906   3
  -4  13  -9 43.6603  3.9199   3
  -5  13  -9 1.44841 1.10027   3
  -6  13  -9 68.6830  4.1751   3
   6 -13   9 61.0371  3.5276   2
  -7  13  -9 88.8500  4.7310   3
   7 -13   9 80.2039  4.1255   2
  -8  13  -9 0.20890 1.25219   3
   8 -13   9 3.72777 1.42064   2
  -9  13  -9 28.2139  3.2830   3
   9 -13   9 32.2723  3.3540   2
 -10  13  -9 36.6647  3.8026   3
  10 -13   9 32.1196  3.4694   2
   3  12  -9 70.4156  4.5295   3
   2  12  -9 18.3806  2.7099   3
   1  12  -9 4.65657 1.49663   3
   0  12  -9 86.0364  4.5356   3
  -1  12  -9 114.813   5.164   3
  -2  12  -9 21.4550  2.7111   3
  -3  12  -9 26.0334  2.8428   3
  -4  12  -9 115.893   5.138   3
  -5  12  -9 2.22507 1.13772   3
   5 -12   9 3.87640 1.16775   2
  -6  12  -9 10.7363  2.0277   3
   6 -12   9 13.0119  1.9107   2
  -7  12  -9 51.3694  3.5316   3
   7 -12   9 54.4327  3.3062   2
  -8  12  -9 2.29670 1.22005   3
   8 -12   9 4.64960 1.38861   2
  -9  12  -9 0.07241 0.89471   3
   9 -12   9 0.62807 0.95816   2
 -10  12  -9 36.7910  3.7839   3
  10 -12   9 21.3946  2.9085   2
 -11  12  -9 5.92168 1.68181   3
  11 -12   9 4.68116 1.71835   2
   4  11  -9 4.18948 1.52999   3
  -4 -11   9 3.51408 1.34016   1
   3  11  -9 156.725   6.299   3
  -3 -11   9 163.948   6.188   1
   2  11  -9 102.604   4.911   3
   1  11  -9 0.20733 0.76597   3
   0  11  -9 6.67624 1.58188   3
  -1  11  -9 1.83726 0.97360   3
  -2  11  -9 1.20659 0.73771   3
  -3  11  -9 18.4907  2.2671   3
  -4  11  -9 109.198   4.665   3
   4 -11   9 106.598   3.895   2
  -5  11  -9 18.3887  2.4068   3
   5 -11   9 20.8623  2.1454   2
  -6  11  -9 26.8722  2.8186   3
   6 -11   9 24.4165  2.4325   2
  -7  11  -9 74.5403  4.0104   3
   7 -11   9 80.8568  3.8484   2
  -8  11  -9 19.8176  2.5824   3
   8 -11   9 25.1943  2.7667   2
  -9  11  -9 2.02353 1.07079   3
   9 -11   9 0.22270 1.00196   2
 -10  11  -9 29.4870  3.1583   3
  10 -11   9 28.1932  3.1724   2
 -11  11  -9 66.3819  4.1403   3
  11 -11   9 66.4128  4.2786   2
   5  10  -9 4.08887 1.45519   3
  -5 -10   9 4.96062 1.25746   1
   4  10  -9 95.5117  4.7963   3
  -4 -10   9 108.007   4.821   1
   3  10  -9 0.39665 0.67324   3
  -3 -10   9 1.17913 0.90180   1
   2  10  -9 7.57118 1.63254   3
  -2 -10   9 5.30421 1.41755   1
   1  10  -9 76.6671  3.8854   3
  -1 -10   9 76.5648  3.8055   1
   0  10  -9 308.024   8.088   3
  -1  10  -9 103.315   4.389   3
  -2  10  -9 293.807   7.700   3
  -3  10  -9 46.7695  2.9394   3
   3 -10   9 54.1412  2.4703   2
  -4  10  -9 137.285   4.974   3
   4 -10   9 132.168   4.197   2
  -5  10  -9 212.456   6.415   3
   5 -10   9 208.920   5.731   2
  -6  10  -9 40.5588  2.7793   3
   6 -10   9 40.4004  2.6017   2
  -7  10  -9 393.682   9.624   3
   7 -10   9 414.546   9.381   2
  -8  10  -9 50.2545  3.1980   3
   8 -10   9 48.3813  3.1466   2
  -9  10  -9 -1.3063  0.6531   3
   9 -10   9 -0.9716  0.8411   2
 -10  10  -9 13.4674  2.1956   3
  10 -10   9 9.95563 2.01601   2
 -11  10  -9 47.5809  3.6012   3
  11 -10   9 48.7019  3.6941   2
   6   9  -9 0.57456 1.17910   3
  -6  -9   9 -0.9341  0.7498   1
   5   9  -9 25.6669  2.9564   3
  -5  -9   9 25.3390  2.7148   1
   4   9  -9 7.82770 1.66771   3
  -4  -9   9 11.1022  1.7681   1
   3   9  -9 0.14277 0.69643   3
  -3  -9   9 1.75905 0.77850   1
   2   9  -9 167.338   5.661   3
  -2  -9   9 153.415   5.328   1
   1   9  -9 13.8811  1.9122   3
  -1  -9   9 16.6834  1.9728   1
   0   9  -9 63.7789  3.2853   3
   0  -9   9 64.4343  3.3132   1
  -1   9  -9 478.574   9.971   3
   1  -9   9 470.135  10.019   1
  -2   9  -9 85.7595  3.7877   3
   2  -9   9 94.1504  3.0289   2
  -3   9  -9 26.3556  2.5023   3
   3  -9   9 25.1002  1.6742   2
  -4   9  -9 164.189   5.294   3
   4  -9   9 159.781   4.632   2
  -5   9  -9 16.3685  2.0039   3
   5  -9   9 12.8798  1.6473   2
  -6   9  -9 145.074   5.112   3
   6  -9   9 146.955   4.913   2
  -7   9  -9 201.590   6.318   3
   7  -9   9 206.239   6.205   2
  -8   9  -9 29.4565  2.9125   3
   8  -9   9 24.5397  2.6114   2
  -9   9  -9 31.3221  3.0272   3
   9  -9   9 31.6184  3.0792   2
 -10   9  -9 4.31964 1.40454   3
  10  -9   9 2.38698 1.29229   2
 -11   9  -9 19.7080  2.6835   3
  11  -9   9 23.4590  2.9987   2
 -12   9  -9 31.4828  3.5483   3
  12  -9   9 36.8700  3.9002   2
   7   8  -9 63.6288  4.0257   3
  -7  -8   9 64.7136  3.6059   1
   6   8  -9 6.00406 1.57198   3
  -6  -8   9 8.18222 1.51466   1
   5   8  -9 76.5444  4.0513   3
  -5  -8   9 74.7228  3.6931   1
   4   8  -9 63.3443  3.5161   3
  -4  -8   9 53.1778  3.0685   1
   3   8  -9 2.42060 0.90672   3
  -3  -8   9 0.57765 0.67862   1
   2   8  -9 1.12155 0.68145   3
  -2  -8   9 1.20314 0.64889   1
   1   8  -9 84.5220  3.6783   3
  -1  -8   9 94.9031  3.8851   1
   0   8  -9 -0.4618  0.4148   3
   0  -8   9 -0.0090  0.6090   1
  -1   8  -9 46.8933  2.6376   3
   1  -8   9 47.8358  1.9282   2
   1  -8   9 44.5485  2.6229   1
  -2   8  -9 69.9605  3.2142   3
   2  -8   9 69.0037  2.5281   2
   2  -8   9 78.4277  3.3877   1
  -3   8  -9 102.057   3.926   3
   3  -8   9 107.441   3.426   2
  -4   8  -9 227.246   6.055   3
   4  -8   9 216.623   5.473   2
  -5   8  -9 382.563   8.533   3
   5  -8   9 400.824   8.284   2
  -6   8  -9 0.45510 0.66124   3
   6  -8   9 0.19335 0.63743   2
  -7   8  -9 51.8921  3.0192   3
   7  -8   9 52.0767  3.0289   2
  -8   8  -9 16.4250  2.1044   3
   8  -8   9 18.8527  2.3507   2
  -9   8  -9 -0.1065  0.6582   3
   9  -8   9 1.66503 1.01200   2
 -10   8  -9 15.8526  2.2221   3
  10  -8   9 16.0707  2.4370   2
 -11   8  -9 26.4863  3.0177   3
  11  -8   9 20.9732  2.8801   2
 -12   8  -9 12.1813  2.3739   3
  12  -8   9 12.0086  2.3175   2
   8   7  -9 67.8498  4.1607   3
  -8  -7   9 68.0822  3.6415   1
   7   7  -9 4.11172 1.28168   3
  -7  -7   9 2.56194 0.93499   1
   6   7  -9 51.1792  3.3407   3
  -6  -7   9 50.2252  2.9587   1
   5   7  -9 75.5070  3.7723   3
  -5  -7   9 67.7123  3.3050   1
   4   7  -9 6.91037 1.36947   3
  -4  -7   9 8.74765 1.41829   1
   3   7  -9 79.8225  3.5903   3
  -3  -7   9 81.1496  3.4981   1
   2   7  -9 10.4019  1.5281   3
  -2  -7   9 13.1379  1.6933   1
   1   7  -9 242.986   6.194   3
  -1  -7   9 247.258   6.316   1
   0   7  -9 0.46825 0.60695   3
   0  -7   9 1.31969 0.66172   1
  -1   7  -9 8.85729 1.30709   3
   1  -7   9 10.6614  1.0764   2
   1  -7   9 8.23324 1.29931   1
  -2   7  -9 149.893   4.517   3
   2  -7   9 146.619   4.594   1
   2  -7   9 136.395   3.689   2
  -3   7  -9 102.836   3.732   3
   3  -7   9 98.4929  3.7262   1
   3  -7   9 99.6517  3.2708   2
  -4   7  -9 2.11919 0.74551   3
   4  -7   9 0.70724 0.63308   2
  -5   7  -9 40.8453  2.4283   3
   5  -7   9 36.1507  2.2713   2
  -6   7  -9 2.76579 0.91688   3
   6  -7   9 2.17521 0.85446   2
  -7   7  -9 1.74188 0.81408   3
   7  -7   9 0.48739 0.72638   2
  -8   7  -9 37.3545  2.6573   3
   8  -7   9 30.6516  2.8636   2
  -9   7  -9 3.65851 1.10848   3
   9  -7   9 4.70923 1.42564   2
 -10   7  -9 6.38829 1.51264   3
  10  -7   9 5.78645 1.59499   2
 -11   7  -9 9.24574 1.92876   3
  11  -7   9 10.4870  2.0574   2
 -12   7  -9 -0.3012  1.0739   3
  12  -7   9 0.34017 1.32637   2
   9   6  -9 33.8487  3.6165   3
  -9  -6   9 33.5941  2.5579   1
   8   6  -9 16.4594  2.3951   3
  -8  -6   9 11.3430  1.7024   1
   7   6  -9 21.4538  2.5793   3
  -7  -6   9 14.3324  1.7938   1
   6   6  -9 1.77274 0.84904   3
  -6  -6   9 0.81762 0.62520   1
   5   6  -9 32.1210  2.3928   3
  -5  -6   9 33.7858  2.2016   1
   4   6  -9 299.818   7.361   3
  -4  -6   9 317.803   7.283   1
   3   6  -9 41.0569  2.4300   3
  -3  -6   9 41.5619  2.3773   1
   2   6  -9 -0.1923  0.4494   3
  -2  -6   9 0.67513 0.51056   1
   1   6  -9 345.024   7.245   3
  -1  -6   9 336.178   7.307   1
   0   6  -9 27.4844  1.8368   3
   0  -6   9 24.6346  1.8417   1
   0  -6   9 25.6214  1.2317   2
  -1   6  -9 0.55860 0.47151   3
   1  -6   9 -0.1966  0.4138   1
   1  -6   9 0.24845 0.38015   2
  -2   6  -9 226.759   5.592   3
   2  -6   9 232.186   5.021   2
   2  -6   9 241.417   5.884   1
  -3   6  -9 17.9408  1.7618   3
   3  -6   9 15.8074  1.6968   1
   3  -6   9 16.0945  1.5320   2
  -4   6  -9 40.5432  2.2570   3
   4  -6   9 40.5871  2.2543   2
  -5   6  -9 48.4830  2.5658   3
   5  -6   9 49.9609  2.6343   2
  -6   6  -9 0.38634 0.50800   3
   6  -6   9 0.63350 0.63328   2
  -7   6  -9 14.2153  1.8177   3
   7  -6   9 10.6730  1.7018   2
  -8   6  -9 24.2624  2.5156   3
   8  -6   9 19.3857  2.3245   2
  -9   6  -9 29.9729  2.9205   3
   9  -6   9 22.8330  2.6737   2
 -10   6  -9 6.89441 1.66067   3
  10  -6   9 7.84421 1.68115   2
 -11   6  -9 -0.1606  0.8950   3
  11  -6   9 0.55388 1.11016   2
 -12   6  -9 3.11057 1.63365   3
  12  -6   9 6.41519 1.90917   2
   9   5  -9 -0.2957  0.8092   3
  -9  -5   9 1.48647 0.73794   1
   8   5  -9 6.51447 1.53075   3
  -8  -5   9 5.69394 1.13518   1
   7   5  -9 26.0799  2.6305   3
  -7  -5   9 29.5021  2.0767   1
   6   5  -9 15.2936  1.9334   3
  -6  -5   9 17.2476  1.8206   1
   5   5  -9 38.0218  2.4252   3
  -5  -5   9 34.3257  2.1262   1
   4   5  -9 217.111   5.728   3
  -4  -5   9 221.099   5.595   1
   3   5  -9 62.0297  2.7641   3
  -3  -5   9 60.1302  2.6916   1
   2   5  -9 290.146   6.370   3
  -2  -5   9 291.261   6.505   1
   1   5  -9 218.881   5.196   3
  -1  -5   9 219.644   3.856   2
  -1  -5   9 217.705   5.409   1
   0   5  -9 80.2731  2.9101   3
   0  -5   9 85.3477  2.3956   2
   0  -5   9 84.0998  3.1603   1
  -1   5  -9 128.306   3.714   3
   1  -5   9 120.395   3.870   1
   1  -5   9 121.051   3.240   2
  -2   5  -9 18.4532  1.6571   3
   2  -5   9 18.1861  1.3168   2
   2  -5   9 14.0866  1.5260   1
  -3   5  -9 8.28748 1.14337   3
   3  -5   9 8.76114 1.18352   2
   3  -5   9 8.13176 1.20390   1
  -4   5  -9 51.2036  2.4447   3
   4  -5   9 46.1563  2.4273   2
  -5   5  -9 25.7024  1.8270   3
   5  -5   9 20.0109  1.9724   2
  -6   5  -9 87.7407  3.5154   3
   6  -5   9 93.9109  3.8514   2
  -7   5  -9 12.6763  1.6981   3
   7  -5   9 10.8070  1.6927   2
  -8   5  -9 1.64032 0.87524   3
   8  -5   9 0.08199 0.80974   2
  -9   5  -9 47.4526  3.1155   3
   9  -5   9 46.7754  3.1859   2
 -10   5  -9 -0.3980  0.7077   3
  10  -5   9 0.43380 0.90003   2
 -11   5  -9 23.6559  2.8765   3
  11  -5   9 27.3859  3.3756   2
  10   4  -9 41.2502  3.7375   3
 -10  -4   9 37.8324  2.3848   1
   9   4  -9 1.53082 0.85788   3
  -9  -4   9 1.27301 0.69010   1
   8   4  -9 0.02431 0.58259   3
  -8  -4   9 -0.2548  0.4002   1
   7   4  -9 14.5936  1.8827   3
  -7  -4   9 17.0461  1.7127   1
   6   4  -9 25.4159  2.3655   3
  -6  -4   9 24.2672  1.7463   1
   5   4  -9 17.0151  1.8085   3
  -5  -4   9 15.7865  1.6156   1
   4   4  -9 50.0408  2.4522   3
  -4  -4   9 50.9645  2.3883   1
   3   4  -9 127.433   3.811   3
  -3  -4   9 132.285   3.934   1
   2   4  -9 33.2457  1.8115   3
  -2  -4   9 35.0559  1.1670   2
  -2  -4   9 29.7656  1.8428   1
   1   4  -9 353.867   6.673   3
  -1  -4   9 355.128   5.762   2
  -1  -4   9 349.228   7.045   1
   0   4  -9 20.8354  1.3852   3
   0  -4   9 22.8831  1.6289   1
   0  -4   9 21.6629  1.2515   2
  -1   4  -9 19.8035  1.3525   3
   1  -4   9 23.0403  1.3793   2
   1  -4   9 22.4874  1.6510   1
  -2   4  -9 182.297   4.448   3
   2  -4   9 185.681   4.575   2
  -3   4  -9 0.27382 0.37470   3
   3  -4   9 0.60930 0.45267   2
   3  -4   9 0.40911 0.49750   1
  -4   4  -9 0.87628 0.51107   3
   4  -4   9 -0.3381  0.4938   1
   4  -4   9 0.90630 0.56015   2
  -5   4  -9 22.8398  1.7186   3
   5  -4   9 20.9754  2.0566   2
  -6   4  -9 276.347   6.630   3
   6  -4   9 284.237   7.189   2
  -7   4  -9 52.8087  2.9042   3
   7  -4   9 55.8154  3.1841   2
  -8   4  -9 105.747   4.331   3
   8  -4   9 92.8588  4.3510   2
  -9   4  -9 29.3190  2.8789   3
   9  -4   9 40.1204  3.0180   2
 -10   4  -9 2.38936 1.22190   3
  10  -4   9 0.97530 1.01655   2
 -11   4  -9 20.0419  2.7695   3
  11  -4   9 20.9036  2.8711   2
  10   3  -9 58.4582  3.6000   3
 -10  -3   9 51.5503  2.5312   1
   9   3  -9 0.18547 0.61940   3
  -9  -3   9 -0.3909  0.5075   1
   8   3  -9 11.9778  1.7495   3
  -8  -3   9 8.04002 1.19084   1
   7   3  -9 2.24893 0.79511   3
  -7  -3   9 0.20807 0.39546   1
   6   3  -9 305.117   6.963   3
  -6  -3   9 311.761   6.447   1
   5   3  -9 181.107   4.810   3
  -5  -3   9 180.428   4.576   1
   4   3  -9 69.2354  2.7053   3
  -4  -3   9 73.3436  2.7598   1
   3   3  -9 546.611   8.952   3
  -3  -3   9 538.539   7.411   2
  -3  -3   9 529.678   9.181   1
   2   3  -9 0.71481 0.40920   3
  -2  -3   9 1.55591 0.38378   2
  -2  -3   9 1.95620 0.58830   1
   1   3  -9 15.9151  1.1481   3
  -1  -3   9 16.9261  1.5897   1
  -1  -3   9 16.8217  1.0858   2
   0   3  -9 409.623   6.891   3
   0  -3   9 401.794   7.697   1
   0  -3   9 402.148   7.042   2
  -1   3  -9 3.86289 0.69943   3
   1  -3   9 2.48717 0.63919   2
   1  -3   9 4.49760 0.91799   1
  -2   3  -9 22.6728  1.4007   3
   2  -3   9 25.7806  1.6353   2
   2  -3   9 24.6037  1.7290   1
  -3   3  -9 0.72702 0.41990   3
   3  -3   9 0.64626 0.51714   1
   3  -3   9 0.79443 0.48845   2
  -4   3  -9 29.2268  1.7570   3
   4  -3   9 24.9890  1.9220   2
  -5   3  -9 133.477   4.090   3
   5  -3   9 133.270   4.600   2
  -6   3  -9 146.772   4.581   3
   6  -3   9 140.898   5.018   2
  -7   3  -9 102.428   4.072   3
   7  -3   9 116.384   4.690   2
  -8   3  -9 32.4314  2.9037   3
   8  -3   9 29.8792  3.0345   2
  -9   3  -9 28.4636  2.8501   3
   9  -3   9 31.5654  3.2646   2
 -10   3  -9 -0.8196  0.5955   3
  10  -3   9 2.28954 1.24704   2
 -11   3  -9 1.31247 1.01081   3
  11  -3   9 0.43929 1.12792   2
  11   2  -9 0.02688 0.89884   3
 -11  -2   9 3.23740 0.75433   1
  10   2  -9 -1.7842  0.6007   3
 -10  -2   9 -0.6033  0.4753   1
   9   2  -9 26.6938  2.6481   3
  -9  -2   9 24.7326  1.6273   1
   8   2  -9 8.94488 1.51731   3
  -8  -2   9 6.95955 1.03912   1
   7   2  -9 5.17656 1.09458   3
  -7  -2   9 5.47897 0.90766   1
   6   2  -9 347.171   7.150   3
  -6  -2   9 353.023   6.714   1
   5   2  -9 0.33784 0.45759   3
  -5  -2   9 0.90798 0.47510   1
   4   2  -9 11.8986  1.2489   3
  -4  -2   9 7.70814 1.06335   1
  -4  -2   9 10.6165  0.7882   2
   3   2  -9 283.228   5.384   3
  -3  -2   9 277.200   5.795   1
  -3  -2   9 282.190   4.948   2
   2   2  -9 16.9350  1.0751   3
  -2  -2   9 19.0465  1.4042   1
  -2  -2   9 16.5388  1.0849   2
   1   2  -9 34.6598  1.5072   3
  -1  -2   9 35.2781  1.6731   2
  -1  -2   9 33.3258  1.8628   1
   0   2  -9 131.596   3.085   3
   0  -2   9 127.257   3.537   2
   0  -2   9 127.880   3.813   1
  -1   2  -9 164.387   3.662   3
   1  -2   9 154.745   4.348   1
   1  -2   9 153.786   4.185   2
  -2   2  -9 9.41990 1.02821   3
   2  -2   9 9.27780 1.29798   1
   2  -2   9 8.80229 1.21796   2
  -3   2  -9 95.8410  2.9897   3
   3  -2   9 100.499   3.628   2
   3  -2   9 98.0785  3.5465   1
  -4   2  -9 276.184   5.908   3
   4  -2   9 272.684   6.706   2
  -5   2  -9 135.690   4.158   3
   5  -2   9 141.778   4.820   2
  -6   2  -9 1.41872 0.73981   3
   6  -2   9 1.39574 0.84288   2
  -7   2  -9 2.95693 0.96773   3
   7  -2   9 5.49572 1.38515   2
  -8   2  -9 19.2998  2.2621   3
   8  -2   9 15.9677  2.2935   2
  -9   2  -9 1.80217 1.10037   3
   9  -2   9 1.56941 1.05141   2
 -10   2  -9 0.45284 0.93148   3
  10  -2   9 0.97030 1.17832   2
  11   1  -9 4.37647 1.27552   3
  10   1  -9 7.80608 1.50427   3
 -10  -1   9 7.30433 0.97647   1
   9   1  -9 67.1166  3.3429   3
  -9  -1   9 67.5805  2.3982   1
   8   1  -9 43.7176  2.4846   3
  -8  -1   9 44.3338  1.9487   1
   7   1  -9 0.15134 0.50083   3
  -7  -1   9 -0.6209  0.3032   1
   6   1  -9 2.07310 0.68182   3
  -6  -1   9 1.81020 0.58832   1
   5   1  -9 7.68706 0.99047   3
  -5  -1   9 4.87939 0.80725   1
  -5  -1   9 6.80222 0.83327   2
   4   1  -9 0.15232 0.29532   3
  -4  -1   9 -0.3265  0.2776   1
  -4  -1   9 -0.0661  0.2982   2
   3   1  -9 265.974   4.742   3
  -3  -1   9 262.474   5.093   2
  -3  -1   9 246.553   5.389   1
   2   1  -9 70.5287  1.9639   3
  -2  -1   9 64.7195  2.3547   2
  -2  -1   9 70.8283  2.6467   1
   1   1  -9 85.3650  2.1458   3
  -1  -1   9 84.3575  2.9843   1
  -1  -1   9 81.8943  2.7855   2
   0   1  -9 162.413   3.273   3
   0  -1   9 162.808   4.265   2
   0  -1   9 155.245   4.327   1
  -1   1  -9 524.481   7.827   3
   1  -1   9 515.984   9.372   2
   1  -1   9 527.001   9.411   1
  -2   1  -9 10.1399  1.0176   3
   2  -1   9 10.3277  1.4224   2
   2  -1   9 9.86518 1.30441   1
  -3   1  -9 304.793   5.923   3
   3  -1   9 300.477   6.831   1
   3  -1   9 305.505   7.111   2
  -4   1  -9 327.975   6.567   3
   4  -1   9 315.737   7.603   2
  -5   1  -9 0.09806 0.44691   3
   5  -1   9 0.64975 0.69109   2
  -6   1  -9 55.9084  2.8042   3
   6  -1   9 54.1174  3.2248   2
  -7   1  -9 44.2321  2.7516   3
   7  -1   9 51.1296  3.3238   2
  -8   1  -9 12.2705  1.9016   3
   8  -1   9 7.68458 1.71707   2
  -9   1  -9 0.57779 0.84540   3
   9  -1   9 1.06989 0.90454   2
 -10   1  -9 14.4031  2.2543   3
  10  -1   9 13.6083  2.4188   2
   9   0  -9 -0.2260  0.6271   3
  -9   0   9 0.61344 0.38852   1
   8   0  -9 56.1572  2.6743   3
  -8   0   9 55.2829  2.0208   1
   7   0  -9 9.19153 1.20476   3
  -7   0   9 8.70921 0.98036   1
   6   0  -9 6.20581 0.89603   3
  -6   0   9 4.66288 0.78771   1
  -6   0   9 4.95702 0.78609   2
   5   0  -9 55.9149  1.9858   3
  -5   0   9 52.8615  2.1167   2
  -5   0   9 56.8239  2.1908   1
   4   0  -9 17.8702  1.0013   3
  -4   0   9 15.6986  1.1998   1
  -4   0   9 14.3304  1.2910   2
   3   0  -9 100.906   2.244   3
  -3   0   9 103.161   3.114   2
  -3   0   9 102.225   3.171   1
   2   0  -9 187.492   3.154   3
  -2   0   9 200.188   4.737   1
  -2   0   9 185.971   4.546   2
   1   0  -9 0.25532 0.21442   3
  -1   0   9 -0.5416  0.3191   1
  -1   0   9 0.21508 0.39095   2
   0   0  -9 0.12897 0.22523   3
   0   0   9 0.00521 0.34754   2
   0   0   9 0.60911 0.39620   1
  -1   0  -9 73.7446  2.0819   3
   1   0   9 79.0060  3.1547   2
   1   0   9 73.6359  2.9783   1
  -2   0  -9 161.036   3.662   3
   2   0   9 162.393   4.719   1
   2   0   9 161.391   4.853   2
  -3   0  -9 1823.30   23.54   3
   3   0   9 1902.78   25.78   1
   3   0   9 1787.80   25.82   2
  -4   0  -9 12.4774  1.3888   3
   4   0   9 10.3035  1.6220   2
  -5   0  -9 20.6491  1.9596   3
   5   0   9 19.9933  2.2778   2
  -6   0  -9 28.5063  2.1196   3
   6   0   9 29.7856  2.8885   2
  -7   0  -9 18.5283  2.1471   3
   7   0   9 22.5471  2.6772   2
  -8   0  -9 5.40141 1.33864   3
   8   0   9 4.19419 1.43283   2
   9   0   9 24.1270  3.0828   2
  -8   1   9 78.3577  2.3807   1
  -7   1   9 107.666   3.394   2
  -7   1   9 112.075   2.992   1
  -6   1   9 17.4084  1.2396   1
  -6   1   9 17.8950  1.3728   2
  -5   1   9 175.611   4.480   2
  -5   1   9 186.903   4.298   1
  -4   1   9 0.01920 0.31077   1
  -4   1   9 -0.3763  0.3090   2
  -3   1   9 246.409   5.566   2
  -3   1   9 248.307   5.409   1
  -2   1   9 109.358   3.435   1
  -2   1   9 103.402   3.448   2
  -1   1   9 38.5397  2.0545   1
  -1   1   9 39.0034  2.1162   2
   0  -1  -9 40.8607  1.2421   3
   0   1   9 42.5096  2.2649   1
   0   1   9 38.2395  2.2077   2
  -1  -1  -9 1.31921 0.41210   3
   1   1   9 1.26366 0.63415   2
   1   1   9 1.20066 0.61338   1
  -2  -1  -9 135.779   3.335   3
   2   1   9 136.738   4.435   1
   2   1   9 138.983   4.692   2
  -3  -1  -9 596.626   9.517   3
   3   1   9 594.654  11.456   2
  -4  -1  -9 281.444   6.121   3
   4   1   9 267.818   7.310   2
  -5  -1  -9 15.1135  1.6922   3
   5   1   9 13.4167  2.0431   2
   6   1   9 29.1555  2.9618   2
   7   1   9 8.36731 1.52317   3
   7   1   9 10.5106  1.9004   2
   8   1   9 14.0383  2.3130   2
   8   1   9 13.2546  2.0568   3
   9   1   9 7.52582 1.93196   2
   9   1   9 7.81522 1.83839   3
  -8   2   9 132.525   4.144   2
  -8   2   9 136.123   3.206   1
  -7   2   9 60.5249  2.6951   2
  -7   2   9 61.2600  2.1739   1
  -6   2   9 28.3378  1.5525   1
  -6   2   9 25.1784  1.7876   2
  -5   2   9 440.587   8.340   2
  -5   2   9 429.700   7.635   1
  -4   2   9 6.40990 1.03750   2
  -4   2   9 6.83383 0.99287   1
  -3   2   9 5.87633 0.98376   1
  -3   2   9 2.77860 0.80657   2
  -2   2   9 5.77962 0.98053   1
  -2   2   9 4.68860 0.97734   2
  -1   2   9 185.602   4.998   1
  -1   2   9 179.064   5.079   2
   0   2   9 5.82072 1.14514   2
   0   2   9 5.06590 1.05729   1
   1   2   9 117.164   4.066   1
   1   2   9 108.529   4.107   2
   2   2   9 1.10334 0.73266   2
   2   2   9 0.24961 0.45403   1
   2   2   9 0.77619 0.46758   3
   3   2   9 2.92145 1.07111   2
   3   2   9 3.36400 0.73166   3
   4   2   9 21.1210  1.8785   3
   4   2   9 19.5982  2.3507   2
   5   2   9 0.08331 0.73364   2
   5   2   9 0.02970 0.54522   3
   6   2   9 99.8114  4.1314   3
   6   2   9 99.9281  4.7296   2
   7   2   9 70.1690  3.6712   3
   7   2   9 68.0711  4.1043   2
   8   2   9 0.21738 0.98516   3
   8   2   9 2.97483 1.55616   2
  -9   3   9 2.73325 0.87500   2
  -8   3   9 227.206   4.588   1
  -8   3   9 245.151   6.160   2
  -7   3   9 -1.0894  0.3755   2
  -7   3   9 0.13109 0.33447   1
  -6   3   9 6.61533 1.21514   2
  -6   3   9 4.82336 0.86841   1
  -5   3   9 100.262   3.692   2
  -5   3   9 106.537   3.305   1
  -4   3   9 1.86831 0.76542   2
  -4   3   9 2.24535 0.66688   1
  -3   3   9 108.509   3.914   2
  -3   3   9 109.781   3.624   1
  -2   3   9 26.4696  1.9528   2
  -2   3   9 28.1772  1.8994   1
  -1   3   9 159.254   4.973   2
  -1   3   9 164.270   4.783   1
   0   3   9 64.4024  3.0432   1
   0   3   9 69.0532  3.2527   2
   1   3   9 251.750   6.749   2
   1   3   9 255.236   6.604   1
   2   3   9 40.2072  2.6697   2
   3   3   9 2.57629 0.97280   2
   4   3   9 34.2017  3.1403   2
   5   3   9 5.38605 1.43673   2
   6   3   9 0.61309 1.14662   2
   7   3   9 27.5423  3.2207   2
 -10   4   9 59.0720  3.2576   2
  -9   4   9 -0.9188  0.6188   2
  -8   4   9 40.3320  2.5278   2
  -8   4   9 40.9588  1.8294   1
  -7   4   9 19.5581  1.4068   1
  -7   4   9 14.6027  1.8038   2
  -6   4   9 119.920   3.584   1
  -6   4   9 124.568   4.386   2
  -5   4   9 186.824   4.780   1
  -5   4   9 191.388   5.530   2
  -4   4   9 -0.1036  0.5404   2
  -4   4   9 0.17045 0.38178   1
  -3   4   9 0.16212 0.43998   1
  -3   4   9 1.48644 0.70352   2
  -2   4   9 122.567   4.179   1
  -2   4   9 121.134   4.419   2
  -1   4   9 74.0179  3.4758   2
  -1   4   9 80.8511  3.4750   1
   0   4   9 38.7149  2.6478   2
   0   4   9 35.8813  2.4435   1
   1   4   9 21.7127  2.3015   1
   1   4   9 21.1160  2.3415   2
   2   4   9 33.9566  2.5504   2
   3   4   9 21.4650  2.5195   2
   4   4   9 4.10822 1.27002   2
   5   4   9 0.25800 0.89418   2
   6   4   9 5.07953 1.60326   2
   7   4   9 11.9719  2.2782   2
 -10   5   9 32.5881  3.0098   2
  -9   5   9 -0.1315  0.6630   2
  -9   5   9 0.19934 0.39182   1
  -8   5   9 7.71220 1.05298   1
  -8   5   9 7.57430 1.41185   2
  -7   5   9 0.59385 0.63061   2
  -7   5   9 -0.2839  0.4235   1
  -6   5   9 31.3915  1.9249   1
  -6   5   9 31.0400  2.3380   2
  -5   5   9 12.8524  1.7734   2
  -5   5   9 12.2816  1.5159   1
  -4   5   9 0.13362 0.55597   1
  -4   5   9 0.24444 0.56448   2
  -3   5   9 4.97931 1.17166   2
  -3   5   9 4.76836 1.07593   1
  -2   5   9 6.65475 1.36347   2
  -2   5   9 9.89891 1.53225   1
  -1   5   9 12.1671  1.8131   2
  -1   5   9 10.4691  1.7140   1
   0   5   9 12.5564  1.7978   1
   0   5   9 14.8131  2.0771   2
   1   5   9 68.2582  3.7008   2
   2   5   9 11.9960  1.9563   2
   3   5   9 1.50261 0.86888   2
   4   5   9 1.70504 1.06677   2
   5   5   9 49.5912  3.5873   2
   6   5   9 7.44299 1.84991   2
 -11   6   9 0.16029 1.03201   2
 -10   6   9 104.775   4.708   2
  -9   6   9 9.12615 1.73851   2
  -9   6   9 7.01272 1.04916   1
  -8   6   9 30.8901  2.9360   2
  -8   6   9 28.8243  1.8526   1
  -7   6   9 39.4701  2.1752   1
  -7   6   9 33.0063  3.0396   2
  -6   6   9 0.38721 0.82749   2
  -6   6   9 0.26071 0.55930   1
  -5   6   9 130.101   4.958   2
  -5   6   9 115.517   4.129   1
  -4   6   9 89.1491  4.0811   2
  -4   6   9 90.4211  3.7323   1
  -3   6   9 98.9450  4.3622   2
  -3   6   9 105.599   4.165   1
  -2   6   9 -0.3446  0.6769   2
  -2   6   9 -0.7767  0.5373   1
  -1   6   9 9.79153 1.65760   1
  -1   6   9 9.38482 1.71869   2
   0   6   9 66.0954  3.6572   1
   0   6   9 63.0402  3.6499   2
   1   6   9 74.5902  4.0178   2
   2   6   9 50.2594  3.4437   2
   3   6   9 4.10384 1.38726   2
   4   6   9 17.3656  2.5387   2
 -11   7   9 1.25832 1.14304   2
 -10   7   9 21.3610  2.5958   2
  -9   7   9 17.5770  2.3678   2
  -9   7   9 16.9637  1.6766   1
  -8   7   9 36.2625  3.3519   2
  -8   7   9 41.2834  2.3370   1
  -7   7   9 16.9907  1.7872   1
  -7   7   9 18.7085  2.4283   2
  -6   7   9 138.533   4.619   1
  -6   7   9 148.971   5.594   2
  -5   7   9 52.1806  2.8870   1
  -5   7   9 46.4991  3.1649   2
  -4   7   9 18.9039  2.4497   2
  -4   7   9 17.2903  2.0659   1
  -3   7   9 255.202   7.590   2
  -3   7   9 246.822   6.982   1
  -2   7   9 1.99894 0.92294   2
  -2   7   9 0.43416 0.82038   1
  -1   7   9 0.81172 0.81343   2
  -1   7   9 0.44009 0.75708   1
   0   7   9 30.9834  3.2033   2
   1   7   9 -0.0772  0.7973   2
   2   7   9 22.9686  2.9124   2
   3   7   9 8.27347 1.97060   2
 -10   8   9 1.85704 1.13963   2
  -9   8   9 15.7020  2.3513   2
  -8   8   9 29.4555  3.1388   2
  -8   8   9 24.8307  2.2505   1
  -7   8   9 71.2835  4.1586   2
  -7   8   9 65.9357  3.2368   1
  -6   8   9 5.12767 1.47067   2
  -6   8   9 4.33396 1.09700   1
  -5   8   9 2.82783 1.02125   1
  -5   8   9 1.15782 0.99742   2
  -4   8   9 1.27214 0.88112   1
  -4   8   9 3.13393 1.37817   2
  -3   8   9 6.87291 1.62693   2
  -3   8   9 6.73137 1.39764   1
  -2   8   9 0.01562 0.96458   2
  -2   8   9 -0.5765  0.6719   1
  -1   8   9 70.1033  4.1208   2
   0   8   9 47.9760  3.5667   2
   1   8   9 0.39652 0.96961   2
   2   8   9 0.94710 1.23639   2
  -9   9   9 31.3777  3.3443   2
  -8   9   9 14.0724  2.3674   2
  -7   9   9 40.3869  3.8813   2
  -7   9   9 40.1598  2.6985   1
  -6   9   9 34.5915  3.1159   1
  -6   9   9 29.1804  3.2580   2
  -5   9   9 -1.0058  0.6969   2
  -5   9   9 1.47065 0.87938   1
  -4   9   9 0.47536 0.75357   1
  -4   9   9 -0.7307  0.8362   2
  -3   9   9 6.12444 1.61139   2
  -3   9   9 8.11784 1.74968   1
  -2   9   9 0.48412 1.02740   1
  -2   9   9 -0.6751  0.9742   2
  -1   9   9 2.01484 1.40758   2
   0   9   9 73.0345  4.5207   2
  -7  10   9 7.88654 1.96640   2
  -6  10   9 6.71345 1.85572   2
  -5  10   9 1.13566 1.37232   2
  -5  10   9 1.17439 1.16650   1
  -4  10   9 54.6330  3.6985   1
  -4  10   9 63.7147  4.2432   2
  -3  10   9 14.7772  2.5067   1
  -3  10   9 11.4255  2.2706   2
  -2  14 -10 1.14766 1.13043   3
  -3  14 -10 14.2055  2.4648   3
  -4  14 -10 48.8713  4.4288   3
  -5  14 -10 46.2746  4.2479   3
  -6  14 -10 -0.4965  0.9928   3
  -7  14 -10 31.2570  3.6035   3
  -8  14 -10 5.31755 1.64775   3
   8 -14  10 6.77726 1.68356   2
   1  13 -10 0.91953 1.25639   3
   0  13 -10 1.42750 1.16593   3
  -1  13 -10 3.56973 1.37305   3
  -2  13 -10 2.77252 1.24883   3
  -3  13 -10 3.03371 1.27476   3
  -4  13 -10 77.6049  4.4222   3
  -5  13 -10 7.93871 1.82333   3
  -6  13 -10 3.51333 1.45337   3
  -7  13 -10 52.7660  3.7289   3
   7 -13  10 43.7734  3.1337   2
  -8  13 -10 10.1671  2.1007   3
   8 -13  10 14.9220  2.2797   2
  -9  13 -10 23.5640  3.0639   3
   9 -13  10 23.9710  2.9459   2
   2  12 -10 0.19798 1.05962   3
   1  12 -10 11.1473  2.1113   3
   0  12 -10 -0.4447  0.8122   3
  -1  12 -10 25.5956  2.9784   3
  -2  12 -10 28.4847  3.1372   3
  -3  12 -10 2.80317 1.12449   3
  -4  12 -10 39.9442  3.0246   3
  -5  12 -10 20.1921  2.6142   3
  -6  12 -10 0.81045 0.77548   3
   6 -12  10 0.66945 0.84310   2
  -7  12 -10 47.2287  3.4146   3
   7 -12  10 40.8910  2.9633   2
  -8  12 -10 6.73274 1.74461   3
   8 -12  10 5.07083 1.40764   2
  -9  12 -10 -0.2389  1.0688   3
   9 -12  10 -0.5698  0.9431   2
 -10  12 -10 60.5574  4.1058   3
  10 -12  10 72.4208  4.4049   2
   4  11 -10 131.799   6.026   3
  -4 -11  10 131.136   5.679   1
   3  11 -10 13.7877  2.3463   3
  -3 -11  10 17.7025  2.5240   1
   2  11 -10 4.09195 1.34294   3
   1  11 -10 37.4760  3.5503   3
   0  11 -10 58.5093  3.5795   3
  -1  11 -10 13.0371  1.9756   3
  -2  11 -10 105.689   4.694   3
  -3  11 -10 2.04755 1.01275   3
  -4  11 -10 1.36920 0.87526   3
  -5  11 -10 114.616   4.868   3
   5 -11  10 121.383   4.417   2
  -6  11 -10 -0.2772  0.5629   3
   6 -11  10 2.29784 0.92642   2
  -7  11 -10 3.21819 1.10974   3
   7 -11  10 4.83282 1.39571   2
  -8  11 -10 53.1742  3.4838   3
   8 -11  10 44.2110  3.2049   2
  -9  11 -10 4.95386 1.43356   3
   9 -11  10 1.92581 1.19293   2
 -10  11 -10 10.7623  2.0993   3
  10 -11  10 12.2272  2.2051   2
 -11  11 -10 -0.1696  1.1796   3
  11 -11  10 2.55458 1.50988   2
   5  10 -10 30.0934  3.4514   3
  -5 -10  10 28.7078  3.1061   1
   4  10 -10 0.42293 0.78936   3
  -4 -10  10 0.53163 0.78807   1
   3  10 -10 1.46429 1.00563   3
  -3 -10  10 2.52209 0.96321   1
   2  10 -10 96.8950  4.5696   3
  -2 -10  10 96.7195  4.4661   1
   1  10 -10 60.0105  3.4783   3
  -1 -10  10 57.2278  3.4012   1
   0  10 -10 24.6932  2.6507   3
  -1  10 -10 47.1369  3.0014   3
  -2  10 -10 61.2359  3.3636   3
  -3  10 -10 1.60565 0.76639   3
  -4  10 -10 2.42445 0.94151   3
   4 -10  10 5.33914 1.11771   2
  -5  10 -10 233.413   6.962   3
   5 -10  10 237.778   6.321   2
  -6  10 -10 141.837   5.306   3
   6 -10  10 144.000   5.004   2
  -7  10 -10 21.7143  2.5298   3
   7 -10  10 23.7003  2.5732   2
  -8  10 -10 89.1933  4.3624   3
   8 -10  10 96.6998  4.4740   2
  -9  10 -10 26.9544  3.0315   3
   9 -10  10 27.0401  3.0074   2
 -10  10 -10 2.17900 1.14887   3
  10 -10  10 2.30601 1.31841   2
 -11  10 -10 2.68111 1.39868   3
  11 -10  10 1.82909 1.29615   2
   6   9 -10 3.15651 1.44778   3
  -6  -9  10 3.90474 1.10650   1
   5   9 -10 25.6865  3.0385   3
  -5  -9  10 29.8657  2.9593   1
   4   9 -10 1.21874 0.92247   3
  -4  -9  10 2.59589 1.01375   1
   3   9 -10 19.5479  2.3776   3
  -3  -9  10 14.6699  2.0116   1
   2   9 -10 0.32033 0.65801   3
  -2  -9  10 0.64228 0.76220   1
   1   9 -10 2.21721 0.90132   3
  -1  -9  10 2.34481 0.90771   1
   0   9 -10 23.0869  2.4724   3
   0  -9  10 15.4084  1.9888   1
  -1   9 -10 60.8662  3.2044   3
   1  -9  10 54.7171  3.1747   1
  -2   9 -10 144.226   5.011   3
  -3   9 -10 48.8281  2.8949   3
   3  -9  10 46.8317  2.3485   2
  -4   9 -10 92.0216  3.9558   3
   4  -9  10 94.2608  3.5501   2
  -5   9 -10 4.11736 1.10639   3
   5  -9  10 4.82968 1.08182   2
  -6   9 -10 49.1469  3.0094   3
   6  -9  10 49.6448  2.9253   2
  -7   9 -10 168.952   5.783   3
   7  -9  10 166.036   5.663   2
  -8   9 -10 143.941   5.445   3
   8  -9  10 138.863   5.427   2
  -9   9 -10 45.3404  3.1974   3
   9  -9  10 48.9354  3.3946   2
 -10   9 -10 37.1545  3.5467   3
  10  -9  10 43.3803  3.9591   2
 -11   9 -10 -1.4746  0.8222   3
  11  -9  10 -0.0368  1.0163   2
   7   8 -10 12.0709  2.2134   3
  -7  -8  10 15.5314  2.0571   1
   6   8 -10 1.00952 0.95972   3
  -6  -8  10 1.54032 0.70247   1
   5   8 -10 11.3618  2.0357   3
  -5  -8  10 11.9441  1.8014   1
   4   8 -10 3.70687 1.15544   3
  -4  -8  10 3.35599 1.12831   1
   3   8 -10 21.8952  2.4209   3
  -3  -8  10 20.3825  2.2849   1
   2   8 -10 14.6299  1.9737   3
  -2  -8  10 21.6888  2.3276   1
   1   8 -10 0.69795 0.69676   3
  -1  -8  10 0.06349 0.51703   1
   0   8 -10 182.156   5.529   3
   0  -8  10 191.972   5.703   1
  -1   8 -10 22.8130  2.2233   3
   1  -8  10 23.1174  2.2928   1
  -2   8 -10 241.752   6.347   3
   2  -8  10 238.655   6.501   1
   2  -8  10 236.743   5.259   2
  -3   8 -10 101.202   3.928   3
   3  -8  10 102.881   3.468   2
  -4   8 -10 52.5551  2.9120   3
   4  -8  10 55.7414  2.7256   2
  -5   8 -10 102.899   4.107   3
   5  -8  10 101.152   3.859   2
  -6   8 -10 5.13067 1.24478   3
   6  -8  10 5.83222 1.26303   2
  -7   8 -10 13.8619  1.9350   3
   7  -8  10 14.3823  1.9802   2
  -8   8 -10 55.5126  3.3317   3
   8  -8  10 63.3199  3.6489   2
  -9   8 -10 71.9420  3.9445   3
   9  -8  10 72.9991  4.1038   2
 -10   8 -10 6.92796 1.64886   3
  10  -8  10 7.39865 1.86157   2
 -11   8 -10 116.014   5.416   3
  11  -8  10 127.516   5.784   2
   8   7 -10 95.1948  4.9622   3
  -8  -7  10 82.1831  4.1008   1
   7   7 -10 252.867   7.889   3
  -7  -7  10 253.980   7.189   1
   6   7 -10 1.95787 1.10351   3
  -6  -7  10 0.48579 0.74256   1
   5   7 -10 1.38986 0.93671   3
  -5  -7  10 2.44438 0.88340   1
   4   7 -10 -0.3864  0.5180   3
  -4  -7  10 0.54767 0.57106   1
   3   7 -10 126.771   4.637   3
  -3  -7  10 132.230   4.630   1
   2   7 -10 0.76990 0.70505   3
  -2  -7  10 0.60585 0.56466   1
   1   7 -10 0.39531 0.55189   3
  -1  -7  10 -0.4526  0.4130   1
   0   7 -10 251.799   6.258   3
   0  -7  10 247.891   6.457   1
  -1   7 -10 0.62934 0.58906   3
   1  -7  10 1.20457 0.46833   2
   1  -7  10 2.35976 0.82449   1
  -2   7 -10 2.41680 0.77231   3
   2  -7  10 1.66798 0.59682   2
   2  -7  10 2.39884 0.84265   1
  -3   7 -10 93.7362  3.5824   3
   3  -7  10 77.0948  2.9875   2
  -4   7 -10 75.7015  3.2988   3
   4  -7  10 73.2593  3.1230   2
  -5   7 -10 10.9805  1.6057   3
   5  -7  10 11.4842  1.6271   2
  -6   7 -10 12.5416  1.7403   3
   6  -7  10 17.6779  2.0904   2
  -7   7 -10 51.9279  3.0322   3
   7  -7  10 54.8975  3.2207   2
  -8   7 -10 57.5981  3.2730   3
   8  -7  10 52.9839  3.3227   2
  -9   7 -10 4.56230 1.23618   3
   9  -7  10 4.42391 1.43323   2
 -10   7 -10 0.02221 0.81265   3
  10  -7  10 0.25737 1.11126   2
 -11   7 -10 25.0921  2.9806   3
  11  -7  10 27.9013  3.3414   2
   8   6 -10 6.33143 1.62843   3
  -8  -6  10 4.67851 1.15806   1
   7   6 -10 28.8534  3.0214   3
  -7  -6  10 31.9969  2.2930   1
   6   6 -10 89.4645  4.1155   3
  -6  -6  10 87.1799  3.7191   1
   5   6 -10 19.4508  2.2399   3
  -5  -6  10 18.6095  1.9696   1
   4   6 -10 12.1441  1.6776   3
  -4  -6  10 9.99111 1.50243   1
   3   6 -10 92.0630  3.7035   3
  -3  -6  10 90.8195  3.6023   1
   2   6 -10 31.9078  2.1127   3
  -2  -6  10 32.3435  2.1597   1
   1   6 -10 155.588   4.573   3
  -1  -6  10 155.126   4.739   1
   0   6 -10 356.422   7.372   3
   0  -6  10 345.384   5.967   2
   0  -6  10 345.750   7.646   1
  -1   6 -10 12.4507  1.4760   3
   1  -6  10 15.1740  1.3764   2
   1  -6  10 13.5087  1.6850   1
  -2   6 -10 3.18843 0.77934   3
   2  -6  10 1.61845 0.60195   2
   2  -6  10 2.16770 0.84800   1
  -3   6 -10 110.935   3.847   3
   3  -6  10 115.513   4.085   1
   3  -6  10 115.985   3.752   2
  -4   6 -10 130.708   4.253   3
   4  -6  10 133.360   4.300   2
  -5   6 -10 16.5831  1.8376   3
   5  -6  10 23.0059  2.2566   2
  -6   6 -10 29.5471  2.1848   3
   6  -6  10 27.7331  2.5454   2
  -7   6 -10 44.7086  2.7456   3
   7  -6  10 42.3481  2.8225   2
  -8   6 -10 163.813   5.559   3
   8  -6  10 166.906   6.006   2
  -9   6 -10 93.3547  4.4000   3
   9  -6  10 94.2832  4.7268   2
 -10   6 -10 2.51401 1.16936   3
  10  -6  10 2.00889 1.16567   2
 -11   6 -10 5.45789 1.58475   3
  11  -6  10 5.52572 1.64956   2
   9   5 -10 1.47112 1.10719   3
  -9  -5  10 1.11351 0.80098   1
   8   5 -10 1.94128 1.05494   3
  -8  -5  10 1.47449 0.74275   1
   7   5 -10 44.4390  2.9325   3
  -7  -5  10 37.1961  2.3561   1
   6   5 -10 13.4702  1.8127   3
  -6  -5  10 11.8471  1.5271   1
   5   5 -10 -0.3596  0.5630   3
  -5  -5  10 0.85796 0.64223   1
   4   5 -10 41.8770  2.4352   3
  -4  -5  10 43.9889  2.4271   1
   3   5 -10 62.5028  2.8467   3
  -3  -5  10 68.2704  2.9908   1
   2   5 -10 7.52167 1.13719   3
  -2  -5  10 7.27403 1.16978   1
   1   5 -10 271.515   6.017   3
  -1  -5  10 272.270   4.785   2
  -1  -5  10 262.070   6.269   1
   0   5 -10 319.293   6.574   3
   0  -5  10 313.533   5.766   2
   0  -5  10 319.897   7.072   1
  -1   5 -10 18.5794  1.7150   3
   1  -5  10 16.2004  1.7345   1
   1  -5  10 17.5434  1.2696   2
  -2   5 -10 1.99014 0.63305   3
   2  -5  10 1.18589 0.67145   1
   2  -5  10 2.21276 0.65548   2
  -3   5 -10 105.476   3.593   3
   3  -5  10 118.805   4.068   1
   3  -5  10 110.803   3.671   2
  -4   5 -10 57.6273  2.6914   3
   4  -5  10 65.5290  2.9654   2
  -5   5 -10 11.9006  1.5261   3
   5  -5  10 12.4493  1.6703   2
  -6   5 -10 29.0052  2.0892   3
   6  -5  10 28.5390  2.6454   2
  -7   5 -10 7.63175 1.39873   3
   7  -5  10 9.95571 1.75730   2
  -8   5 -10 0.37449 0.68365   3
   8  -5  10 1.26450 0.98947   2
  -9   5 -10 46.8943  3.1504   3
   9  -5  10 46.0640  3.3703   2
 -10   5 -10 5.55931 1.63448   3
  10  -5  10 5.78791 1.72722   2
 -11   5 -10 3.81889 1.47057   3
  11  -5  10 5.88239 1.91736   2
  10   4 -10 18.4528  2.6095   3
 -10  -4  10 18.6031  1.8850   1
   9   4 -10 21.8027  2.6725   3
  -9  -4  10 21.6149  2.0871   1
   8   4 -10 29.3380  2.8663   3
  -8  -4  10 29.0349  1.9666   1
   7   4 -10 8.15422 1.51774   3
  -7  -4  10 9.66504 1.30560   1
   6   4 -10 84.3507  3.5923   3
  -6  -4  10 86.5064  3.3011   1
   5   4 -10 2.56380 0.80977   3
  -5  -4  10 4.05378 0.87526   1
   4   4 -10 -0.4019  0.4808   3
  -4  -4  10 -1.1727  0.3291   1
   3   4 -10 3.78253 0.83244   3
  -3  -4  10 3.08443 0.80922   1
   2   4 -10 4.14656 0.84204   3
  -2  -4  10 4.21201 0.59150   2
  -2  -4  10 4.53617 0.97970   1
   1   4 -10 2.21763 0.61671   3
  -1  -4  10 2.08235 0.50169   2
  -1  -4  10 2.93029 0.79631   1
   0   4 -10 324.077   6.326   3
   0  -4  10 315.855   6.960   1
   0  -4  10 326.057   6.111   2
  -1   4 -10 49.6131  2.1795   3
   1  -4  10 47.2503  2.1495   2
   1  -4  10 47.6800  2.4479   1
  -2   4 -10 4.17866 0.79274   3
   2  -4  10 3.71122 0.80367   2
   2  -4  10 4.73767 1.00133   1
  -3   4 -10 0.19883 0.41133   3
   3  -4  10 -0.2300  0.4837   2
   3  -4  10 -0.2277  0.5034   1
  -4   4 -10 122.637   3.855   3
   4  -4  10 118.239   4.196   2
  -5   4 -10 4.98261 1.02431   3
   5  -4  10 5.98297 1.24802   2
  -6   4 -10 389.407   8.344   3
   6  -4  10 395.475   9.051   2
  -7   4 -10 16.8200  2.0460   3
   7  -4  10 13.8342  2.0412   2
  -8   4 -10 87.9631  4.0214   3
   8  -4  10 95.3655  4.5318   2
  -9   4 -10 1.30449 0.96507   3
   9  -4  10 -0.1356  0.8440   2
 -10   4 -10 96.4810  4.7076   3
  10  -4  10 101.121   5.185   2
 -11   4 -10 21.0294  2.9125   3
  11  -4  10 23.5721  3.3061   2
  10   3 -10 11.6087  2.0028   3
 -10  -3  10 8.83603 1.27459   1
   9   3 -10 25.8965  2.6961   3
  -9  -3  10 25.8163  1.8786   1
   8   3 -10 46.2075  2.8334   3
  -8  -3  10 47.6071  2.4394   1
   7   3 -10 0.55324 0.68688   3
  -7  -3  10 1.33329 0.56434   1
   6   3 -10 17.6837  1.8761   3
  -6  -3  10 16.4546  1.6190   1
   5   3 -10 99.1056  3.4923   3
  -5  -3  10 100.468   3.408   1
   4   3 -10 90.8909  3.1296   3
  -4  -3  10 93.0672  3.2848   1
   3   3 -10 117.033   3.446   3
  -3  -3  10 125.784   2.875   2
  -3  -3  10 122.963   3.810   1
   2   3 -10 147.612   3.783   3
  -2  -3  10 152.432   3.455   2
  -2  -3  10 148.220   4.264   1
   1   3 -10 13.1009  1.2603   3
  -1  -3  10 10.9732  1.1421   2
  -1  -3  10 10.9513  1.3530   1
   0   3 -10 162.316   3.882   3
   0  -3  10 172.265   4.723   1
   0  -3  10 172.338   4.250   2
  -1   3 -10 180.516   4.215   3
   1  -3  10 184.577   4.660   2
   1  -3  10 175.036   4.900   1
  -2   3 -10 225.390   4.934   3
   2  -3  10 218.925   5.689   1
   2  -3  10 225.583   5.582   2
  -3   3 -10 343.468   6.718   3
   3  -3  10 332.948   7.417   2
   3  -3  10 344.140   7.560   1
  -4   3 -10 14.0691  1.5242   3
   4  -3  10 11.9982  1.6294   2
  -5   3 -10 -0.6364  0.3945   3
   5  -3  10 0.01934 0.56187   2
  -6   3 -10 138.852   4.546   3
   6  -3  10 139.782   5.155   2
  -7   3 -10 161.720   5.238   3
   7  -3  10 153.867   5.702   2
  -8   3 -10 7.31262 1.49027   3
   8  -3  10 6.18453 1.49463   2
  -9   3 -10 3.65343 1.24627   3
   9  -3  10 5.20341 1.50194   2
 -10   3 -10 1.36138 1.12515   3
  10  -3  10 -1.6915  0.8953   2
  10   2 -10 4.41179 1.35043   3
 -10  -2  10 6.16339 1.01322   1
   9   2 -10 4.79459 1.23522   3
  -9  -2  10 3.57950 0.86726   1
   8   2 -10 83.1556  3.6221   3
  -8  -2  10 84.0866  3.0376   1
   7   2 -10 3.20861 0.86588   3
  -7  -2  10 1.56937 0.60688   1
   6   2 -10 21.7897  1.9118   3
  -6  -2  10 17.6491  1.6226   1
   5   2 -10 266.451   5.798   3
  -5  -2  10 273.121   5.926   1
   4   2 -10 113.928   3.273   3
  -4  -2  10 110.982   2.853   2
  -4  -2  10 113.167   3.543   1
   3   2 -10 80.9626  2.5830   3
  -3  -2  10 78.5466  2.4366   2
  -3  -2  10 82.3576  2.9936   1
   2   2 -10 514.780   7.964   3
  -2  -2  10 509.403   9.123   1
  -2  -2  10 498.021   8.279   2
   1   2 -10 24.3767  1.3052   3
  -1  -2  10 24.8588  1.5065   2
  -1  -2  10 27.2537  1.8018   1
   0   2 -10 150.433   3.448   3
   0  -2  10 140.887   4.276   1
   0  -2  10 146.404   4.046   2
  -1   2 -10 1.17596 0.44602   3
   1  -2  10 1.33102 0.58520   2
   1  -2  10 1.82942 0.67644   1
  -2   2 -10 29.1742  1.5738   3
   2  -2  10 33.5160  2.0808   2
   2  -2  10 30.2621  2.0944   1
  -3   2 -10 37.5575  1.8756   3
   3  -2  10 41.4419  2.4493   2
   3  -2  10 34.4630  2.2711   1
  -4   2 -10 1.31075 0.64716   3
   4  -2  10 0.94833 0.73769   2
  -5   2 -10 65.5565  2.8825   3
   5  -2  10 65.2624  3.4025   2
  -6   2 -10 2.09076 0.79578   3
   6  -2  10 0.90987 0.82755   2
  -7   2 -10 0.04244 0.54585   3
   7  -2  10 0.55917 0.72782   2
  -8   2 -10 1.08950 0.87934   3
   8  -2  10 4.36445 1.32866   2
  -9   2 -10 4.74712 1.36212   3
   9  -2  10 5.26234 1.57026   2
 -10   2 -10 8.01887 1.81549   3
  10  -2  10 8.38661 2.00837   2
 -10  -1  10 12.1101  1.2603   1
  -9  -1  10 16.8874  1.4912   1
  -8  -1  10 28.4861  1.6694   1
   7   1 -10 18.1949  1.7915   3
  -7  -1  10 18.1023  1.5948   1
   6   1 -10 4.45953 0.84711   3
  -6  -1  10 4.13422 0.79357   1
   5   1 -10 87.2998  2.7682   3
  -5  -1  10 83.5038  2.6496   2
  -5  -1  10 82.8877  2.9183   1
   4   1 -10 0.36222 0.35261   3
  -4  -1  10 0.75568 0.41432   2
  -4  -1  10 0.47621 0.39894   1
   3   1 -10 53.2942  1.8305   3
  -3  -1  10 52.6407  2.1561   2
  -3  -1  10 49.6798  2.2963   1
   2   1 -10 663.488   9.271   3
  -2  -1  10 674.731  10.718   2
  -2  -1  10 673.947  11.131   1
   1   1 -10 1.33736 0.40504   3
  -1  -1  10 0.80096 0.53599   1
  -1  -1  10 1.59359 0.56814   2
   0   1 -10 42.6959  1.5521   3
   0  -1  10 37.7358  2.0965   2
   0  -1  10 44.2213  2.3448   1
  -1   1 -10 60.2684  2.0167   3
   1  -1  10 63.4388  2.8157   2
   1  -1  10 58.1096  2.7752   1
  -2   1 -10 13.8913  1.2544   3
   2  -1  10 14.6835  1.7391   1
   2  -1  10 16.7368  1.8788   2
  -3   1 -10 9.78804 1.17548   3
   3  -1  10 7.90703 1.31694   1
   3  -1  10 10.4443  1.5908   2
  -4   1 -10 122.268   3.749   3
   4  -1  10 117.944   4.555   2
  -5   1 -10 74.2335  3.0873   3
   5  -1  10 73.5682  3.7358   2
  -6   1 -10 8.45349 1.35448   3
   6  -1  10 6.55520 1.58011   2
  -7   1 -10 16.9906  2.1272   3
   7  -1  10 16.4163  2.3103   2
  -8   1 -10 14.6540  2.0838   3
   8  -1  10 18.8307  2.6827   2
  -9   1 -10 1.39523 1.04322   3
   9  -1  10 2.04140 1.35972   2
  -9   0  10 8.02667 0.98665   1
  -8   0  10 38.0107  1.8261   1
  -7   0  10 40.6915  1.9349   1
  -6   0  10 117.436   3.473   2
  -6   0  10 115.210   3.415   1
  -5   0  10 53.0247  2.2456   2
  -5   0  10 53.8581  2.3004   1
  -4   0  10 97.6300  3.1870   1
  -4   0  10 94.3918  3.0981   2
  -3   0  10 5.56463 0.93798   1
  -3   0  10 5.60014 0.92316   2
  -2   0  10 49.2063  2.3735   1
  -2   0  10 48.7200  2.2946   2
  -1   0  10 8.05789 1.20816   2
  -1   0  10 8.21603 1.26253   1
   0   0  10 226.719   5.734   2
   0   0  10 222.288   5.647   1
  -1   0 -10 604.345   8.803   3
   1   0  10 632.086  11.132   1
   1   0  10 608.880  11.148   2
  -2   0 -10 379.631   6.548   3
   2   0  10 379.318   8.271   1
   2   0  10 374.964   8.286   2
  -3   0 -10 6.48577 0.98574   3
   3   0  10 4.07050 1.20209   2
  -4   0 -10 10.1233  1.2798   3
   4   0  10 8.74329 1.58386   2
  -5   0 -10 32.0965  2.0609   3
   5   0  10 27.8978  2.8495   2
  -6   0 -10 53.9324  2.8820   3
   6   0  10 51.3565  3.3788   2
  -7   0 -10 77.2243  3.7480   3
   7   0  10 76.5993  4.2945   2
  -8   0 -10 46.4067  3.1094   3
   8   0  10 46.1703  3.5172   2
   9   0  10 6.83572 1.94945   2
   9   0  10 5.21248 1.55556   3
  -9   1  10 16.6340  1.1660   1
  -8   1  10 0.22494 0.42753   1
  -7   1  10 152.758   3.845   1
  -7   1  10 147.199   4.715   2
  -6   1  10 4.05280 0.80986   1
  -6   1  10 3.19196 0.77878   2
  -5   1  10 14.8557  1.4425   1
  -5   1  10 18.3635  1.7387   2
  -4   1  10 164.827   4.535   2
  -4   1  10 164.969   4.369   1
  -3   1  10 19.4795  1.4972   1
  -3   1  10 18.0930  1.7548   2
  -2   1  10 152.591   4.496   2
  -2   1  10 144.020   4.277   1
  -1   1  10 8.99019 1.32415   2
  -1   1  10 8.44442 1.25798   1
   0   1  10 38.5377  2.3556   2
   0   1  10 34.9215  2.1993   1
   1   1  10 25.9341  1.9684   1
   1   1  10 21.3048  2.1546   2
   2   1  10 410.553   8.827   1
   2   1  10 398.063   8.941   2
   3   1  10 279.717   7.451   2
  -4  -1 -10 334.543   7.154   3
   4   1  10 350.522   8.714   2
  -5  -1 -10 1.44244 0.73622   3
   5   1  10 -0.5489  0.6684   2
   6   1  10 252.232   7.844   2
   7   1  10 3.15193 1.36765   2
   7   1  10 0.71552 0.93686   3
   8   1  10 60.4808  3.6282   3
   8   1  10 63.7369  4.1988   2
  -9   2  10 9.12842 0.99426   1
  -8   2  10 8.80932 1.08721   1
  -7   2  10 183.571   5.066   2
  -7   2  10 177.140   4.272   1
  -6   2  10 3.05849 0.68773   1
  -6   2  10 2.18850 0.79153   2
  -5   2  10 116.562   3.914   2
  -5   2  10 113.289   3.520   1
  -4   2  10 120.888   3.776   1
  -4   2  10 123.530   4.104   2
  -3   2  10 0.14302 0.53228   2
  -3   2  10 0.94372 0.49960   1
  -2   2  10 38.1346  2.2749   2
  -2   2  10 34.8322  2.1605   1
  -1   2  10 4.02075 0.98951   1
  -1   2  10 3.92183 1.03810   2
   0   2  10 86.9632  3.5452   1
   0   2  10 76.3557  3.4729   2
   1   2  10 0.65603 0.68982   1
   1   2  10 0.45182 0.63539   2
   2   2  10 0.08083 0.61558   2
   2   2  10 -0.2080  0.4434   1
   3   2  10 33.4057  3.1028   2
   4   2  10 50.2957  3.2440   2
   5   2  10 569.411  12.532   2
   6   2  10 -0.1389  0.7503   2
   7   2  10 -0.2824  0.9649   2
   8   2  10 10.7161  2.2920   2
  -9   3  10 3.42581 0.69101   1
  -8   3  10 31.0427  2.1863   2
  -8   3  10 29.0368  1.6409   1
  -7   3  10 122.347   3.548   1
  -7   3  10 125.016   4.355   2
  -6   3  10 4.87432 1.11151   2
  -6   3  10 4.77774 0.91309   1
  -5   3  10 102.380   3.880   2
  -5   3  10 100.206   3.430   1
  -4   3  10 339.701   7.815   2
  -4   3  10 352.451   7.303   1
  -3   3  10 96.1105  3.8506   2
  -3   3  10 99.7451  3.6322   1
  -2   3  10 66.0104  3.2255   2
  -2   3  10 71.8766  3.1603   1
  -1   3  10 7.95445 1.40103   2
  -1   3  10 8.10599 1.32640   1
   0   3  10 89.5727  3.9338   2
   0   3  10 92.6996  3.8787   1
   1   3  10 1.10275 0.87697   2
   1   3  10 1.87411 0.91760   1
   2   3  10 2.37554 0.98883   2
   3   3  10 -0.0502  0.6739   2
   4   3  10 1.89677 1.24430   2
   5   3  10 9.77279 1.91027   2
   6   3  10 1.55730 1.13004   2
   7   3  10 52.3768  3.9037   2
  -9   4  10 1.24196 0.54112   1
  -9   4  10 2.18488 1.02505   2
  -8   4  10 8.91751 1.13944   1
  -8   4  10 10.4784  1.6891   2
  -7   4  10 90.7253  3.9150   2
  -7   4  10 87.6302  3.1038   1
  -6   4  10 16.8406  2.0718   2
  -6   4  10 15.6119  1.5824   1
  -5   4  10 24.7851  1.8239   1
  -5   4  10 23.2357  2.3746   2
  -4   4  10 221.625   5.744   1
  -4   4  10 225.577   6.374   2
  -3   4  10 220.732   5.905   1
  -3   4  10 230.270   6.490   2
  -2   4  10 51.1269  2.8202   1
  -2   4  10 46.1920  2.8302   2
  -1   4  10 125.426   4.554   1
  -1   4  10 115.211   4.577   2
   0   4  10 69.7638  3.6220   2
   0   4  10 68.7484  3.4896   1
   1   4  10 0.77076 0.73330   2
   2   4  10 0.55025 0.79697   2
   3   4  10 28.4799  3.0588   2
   4   4  10 35.9020  3.4653   2
   5   4  10 7.69753 1.86090   2
   6   4  10 1.48191 1.13756   2
 -10   5  10 6.04077 1.49523   2
  -9   5  10 0.71790 0.86987   2
  -9   5  10 1.29403 0.61444   1
  -8   5  10 28.1818  1.8345   1
  -8   5  10 23.2979  2.5312   2
  -7   5  10 12.8977  1.8795   2
  -7   5  10 14.3246  1.5829   1
  -6   5  10 8.08276 1.50817   2
  -6   5  10 10.6055  1.4203   1
  -5   5  10 36.2033  2.6171   2
  -5   5  10 39.5829  2.3609   1
  -4   5  10 3.89582 1.00116   1
  -4   5  10 3.82298 1.13698   2
  -3   5  10 8.43186 1.56938   2
  -3   5  10 10.6367  1.6054   1
  -2   5  10 14.3890  1.9386   1
  -2   5  10 10.3936  1.7793   2
  -1   5  10 194.760   6.404   2
  -1   5  10 204.831   6.245   1
   0   5  10 65.7800  3.6215   1
   0   5  10 70.3618  3.7793   2
   1   5  10 0.38593 0.80005   2
   2   5  10 -0.2125  0.7474   2
   3   5  10 17.1965  2.4801   2
   4   5  10 3.43512 1.26504   2
   5   5  10 4.65687 1.53869   2
 -11   6  10 4.11639 1.51606   2
 -10   6  10 10.0423  1.8561   2
 -10   6  10 11.0504  1.2137   1
  -9   6  10 59.1801  2.5454   1
  -9   6  10 55.4314  3.4810   2
  -8   6  10 -0.1303  0.5577   1
  -8   6  10 0.07396 0.85902   2
  -7   6  10 3.80576 1.29984   2
  -7   6  10 4.97193 1.05085   1
  -6   6  10 -0.0349  0.5437   1
  -6   6  10 -0.0366  0.8419   2
  -5   6  10 16.4353  2.2597   2
  -5   6  10 17.4521  1.9565   1
  -4   6  10 167.049   5.334   1
  -4   6  10 165.217   5.851   2
  -3   6  10 32.3805  2.4594   1
  -3   6  10 32.7573  3.1707   2
  -2   6  10 30.3875  2.9230   1
  -2   6  10 34.1921  3.2500   2
  -1   6  10 23.0200  2.7041   2
  -1   6  10 22.1706  2.5760   1
   0   6  10 61.5669  3.7498   2
   1   6  10 11.9842  2.0874   2
   2   6  10 140.027   5.885   2
   3   6  10 7.76132 1.78843   2
   4   6  10 6.06697 1.85272   2
 -10   7  10 0.81145 0.95731   2
  -9   7  10 38.6319  2.2598   1
  -9   7  10 39.5981  3.6680   2
  -8   7  10 2.19911 0.89928   1
  -8   7  10 3.91839 1.27414   2
  -7   7  10 6.59476 1.63645   2
  -7   7  10 6.99103 1.26794   1
  -6   7  10 5.27871 1.20406   1
  -6   7  10 4.20816 1.39276   2
  -5   7  10 148.474   5.817   2
  -5   7  10 151.275   5.184   1
  -4   7  10 85.5181  3.9874   1
  -4   7  10 86.0076  4.4436   2
  -3   7  10 6.84553 1.64534   2
  -3   7  10 6.92852 1.47978   1
  -2   7  10 13.3254  1.9948   1
  -2   7  10 13.5576  2.1403   2
  -1   7  10 -0.8534  0.6538   2
  -1   7  10 0.46440 0.86244   1
   0   7  10 31.3242  3.4389   2
   1   7  10 21.7957  2.8696   2
   2   7  10 18.6433  2.7233   2
  -9   8  10 44.6791  2.5813   1
  -9   8  10 46.1810  3.4845   2
  -8   8  10 10.7113  2.0119   2
  -8   8  10 8.61603 1.45758   1
  -7   8  10 -0.4812  0.8585   2
  -7   8  10 0.75302 0.68800   1
  -6   8  10 2.96845 1.04010   1
  -6   8  10 2.63519 1.18289   2
  -5   8  10 7.43494 1.81814   2
  -5   8  10 9.98531 1.70627   1
  -4   8  10 8.71971 1.84720   2
  -4   8  10 6.64719 1.51881   1
  -3   8  10 0.07659 0.78239   1
  -3   8  10 -0.6547  0.8458   2
  -2   8  10 17.5888  2.5003   1
  -2   8  10 15.3338  2.4983   2
  -1   8  10 37.5793  3.7968   2
   0   8  10 1.18470 1.20320   2
   1   8  10 14.5963  2.5330   2
  -8   9  10 29.4638  3.3869   2
  -8   9  10 29.2047  2.7945   1
  -7   9  10 5.64649 1.70727   2
  -7   9  10 5.34952 1.39445   1
  -6   9  10 22.8529  3.0035   2
  -6   9  10 15.5733  2.1598   1
  -5   9  10 0.75983 0.93666   1
  -5   9  10 0.55459 0.99669   2
  -4   9  10 2.64423 1.44470   2
  -4   9  10 5.76259 1.57790   1
  -3   9  10 -0.1054  1.0112   2
  -3   9  10 -1.0771  0.8352   1
  -2   9  10 78.8526  4.7635   2
  -2  14 -11 25.8285  3.4544   3
  -3  14 -11 21.6425  3.0392   3
  -4  14 -11 11.3987  2.2551   3
  -5  14 -11 96.0161  5.2146   3
  -6  14 -11 2.94174 1.51632   3
  -7  14 -11 39.5754  3.9117   3
   0  13 -11 13.3140  2.4211   3
  -1  13 -11 3.11253 1.17266   3
  -2  13 -11 64.5433  4.0792   3
  -3  13 -11 39.0493  3.7257   3
  -4  13 -11 2.20622 1.06040   3
  -5  13 -11 50.3509  3.5708   3
  -6  13 -11 -0.1007  0.8246   3
  -7  13 -11 42.9208  4.0692   3
   7 -13  11 50.8745  3.3531   2
  -8  13 -11 194.187   7.314   3
   8 -13  11 194.852   6.847   2
  -9  13 -11 1.44014 1.24088   3
   9 -13  11 -0.1131  1.1684   2
   2  12 -11 17.2954  2.6403   3
   1  12 -11 57.8062  3.9075   3
   0  12 -11 36.8900  3.6207   3
  -1  12 -11 11.1209  1.9948   3
  -2  12 -11 3.20484 1.18051   3
  -3  12 -11 1.96598 1.01034   3
  -4  12 -11 59.2609  3.6379   3
  -5  12 -11 122.688   5.315   3
  -6  12 -11 5.22695 1.52860   3
   6 -12  11 3.59659 1.26628   2
  -7  12 -11 19.1047  2.6540   3
   7 -12  11 17.7320  2.3749   2
  -8  12 -11 141.539   5.972   3
   8 -12  11 150.137   5.851   2
  -9  12 -11 3.93220 1.46814   3
   9 -12  11 4.28299 1.54663   2
 -10  12 -11 11.0671  2.3176   3
   3  11 -11 0.28368 1.07386   3
  -3 -11  11 1.70392 0.99256   1
   2  11 -11 37.5116  3.6370   3
   1  11 -11 0.81222 0.88734   3
   0  11 -11 19.4154  2.5289   3
  -1  11 -11 1.51140 0.83416   3
  -2  11 -11 2.23230 0.95488   3
  -3  11 -11 19.9335  2.4729   3
  -4  11 -11 -0.1227  0.6205   3
  -5  11 -11 14.2090  2.1494   3
   5 -11  11 19.3657  2.1302   2
  -6  11 -11 40.9571  3.0058   3
   6 -11  11 35.2306  2.6114   2
  -7  11 -11 7.50989 1.66269   3
   7 -11  11 8.06124 1.63362   2
  -8  11 -11 96.8470  4.7413   3
   8 -11  11 92.4874  4.5714   2
  -9  11 -11 7.15159 1.71103   3
   9 -11  11 9.92778 2.10416   2
 -10  11 -11 1.58448 1.25647   3
  10 -11  11 -0.4035  1.1204   2
   5  10 -11 1.77602 1.18664   3
  -5 -10  11 0.44522 1.01267   1
   4  10 -11 36.3439  3.6841   3
  -4 -10  11 39.9517  3.0844   1
   3  10 -11 6.34392 1.63603   3
  -3 -10  11 7.73678 1.64028   1
   2  10 -11 14.2831  2.1477   3
  -2 -10  11 14.3045  2.1001   1
   1  10 -11 0.87331 0.71320   3
  -1 -10  11 -0.2132  0.6381   1
   0  10 -11 20.9571  2.4642   3
  -1  10 -11 1.97000 0.89154   3
  -2  10 -11 30.6211  2.9536   3
  -3  10 -11 37.8446  2.7012   3
  -4  10 -11 1.18454 0.70449   3
   4 -10  11 1.61962 0.79842   2
  -5  10 -11 4.57583 1.13479   3
   5 -10  11 3.36318 1.06885   2
  -6  10 -11 73.4713  3.8165   3
   6 -10  11 67.9140  3.5200   2
  -7  10 -11 39.3384  2.9406   3
   7 -10  11 37.2308  2.7817   2
  -8  10 -11 2.10558 1.00360   3
   8 -10  11 0.39329 0.97989   2
  -9  10 -11 -0.0563  0.8058   3
   9 -10  11 -0.4706  1.1043   2
 -10  10 -11 2.67590 1.24289   3
  10 -10  11 0.35764 1.20162   2
   6   9 -11 5.36664 1.60864   3
  -6  -9  11 7.14532 1.51059   1
   5   9 -11 -0.8251  0.7939   3
  -5  -9  11 0.76628 0.85291   1
   4   9 -11 26.5492  2.8958   3
[truncated: 97,687 more chars]
