# Supplementary material for: Crystal structure of 5,5′-bis­(di­methyl­amino)-N,N′-(3-methyl-3-aza­pentane-1,5-di­yl)di(naphthalene-1-sulfonamide)
Source: Acta Crystallogr E Crystallogr Commun. 2015 Nov 21;71(Pt 12):o959–60. doi: 10.1107/S2056989015021714 (PMC4719922; doi:10.1107/S2056989015021714)
Supplement: Supplementary file 2 [file e-71-0o959-Isup2.hkl]

data_I                                                                          
_shelx_title ' 12121 in P-1'                                                    
_shelx_refln_list_code          4                                               
_shelx_F_calc_maximum      182.91                                               
_exptl_crystal_F_000       620.00                                               
_reflns_d_resolution_high  0.7498                                               
                                                                                
loop_                                                                           
 _space_group_symop_operation_xyz                                               
 'x, y, z'                                                                      
 '-x, -y, -z'                                                                   
                                                                                
_cell_length_a    10.5216                                                       
_cell_length_b    11.3826                                                       
_cell_length_c    13.9579                                                       
_cell_angle_alpha 107.898                                                       
_cell_angle_beta   90.366                                                       
_cell_angle_gamma 113.733                                                       
                                                                                
_shelx_F_squared_multiplier     1.000                                           
                                                                                
loop_                                                                           
 _refln_index_h                                                                 
 _refln_index_k                                                                 
 _refln_index_l                                                                 
 _refln_F_squared_calc                                                          
 _refln_F_squared_meas                                                          
 _refln_F_squared_sigma                                                         
 _refln_observed_status                                                         
   1   0   0        266.11        289.26         2.25 o                         
   2   0   0       2291.20       2353.36        42.08 o                         
   3   0   0        326.59        365.15         4.35 o                         
   4   0   0        123.05        153.14         3.45 o                         
   5   0   0        623.07        658.65         7.72 o                         
   6   0   0       1589.48       1801.41        16.60 o                         
   7   0   0        310.31        316.87         5.81 o                         
   8   0   0         14.58         13.37         4.02 o                         
   9   0   0        306.19        320.72         9.04 o                         
  10   0   0          2.05          4.39         2.14 o                         
  11   0   0          1.29          0.43         1.66 o                         
  12   0   0          5.12         11.25         2.57 o                         
 -13   1   0         16.97         10.86         2.57 o                         
 -12   1   0        160.47        176.45         6.76 o                         
 -11   1   0          3.57          2.74         2.00 o                         
 -10   1   0         27.55         27.29         3.41 o                         
  -9   1   0        328.19        338.72         9.16 o                         
  -8   1   0         93.86         89.77         3.23 o                         
  -7   1   0        147.31        176.80         3.95 o                         
  -6   1   0        822.53        907.35         9.78 o                         
  -5   1   0        837.01        885.25         8.98 o                         
  -4   1   0        347.66        338.42         6.03 o                         
  -3   1   0       1101.66       1103.38         9.12 o                         
  -2   1   0        994.95        986.14         8.15 o                         
  -1   1   0       2208.20       2331.15        13.91 o                         
   0   1   0       4942.61       5042.17        33.72 o                         
   1   1   0       4913.08       5143.44        30.24 o                         
   2   1   0      33457.18      32985.90       193.49 o                         
   3   1   0       1072.55       1034.61        12.53 o                         
   4   1   0        657.47        772.40         8.43 o                         
   5   1   0        649.46        723.12         8.67 o                         
   6   1   0         50.09         45.76         2.35 o                         
   7   1   0        395.33        369.50         8.61 o                         
   8   1   0          0.86          1.38         1.74 o                         
   9   1   0          2.51          0.46         1.42 o                         
  10   1   0        186.77        206.12        11.95 o                         
  11   1   0          2.82          0.75         1.99 o                         
  12   1   0        106.24         88.29         6.43 o                         
 -13   2   0          0.09         -2.35         3.23 o                         
 -12   2   0        101.76        123.08        11.86 o                         
 -11   2   0         56.61         52.32         5.73 o                         
 -10   2   0         58.29         61.25         4.92 o                         
  -9   2   0         21.23         17.23         1.72 o                         
  -8   2   0        960.14        994.46        12.56 o                         
  -7   2   0         49.90         38.74         3.22 o                         
  -6   2   0         71.23         76.63         2.18 o                         
  -5   2   0        218.64        197.74         2.93 o                         
  -4   2   0        287.57        291.48         6.26 o                         
  -3   2   0       2311.50       2278.76        25.18 o                         
  -2   2   0       8714.22       8823.91        58.93 o                         
  -1   2   0       7215.58       7423.64        49.98 o                         
   0   2   0       1620.71       1529.92        11.82 o                         
   1   2   0         18.63         13.20         0.91 o                         
   2   2   0        355.90        304.11         3.68 o                         
   3   2   0       1414.99       1511.69        13.54 o                         
   4   2   0       1084.85       1099.01        11.33 o                         
   5   2   0         18.85         16.21         1.51 o                         
   6   2   0        265.76        249.52         6.71 o                         
   7   2   0        357.84        344.51         9.31 o                         
   8   2   0          0.01          0.36         1.87 o                         
   9   2   0         64.06         53.80         7.24 o                         
  10   2   0          3.05          3.20         1.88 o                         
  11   2   0          0.64         -1.60         2.10 o                         
 -13   3   0         44.75         48.44         7.94 o                         
 -12   3   0         71.39         85.81         6.51 o                         
 -11   3   0         44.53         47.27         6.99 o                         
 -10   3   0         35.48         34.75         3.78 o                         
  -9   3   0        135.26        107.54         5.28 o                         
  -8   3   0          0.12         -1.05         1.05 o                         
  -7   3   0          8.33          9.63         1.74 o                         
  -6   3   0       1065.49       1107.55        14.71 o                         
  -5   3   0        759.70        748.64         7.77 o                         
  -4   3   0        171.94        189.83         3.12 o                         
  -3   3   0       1487.16       1594.22        13.05 o                         
  -2   3   0      10507.93      10940.32        63.57 o                         
  -1   3   0        446.60        486.51         5.35 o                         
   0   3   0         75.59         60.55         2.20 o                         
   1   3   0       1704.29       1971.91        19.50 o                         
   2   3   0        834.83        858.46        10.96 o                         
   3   3   0        770.51        811.25        11.24 o                         
   4   3   0        197.77        252.31         4.93 o                         
   5   3   0          1.48          3.01         1.09 o                         
   6   3   0        492.82        495.81        10.17 o                         
   7   3   0        464.93        473.75        12.04 o                         
   8   3   0         10.69          9.38         3.74 o                         
   9   3   0        375.12        391.46        10.86 o                         
  10   3   0         33.05         23.15         3.56 o                         
  11   3   0          0.04          0.56         2.40 o                         
 -13   4   0         35.11         38.45         4.88 o                         
 -12   4   0          4.07          4.70         2.19 o                         
 -11   4   0        286.12        288.94        20.66 o                         
 -10   4   0          0.00         -0.46         1.42 o                         
  -9   4   0        803.00        818.66        14.73 o                         
  -8   4   0        521.70        522.97        10.66 o                         
  -7   4   0         28.79         42.47         1.88 o                         
  -6   4   0        650.19        717.88         8.15 o                         
  -5   4   0       2154.09       2151.04        20.44 o                         
  -4   4   0        903.82        975.38         9.64 o                         
  -3   4   0       3752.41       4157.70        30.59 o                         
  -2   4   0        596.54        516.54         8.07 o                         
  -1   4   0       1583.20       1707.57        14.51 o                         
   0   4   0        227.37        252.42         4.17 o                         
   1   4   0          7.35         22.93         1.53 o                         
   2   4   0         37.01         36.80         1.93 o                         
   3   4   0        930.89       1059.71        14.16 o                         
   4   4   0         20.83         24.35         2.41 o                         
   5   4   0        107.06         88.76         4.09 o                         
   6   4   0         53.05         36.93         2.83 o                         
   7   4   0         65.76         69.55         5.17 o                         
   8   4   0        401.61        440.69        14.61 o                         
   9   4   0         82.71         72.37         5.84 o                         
  10   4   0        104.13        113.92         7.08 o                         
 -13   5   0          0.54          2.30         2.41 o                         
 -12   5   0          9.34          4.97         2.37 o                         
 -11   5   0         58.38         56.75         5.13 o                         
 -10   5   0        124.41        125.11         5.86 o                         
  -9   5   0       1407.08       1482.54        21.29 o                         
  -8   5   0       1289.40       1290.08        15.03 o                         
  -7   5   0        170.55        154.32         4.40 o                         
  -6   5   0         26.90         21.10         1.56 o                         
  -5   5   0        258.73        339.34         7.92 o                         
  -4   5   0       3666.05       4155.76        37.18 o                         
  -3   5   0       1023.02       1056.49         9.33 o                         
  -2   5   0       5125.54       5555.78        40.46 o                         
  -1   5   0        303.45        308.62         4.98 o                         
   0   5   0        180.01        197.92         4.04 o                         
   1   5   0        724.02        783.51         9.37 o                         
   2   5   0        160.19        140.94         5.26 o                         
   3   5   0        342.39        371.94         8.06 o                         
   4   5   0         24.64         14.42         2.70 o                         
   5   5   0        257.97        240.98         5.86 o                         
   6   5   0         27.90         29.79         3.47 o                         
   7   5   0         47.37         37.09         4.12 o                         
   8   5   0          3.32          0.58         1.73 o                         
   9   5   0        160.61        177.32        16.87 o                         
 -14   6   0          3.80          6.20         5.26 o                         
 -13   6   0         55.87         50.07         5.36 o                         
 -12   6   0         18.69         13.73         3.10 o                         
 -11   6   0          8.26          2.30         3.02 o                         
 -10   6   0         87.77         88.96         5.96 o                         
  -9   6   0        488.38        490.86         7.47 o                         
  -8   6   0        587.27        527.64         7.72 o                         
  -7   6   0         40.38         36.64         2.08 o                         
  -6   6   0         11.55         13.55         1.50 o                         
  -5   6   0         27.92         30.77         1.99 o                         
  -4   6   0        254.62        241.39         5.87 o                         
  -3   6   0        823.22       1040.00        20.32 o                         
  -2   6   0        173.09        144.79         3.58 o                         
  -1   6   0        456.61        487.11         7.08 o                         
   0   6   0        107.46        102.91         3.17 o                         
   1   6   0        481.85        487.29         7.54 o                         
   2   6   0          3.38         15.08         1.63 o                         
   3   6   0         62.12         63.59         3.37 o                         
   4   6   0        371.11        347.87        10.43 o                         
   5   6   0        307.11        344.59         9.77 o                         
   6   6   0          0.55          0.81         1.71 o                         
   7   6   0        101.92         95.12         8.07 o                         
   8   6   0          8.62          9.87         3.00 o                         
   9   6   0         54.01         63.75         6.23 o                         
 -14   7   0        115.92        112.16        11.85 o                         
 -13   7   0         75.39         80.78         6.80 o                         
 -12   7   0         11.99          7.95         2.64 o                         
 -11   7   0        401.42        416.19        11.52 o                         
 -10   7   0         27.48         39.46         6.17 o                         
  -9   7   0         29.25         17.86         2.64 o                         
  -8   7   0          2.10          0.90         1.08 o                         
  -7   7   0        407.11        432.39         7.21 o                         
  -6   7   0        469.82        494.18         7.69 o                         
  -5   7   0        119.38        119.85         3.68 o                         
  -4   7   0        115.56        122.58         4.45 o                         
  -3   7   0          2.54          3.56         1.45 o                         
  -2   7   0        444.93        418.93         6.91 o                         
  -1   7   0         56.38         50.15         2.80 o                         
   0   7   0         34.12         38.99         3.59 o                         
   1   7   0          0.52         -0.64         0.84 o                         
   2   7   0          0.09         -0.20         0.82 o                         
   3   7   0          9.80          8.45         1.59 o                         
   4   7   0        121.50        103.10         5.96 o                         
   5   7   0         98.89        104.14         6.79 o                         
   6   7   0         26.86         23.62         3.60 o                         
   7   7   0          1.91         -1.67         1.67 o                         
   8   7   0         76.16         78.94         8.72 o                         
 -13   8   0         14.71         13.86         3.24 o                         
 -12   8   0        143.20        140.56         7.26 o                         
 -11   8   0        482.78        488.19        15.17 o                         
 -10   8   0        689.99        694.75        14.53 o                         
  -9   8   0          1.60          0.70         2.88 o                         
  -8   8   0         12.49          3.78         2.72 o                         
  -7   8   0         82.90         70.11         4.24 o                         
  -6   8   0         46.74         34.99         3.20 o                         
  -5   8   0         40.59         45.72         3.55 o                         
  -4   8   0       1834.94       1996.24        24.03 o                         
  -3   8   0        405.40        369.44        11.63 o                         
  -2   8   0        144.99        134.20         4.99 o                         
  -1   8   0         17.62         18.43         1.92 o                         
   0   8   0         18.39         10.63         1.58 o                         
   1   8   0         19.61         16.64         1.99 o                         
   2   8   0         29.05         25.20         2.48 o                         
   3   8   0        272.77        302.17         7.29 o                         
   4   8   0         36.29         32.15         3.93 o                         
   5   8   0         32.89         37.86         4.56 o                         
   6   8   0         10.81         11.79         3.04 o                         
   7   8   0         39.76         56.95         6.00 o                         
 -13   9   0         12.72          7.82         3.08 o                         
 -12   9   0         63.34         71.05         6.12 o                         
 -11   9   0          3.15          9.93         2.63 o                         
 -10   9   0        309.21        279.60        14.98 o                         
  -9   9   0         93.19         83.33        11.71 o                         
  -8   9   0         38.17         26.66         3.18 o                         
  -7   9   0        252.66        245.64         7.60 o                         
  -6   9   0          0.77          1.11         1.17 o                         
  -5   9   0         12.70         23.01         2.75 o                         
  -4   9   0        383.72        346.91         8.60 o                         
  -3   9   0        463.98        482.72        10.28 o                         
  -2   9   0         44.79         40.11         3.54 o                         
  -1   9   0        154.58        169.84        14.67 o                         
   0   9   0       1323.44       1356.62        19.72 o                         
   1   9   0         52.54         53.70         6.40 o                         
   2   9   0         55.54         42.69         4.10 o                         
   3   9   0        450.95        496.12        17.83 o                         
   4   9   0         48.76         58.26         6.57 o                         
   5   9   0         41.09         37.17         4.77 o                         
   6   9   0        204.08        205.39         9.47 o                         
 -13  10   0         15.65         13.74         3.58 o                         
 -12  10   0        312.78        363.50        11.58 o                         
 -11  10   0         10.65         11.75         2.99 o                         
 -10  10   0        107.63        114.94         6.53 o                         
  -9  10   0        133.39        133.62         6.29 o                         
  -8  10   0          2.41         -0.55         2.03 o                         
  -7  10   0        223.83        198.89         7.17 o                         
  -6  10   0        275.23        197.84         6.97 o                         
  -5  10   0         87.89         86.89         4.98 o                         
  -4  10   0        706.50        787.84        18.22 o                         
  -3  10   0        603.42        603.19        12.37 o                         
  -2  10   0         13.73         10.51         3.19 o                         
  -1  10   0        112.85         94.52         5.85 o                         
   0  10   0        327.29        325.68         9.17 o                         
   1  10   0         37.98         24.55         4.09 o                         
   2  10   0         99.27         91.09         9.22 o                         
   3  10   0        319.47        354.18        15.73 o                         
   4  10   0         63.00         59.42         8.24 o                         
   5  10   0          0.59          5.37         4.17 o                         
 -12  11   0        211.93        233.61        14.34 o                         
 -11  11   0         97.19        103.15         7.25 o                         
 -10  11   0        123.40         94.12         6.63 o                         
  -9  11   0         30.99         33.66         4.07 o                         
  -8  11   0         49.42         36.95         4.16 o                         
  -7  11   0         14.61         11.21         2.49 o                         
  -6  11   0         91.07         90.19         5.93 o                         
  -5  11   0         14.45         13.05         2.72 o                         
  -4  11   0        700.76        706.14        15.48 o                         
  -3  11   0        208.89        187.30         7.09 o                         
  -2  11   0          0.52          0.24         1.53 o                         
  -1  11   0        206.25        215.67         7.84 o                         
   0  11   0          0.57         -0.50         4.09 o                         
   1  11   0        119.68        112.50        10.37 o                         
   2  11   0         10.11          7.37         3.38 o                         
   3  11   0        167.81        175.11        11.93 o                         
 -12  12   0        163.12        153.37        13.92 o                         
 -11  12   0         63.43         66.49         9.16 o                         
 -10  12   0          8.96          5.59         3.91 o                         
  -9  12   0        164.77        162.24        11.26 o                         
  -8  12   0          2.88          2.00         3.26 o                         
  -7  12   0         44.47         34.42         4.41 o                         
  -6  12   0         99.28        100.39         6.71 o                         
  -5  12   0         16.24         15.92         2.87 o                         
  -4  12   0          7.52          8.36         2.25 o                         
  -3  12   0          0.65          1.89         1.79 o                         
  -2  12   0          0.93          1.09         1.59 o                         
  -1  12   0        133.89        147.23         6.99 o                         
   0  12   0          2.30          3.02         3.17 o                         
   1  12   0          0.70         -1.62         3.19 o                         
   2  12   0         49.23         45.56         7.46 o                         
 -10  13   0          3.06          0.93         3.26 o                         
  -9  13   0        220.84        224.68        13.68 o                         
  -8  13   0         47.13         27.95         6.12 o                         
  -7  13   0          4.56         10.67         4.30 o                         
  -6  13   0        108.81        130.00         9.85 o                         
  -5  13   0        174.37        177.11        11.48 o                         
  -4  13   0         84.93         93.96         9.84 o                         
  -3  13   0          2.37          0.72         3.00 o                         
  -8  14   0          8.32          3.99         3.98 o                         
  -7  14   0          0.16         -2.76         2.76 o                         
  -6  14   0        212.51        246.40        14.26 o                         
  -5  14   0         20.17         28.23         6.18 o                         
  -4  14   0        121.99        141.37        12.73 o                         
   4 -14   1        112.84        136.96        10.26 o                         
   5 -14   1          7.81         11.14         4.28 o                         
   6 -14   1         14.61          2.47         3.48 o                         
   7 -14   1        140.21        166.29        11.96 o                         
   8 -14   1          0.94         -2.43         2.43 o                         
   9 -14   1          0.04          1.68         3.85 o                         
   0 -13   1        109.35        105.07        10.90 o                         
   1 -13   1          2.32          1.54         2.93 o                         
   2 -13   1         18.70         22.82         5.31 o                         
   3 -13   1        144.20        124.00         6.57 o                         
   4 -13   1         52.89         71.32         5.82 o                         
   5 -13   1         53.33         49.06         6.69 o                         
   6 -13   1        340.03        353.05        10.90 o                         
   7 -13   1        332.14        360.75        11.11 o                         
   8 -13   1          0.48          0.79         2.05 o                         
   9 -13   1          2.08          1.52         3.21 o                         
  10 -13   1        298.79        344.73        17.11 o                         
  11 -13   1          0.15          0.72         4.15 o                         
  -2 -12   1         12.68          7.48         4.13 o                         
  -1 -12   1         44.11         40.11         6.96 o                         
   0 -12   1         24.12         34.67         6.13 o                         
   1 -12   1         60.63         57.97         7.75 o                         
   2 -12   1         17.33         17.04         3.08 o                         
   3 -12   1         36.57         32.22         3.80 o                         
   4 -12   1          4.42          2.29         1.74 o                         
   5 -12   1          5.36          3.36         2.06 o                         
   6 -12   1        104.75        112.63         7.11 o                         
   7 -12   1        270.39        257.78        13.97 o                         
   8 -12   1          1.96          2.48         2.98 o                         
   9 -12   1         67.68         56.44        11.55 o                         
  10 -12   1        144.57        150.74         7.46 o                         
  11 -12   1          0.05          0.80         2.19 o                         
  12 -12   1          2.55         -1.67         3.04 o                         
  -4 -11   1         34.09         17.77         5.32 o                         
  -3 -11   1        183.26        195.94        12.48 o                         
  -2 -11   1        383.48        430.22        17.68 o                         
  -1 -11   1        128.73        106.61        10.23 o                         
   0 -11   1         18.75         16.62         4.28 o                         
   1 -11   1          3.47          3.72         1.93 o                         
   2 -11   1        151.75        154.01         6.47 o                         
   3 -11   1        280.11        297.48         9.02 o                         
   4 -11   1        106.78         80.65         5.52 o                         
   5 -11   1        367.87        365.42         9.92 o                         
   6 -11   1         61.06         44.00         4.25 o                         
   7 -11   1        412.28        388.63        10.55 o                         
   8 -11   1          0.17         -1.66         3.41 o                         
   9 -11   1          6.42         11.54         2.65 o                         
  10 -11   1        177.98        179.53        12.47 o                         
  11 -11   1          0.70          2.12         2.32 o                         
  12 -11   1        192.43        239.04        12.00 o                         
  -5 -10   1         60.43         60.75         8.61 o                         
  -4 -10   1          6.30          6.56         3.36 o                         
  -3 -10   1         18.49         15.27         4.10 o                         
  -2 -10   1          5.55          6.03         3.41 o                         
  -1 -10   1         11.54         11.10         3.62 o                         
   0 -10   1        474.76        494.26        12.44 o                         
   1 -10   1        725.51        746.13        15.44 o                         
   2 -10   1         26.43         15.09         3.24 o                         
   3 -10   1        140.22        135.44         5.63 o                         
   4 -10   1        354.07        333.54         9.77 o                         
   5 -10   1        229.67        234.52         7.47 o                         
   6 -10   1        153.66        117.73         8.38 o                         
   7 -10   1         31.73          8.73         2.16 o                         
   8 -10   1          1.84          2.17         2.57 o                         
   9 -10   1        130.36        110.07         6.19 o                         
  10 -10   1        425.44        445.00        11.99 o                         
  11 -10   1         29.97         25.33         3.77 o                         
  12 -10   1         21.11         12.82         2.59 o                         
  13 -10   1        330.87        388.51        13.55 o                         
  -6  -9   1         32.56         45.54         5.31 o                         
  -5  -9   1        329.92        338.20        11.37 o                         
  -4  -9   1          0.32          1.04         1.94 o                         
  -3  -9   1          3.85          6.50         2.29 o                         
  -2  -9   1        513.06        475.50        13.31 o                         
  -1  -9   1        241.29        270.40        12.58 o                         
   0  -9   1        208.35        208.30         6.74 o                         
   1  -9   1       1604.43       1724.34        22.62 o                         
   2  -9   1        338.76        324.35         8.25 o                         
   3  -9   1         28.45         29.52         5.24 o                         
   4  -9   1        103.92         91.14         4.42 o                         
   5  -9   1       1029.45       1013.31        16.07 o                         
   6  -9   1         15.00         14.40         2.34 o                         
   7  -9   1        180.00        140.97         8.85 o                         
   8  -9   1        378.86        314.45         9.01 o                         
   9  -9   1         44.22         37.44         3.86 o                         
  10  -9   1        211.60        203.12         7.82 o                         
  11  -9   1         41.80         28.91         4.08 o                         
  12  -9   1          2.63          7.43         2.52 o                         
  13  -9   1          1.61         -0.01         2.80 o                         
  -7  -8   1          9.22         10.16         2.73 o                         
  -6  -8   1          5.06          6.05         2.46 o                         
  -5  -8   1          0.10         -1.48         1.48 o                         
  -4  -8   1         30.65         33.00         4.01 o                         
  -3  -8   1          0.90          2.15         1.67 o                         
  -2  -8   1        445.99        417.54         8.00 o                         
  -1  -8   1        389.93        428.07         7.84 o                         
   0  -8   1          7.65          9.22         1.54 o                         
   1  -8   1        485.55        473.30         8.00 o                         
   2  -8   1        224.00        220.80         5.25 o                         
   3  -8   1        152.94        159.63         5.31 o                         
   4  -8   1          0.33          3.07         1.86 o                         
   5  -8   1        438.58        410.28         9.10 o                         
   6  -8   1        204.64        203.64         7.41 o                         
   7  -8   1         81.27         67.77         4.62 o                         
   8  -8   1        320.10        305.86         8.58 o                         
   9  -8   1        531.77        516.31        11.87 o                         
  10  -8   1          2.11         -0.05         1.85 o                         
  11  -8   1         24.59         38.54         4.32 o                         
  12  -8   1          1.94          4.13         2.86 o                         
  13  -8   1         27.52         24.13         3.93 o                         
  -8  -7   1          6.81          8.90         2.75 o                         
  -7  -7   1          4.28          6.26         2.39 o                         
  -6  -7   1         37.21         43.14         4.69 o                         
  -5  -7   1         21.50         15.69         2.86 o                         
  -4  -7   1         79.45         77.05         5.49 o                         
  -3  -7   1        561.98        577.44         9.30 o                         
  -2  -7   1        163.34        163.49         5.42 o                         
  -1  -7   1          6.50          6.79         1.23 o                         
   0  -7   1         53.71         51.85         2.70 o                         
   1  -7   1        151.79        155.97         4.10 o                         
   2  -7   1         20.76         14.42         1.54 o                         
   3  -7   1         24.56         21.08         1.83 o                         
   4  -7   1        251.99        247.05         4.38 o                         
   5  -7   1       1145.74       1152.48        12.92 o                         
   6  -7   1          0.53          0.28         0.76 o                         
   7  -7   1        167.72        144.50         4.10 o                         
   8  -7   1       1006.54       1069.58        16.96 o                         
   9  -7   1        292.72        291.04         9.20 o                         
  10  -7   1         14.86         11.43         2.04 o                         
  11  -7   1        297.68        286.65         9.62 o                         
  12  -7   1        135.31        120.11         7.86 o                         
  13  -7   1          5.18          8.59         2.75 o                         
  -9  -6   1         42.95         45.52         5.25 o                         
  -8  -6   1          3.44         -0.03         2.63 o                         
  -7  -6   1         78.56         97.00         6.76 o                         
  -6  -6   1          5.96          4.16         1.92 o                         
  -5  -6   1          3.38          3.20         1.66 o                         
  -4  -6   1       1180.50       1176.75        14.06 o                         
  -3  -6   1        459.34        530.86        10.78 o                         
  -2  -6   1        240.21        238.71         5.09 o                         
  -1  -6   1        337.62        364.06         7.02 o                         
   0  -6   1          5.01         -0.47         0.89 o                         
   1  -6   1         21.51         24.01         1.78 o                         
   2  -6   1       1922.61       2147.89        18.95 o                         
   3  -6   1         54.56         81.98         3.76 o                         
   4  -6   1         19.92          9.77         1.19 o                         
   5  -6   1        780.96        729.81        12.60 o                         
   6  -6   1        363.91        381.71         6.29 o                         
   7  -6   1        104.37         93.90         3.10 o                         
   8  -6   1        431.74        450.01         7.82 o                         
   9  -6   1          0.80          2.54         0.95 o                         
  10  -6   1        725.80        772.89        15.32 o                         
  11  -6   1         42.75         35.10         4.08 o                         
  12  -6   1          0.31          0.60         2.86 o                         
  13  -6   1          0.96         -0.50         2.06 o                         
  14  -6   1         80.06         68.09         9.35 o                         
 -10  -5   1         16.20         15.18         3.79 o                         
  -9  -5   1         77.08         75.21         6.11 o                         
  -8  -5   1        410.68        400.22        11.39 o                         
  -7  -5   1        110.26        109.69         6.18 o                         
  -6  -5   1          1.26          0.43         1.46 o                         
  -5  -5   1         26.18         22.77         2.16 o                         
  -4  -5   1       1067.56       1065.58        12.57 o                         
  -3  -5   1        121.10        114.95         3.40 o                         
  -2  -5   1        432.35        422.23         6.49 o                         
  -1  -5   1        173.82        178.22         6.10 o                         
   0  -5   1        672.32        628.00        16.45 o                         
   1  -5   1        148.33        187.52         6.95 o                         
   2  -5   1       2545.47       2878.75        22.95 o                         
   3  -5   1       1716.58       1691.84        13.03 o                         
   4  -5   1       2379.44       2690.65        22.00 o                         
   5  -5   1       2146.55       2445.03        22.62 o                         
   6  -5   1        737.27        740.59         8.91 o                         
   7  -5   1        269.26        275.37         5.09 o                         
   8  -5   1        949.51        981.64        10.15 o                         
   9  -5   1        378.48        385.96        11.66 o                         
  10  -5   1         71.89         62.08         2.94 o                         
  11  -5   1        210.71        187.02         7.58 o                         
  12  -5   1        125.14        130.77         7.69 o                         
  13  -5   1          7.05         11.36         3.16 o                         
 -10  -4   1         78.75         84.78         6.50 o                         
  -9  -4   1        350.11        371.68        10.95 o                         
  -8  -4   1          1.06         -0.34         1.50 o                         
  -7  -4   1        525.92        524.50        11.85 o                         
  -6  -4   1          4.42          6.12         1.76 o                         
  -5  -4   1         84.15         79.71         3.22 o                         
  -4  -4   1        257.31        275.93         5.33 o                         
  -3  -4   1         66.33         50.81         2.92 o                         
  -2  -4   1         75.20         60.96         2.14 o                         
  -1  -4   1         70.49         57.01         1.94 o                         
   0  -4   1          8.98         14.18         1.72 o                         
   1  -4   1        350.44        329.65         4.65 o                         
   2  -4   1         52.76         75.73         1.82 o                         
   3  -4   1       3800.05       3825.01        45.27 o                         
   4  -4   1         55.52         55.86         1.91 o                         
   5  -4   1        631.14        813.73         8.89 o                         
   6  -4   1        136.73        122.83         3.03 o                         
   7  -4   1         35.26         23.41         1.98 o                         
   8  -4   1          4.58          2.36         1.11 o                         
   9  -4   1        102.76        102.83         3.91 o                         
  10  -4   1        172.36        168.90         6.79 o                         
  11  -4   1         12.69         11.22         3.42 o                         
  12  -4   1          7.36          5.41         4.52 o                         
  13  -4   1          8.17          8.56         2.94 o                         
 -11  -3   1         22.03         18.07         3.51 o                         
 -10  -3   1        279.84        319.92        10.05 o                         
  -9  -3   1         78.61         78.74         5.63 o                         
  -8  -3   1        283.22        279.88         8.46 o                         
  -7  -3   1        174.00        167.69         4.77 o                         
  -6  -3   1       1001.44       1038.23        12.42 o                         
  -5  -3   1        110.35        130.65         3.19 o                         
  -4  -3   1        757.59        816.14         8.24 o                         
  -3  -3   1       1131.68       1146.75         9.84 o                         
  -2  -3   1        149.03        113.66         2.62 o                         
  -1  -3   1        427.05        342.98         4.48 o                         
   0  -3   1       7360.60       7532.71        82.63 o                         
   1  -3   1        863.91        904.87         8.24 o                         
   2  -3   1        328.71        361.57         4.50 o                         
   3  -3   1       2980.31       2898.62        33.86 o                         
   4  -3   1        518.57        506.51         5.96 o                         
   5  -3   1          4.29          6.44         0.82 o                         
   6  -3   1        774.16        767.90         8.76 o                         
   7  -3   1          0.55          4.04         0.94 o                         
   8  -3   1         17.33         16.69         1.57 o                         
   9  -3   1         18.36         14.78         1.65 o                         
  10  -3   1         43.06         50.89         4.53 o                         
  11  -3   1          0.90          2.30         1.91 o                         
  12  -3   1         13.72         20.28         3.49 o                         
  13  -3   1         24.29         32.65         6.37 o                         
 -11  -2   1        123.97        115.76         6.65 o                         
 -10  -2   1         94.22         81.67         5.67 o                         
  -9  -2   1          1.38          3.91         1.62 o                         
  -8  -2   1        176.89        178.77         5.89 o                         
  -7  -2   1          6.52          3.52         1.09 o                         
  -6  -2   1        742.80        753.76         9.63 o                         
  -5  -2   1       2198.12       2442.77        20.93 o                         
  -4  -2   1       1406.42       1502.97        13.79 o                         
  -3  -2   1        324.17        331.62         4.66 o                         
  -2  -2   1       2825.31       3214.21        20.56 o                         
  -1  -2   1       1510.13       1544.12        12.09 o                         
   0  -2   1       2497.86       2618.58        18.73 o                         
   1  -2   1       1379.73       1404.11         9.41 o                         
   2  -2   1       4065.06       4080.35        37.83 o                         
   3  -2   1       2306.56       2213.05        16.92 o                         
   4  -2   1       2337.20       2649.37        20.48 o                         
   5  -2   1        111.90         90.94         3.54 o                         
   6  -2   1        545.21        538.13         7.02 o                         
   7  -2   1          0.03          1.00         0.68 o                         
   8  -2   1         60.02         55.33         3.96 o                         
   9  -2   1         70.84         65.60         5.58 o                         
  10  -2   1        213.97        215.99         7.85 o                         
  11  -2   1         16.60         14.96         3.02 o                         
  12  -2   1        160.72        185.77         8.35 o                         
  13  -2   1         52.96         49.87         8.41 o                         
 -12  -1   1        124.01        146.42         7.19 o                         
 -11  -1   1          5.46          3.74         3.69 o                         
 -10  -1   1          0.32         -1.31         1.31 o                         
  -9  -1   1         64.17         56.89         3.41 o                         
  -8  -1   1        274.31        276.72         7.69 o                         
  -7  -1   1         36.25         40.93         4.20 o                         
  -6  -1   1        205.61        218.26         4.46 o                         
  -5  -1   1        321.89        306.53         4.92 o                         
  -4  -1   1       1581.31       1830.25        15.42 o                         
  -3  -1   1       1050.47       1177.33        10.28 o                         
  -2  -1   1       7303.22       7290.92        49.20 o                         
  -1  -1   1       4864.75       5042.70        33.54 o                         
   0  -1   1        378.88        391.22         3.90 o                         
   1  -1   1       1138.75       1166.13         8.78 o                         
   2  -1   1       1455.80       1429.38         9.61 o                         
   3  -1   1       2342.90       2612.88        30.14 o                         
   4  -1   1        263.09        315.19         5.00 o                         
   5  -1   1         47.45         51.81         1.90 o                         
   6  -1   1        104.46        111.25         4.34 o                         
   7  -1   1         95.85        115.54         3.39 o                         
   8  -1   1        179.66        179.14         6.23 o                         
   9  -1   1         68.24         70.18         5.11 o                         
  10  -1   1        126.18        110.77         7.66 o                         
  11  -1   1          7.42          5.75         2.96 o                         
  12  -1   1        167.14        178.72        12.26 o                         
 -12   0   1          3.68          4.18         2.12 o                         
 -11   0   1          2.49          2.62         1.61 o                         
 -10   0   1        120.26        134.31         8.70 o                         
  -9   0   1         83.94         83.58         4.84 o                         
  -8   0   1          3.30          3.95         1.00 o                         
  -7   0   1        471.98        497.64        11.59 o                         
  -6   0   1       1023.67       1022.52        10.71 o                         
  -5   0   1       1582.19       1703.33        14.71 o                         
  -4   0   1        927.16        982.20         9.09 o                         
  -3   0   1       1367.64       1308.67        10.60 o                         
  -2   0   1      24060.03      24261.59       254.57 o                         
  -1   0   1         94.39         99.95         1.42 o                         
   0   0   1       1025.43       1047.60        21.38 o                         
   1   0   1       8139.88       8454.25        49.74 o                         
   2   0   1       1041.24       1203.49         8.53 o                         
   3   0   1        295.44        242.62         3.65 o                         
   4   0   1       1352.12       1457.16        13.13 o                         
   5   0   1        607.28        591.48         7.55 o                         
   6   0   1        853.98        911.65        10.63 o                         
   7   0   1        113.07        125.31         3.77 o                         
   8   0   1         77.15         70.77         6.57 o                         
   9   0   1        124.53        124.12         5.81 o                         
  10   0   1         27.81         25.11         3.43 o                         
  11   0   1         18.14         21.33         5.49 o                         
  12   0   1          4.88          6.46         3.87 o                         
 -13   1   1          0.19         -2.22         3.35 o                         
 -12   1   1         27.42         26.95         5.95 o                         
 -11   1   1        287.96        302.05         7.77 o                         
 -10   1   1        258.15        255.89         8.30 o                         
  -9   1   1         31.67         30.02         2.48 o                         
  -8   1   1         67.84         72.35         2.69 o                         
  -7   1   1        263.05        281.38         4.78 o                         
  -6   1   1         55.27         79.77         2.20 o                         
  -5   1   1       1146.72       1270.97        19.88 o                         
  -4   1   1       1862.42       2072.53        20.63 o                         
  -3   1   1       2302.30       2383.92        22.08 o                         
  -2   1   1        287.68        260.99         3.79 o                         
  -1   1   1       5313.17       5490.23        50.55 o                         
   0   1   1       3576.41       3628.61        25.31 o                         
   1   1   1       2501.43       2477.43        18.14 o                         
   2   1   1        629.75        624.60         5.60 o                         
   3   1   1          0.27         -0.36         0.36 o                         
   4   1   1        447.56        381.09         5.63 o                         
   5   1   1         22.77         36.20         2.53 o                         
   6   1   1          2.82          1.33         0.74 o                         
   7   1   1         91.28         90.02         4.41 o                         
   8   1   1          2.62          1.77         2.47 o                         
   9   1   1          0.84         -0.90         1.45 o                         
  10   1   1        163.87        163.20        10.86 o                         
  11   1   1          9.11          8.82         3.75 o                         
  12   1   1          9.96         12.95         3.88 o                         
 -13   2   1         28.84         22.86         5.52 o                         
 -12   2   1         97.01         96.65        10.04 o                         
 -11   2   1         14.32         16.70         3.95 o                         
 -10   2   1        408.77        414.02        10.52 o                         
  -9   2   1          0.17          1.03         1.34 o                         
  -8   2   1        715.74        716.27        15.26 o                         
  -7   2   1        101.89         94.07         4.41 o                         
  -6   2   1        325.05        311.52         6.67 o                         
  -5   2   1        248.46        186.26         4.64 o                         
  -4   2   1         91.89         64.85         2.46 o                         
  -3   2   1         62.54         43.93         1.77 o                         
  -2   2   1       7458.46       7624.62        51.18 o                         
  -1   2   1       1584.62       1509.03        11.59 o                         
   0   2   1       1123.05       1079.96        12.97 o                         
   1   2   1        348.80        286.24         3.95 o                         
   2   2   1        565.35        589.13         6.76 o                         
   3   2   1          5.32          4.47         0.74 o                         
   4   2   1       1128.23       1132.97        10.26 o                         
   5   2   1        354.55        308.44         5.76 o                         
   6   2   1        369.28        373.28         8.68 o                         
   7   2   1         87.72         71.43         6.85 o                         
   8   2   1         25.51         26.64         3.27 o                         
   9   2   1         29.72         37.40         6.22 o                         
  10   2   1         12.82          8.08         3.52 o                         
  11   2   1         90.35         98.87         7.00 o                         
 -13   3   1         92.01         91.89        10.40 o                         
 -12   3   1        117.07        111.39         6.71 o                         
 -11   3   1         22.66         18.96         3.12 o                         
 -10   3   1          2.26          1.34         1.54 o                         
  -9   3   1        258.19        266.08        12.10 o                         
  -8   3   1       1139.37       1165.27        17.04 o                         
  -7   3   1       1111.72       1197.66        16.21 o                         
  -6   3   1        228.22        218.85        10.35 o                         
  -5   3   1        281.61        281.65         5.86 o                         
  -4   3   1       1228.82       1169.79        10.33 o                         
  -3   3   1        208.60        176.41         2.90 o                         
  -2   3   1         47.97         51.56         2.06 o                         
  -1   3   1         21.71         20.56         1.17 o                         
   0   3   1       1865.83       1881.71        15.29 o                         
   1   3   1       1379.03       1360.18        19.11 o                         
   2   3   1         47.23         38.56         1.92 o                         
   3   3   1        463.01        489.81         6.94 o                         
   4   3   1        389.45        394.79        10.67 o                         
   5   3   1        227.15        217.48         6.31 o                         
   6   3   1        451.25        446.68        17.60 o                         
   7   3   1        247.46        227.81         7.46 o                         
   8   3   1        137.96        141.69         6.41 o                         
   9   3   1         27.47         30.33         5.86 o                         
  10   3   1         79.66         69.25         5.91 o                         
  11   3   1          0.76          0.02         2.15 o                         
 -13   4   1         12.39          6.13         2.59 o                         
 -12   4   1          5.84          1.08         1.92 o                         
 -11   4   1        146.39        133.40        13.32 o                         
 -10   4   1        461.76        505.64        11.75 o                         
  -9   4   1         23.46         18.85         4.38 o                         
  -8   4   1        510.29        482.56        10.02 o                         
  -7   4   1        379.58        366.89         8.02 o                         
  -6   4   1       1584.12       1748.49        16.37 o                         
  -5   4   1        103.86        125.99         3.14 o                         
  -4   4   1       1428.10       1429.29        16.92 o                         
  -3   4   1         97.67         92.48         2.95 o                         
  -2   4   1        334.34        367.66         9.19 o                         
  -1   4   1          1.77          1.95         0.49 o                         
   0   4   1          1.13          1.00         0.64 o                         
   1   4   1       1141.33       1237.42        18.52 o                         
   2   4   1        127.77        129.44         3.37 o                         
   3   4   1         28.02         25.35         1.93 o                         
   4   4   1        590.04        554.92        11.07 o                         
   5   4   1        546.77        590.33        11.42 o                         
   6   4   1          0.02         -0.94         0.94 o                         
   7   4   1          2.65          2.06         1.71 o                         
   8   4   1        241.36        244.81        10.78 o                         
   9   4   1        161.52        168.95         9.39 o                         
  10   4   1         19.53         17.34         3.50 o                         
 -13   5   1         14.91         14.50         3.37 o                         
 -12   5   1         65.09         56.14         5.29 o                         
 -11   5   1        283.88        264.04         8.94 o                         
 -10   5   1         53.41         41.79         4.06 o                         
  -9   5   1        142.94        140.28         5.67 o                         
  -8   5   1       1983.10       2034.14        24.84 o                         
  -7   5   1       1485.56       1411.53        24.23 o                         
  -6   5   1          3.17          4.13         0.78 o                         
  -5   5   1        396.17        381.30         5.64 o                         
  -4   5   1       2651.60       2967.08        29.38 o                         
  -3   5   1        943.94       1034.19        10.52 o                         
  -2   5   1        530.64        503.71         6.60 o                         
  -1   5   1       1268.46       1256.52        12.43 o                         
   0   5   1         26.80         32.88         2.02 o                         
   1   5   1          1.83          2.03         0.88 o                         
   2   5   1          5.45          5.45         1.31 o                         
   3   5   1        281.02        283.90         7.06 o                         
   4   5   1        547.50        542.22        16.94 o                         
   5   5   1         77.97         90.51         4.85 o                         
   6   5   1         55.31         47.09         3.46 o                         
   7   5   1         13.04         14.06         2.96 o                         
   8   5   1        101.17        101.32         7.22 o                         
   9   5   1          0.96          2.25         2.20 o                         
 -14   6   1         14.16         19.73         4.09 o                         
 -13   6   1         42.03         50.42         7.24 o                         
 -12   6   1         24.12         17.67         3.49 o                         
 -11   6   1        150.96        167.56         7.15 o                         
 -10   6   1        275.50        281.98         8.54 o                         
  -9   6   1          8.53          5.24         1.77 o                         
  -8   6   1       1397.52       1419.87        14.53 o                         
  -7   6   1        888.14        810.17         9.83 o                         
  -6   6   1         63.71         69.52         3.43 o                         
  -5   6   1         17.46          6.23         2.33 o                         
  -4   6   1        691.60        688.70        10.74 o                         
  -3   6   1        206.49        210.88         4.33 o                         
  -2   6   1        247.63        262.01         4.95 o                         
  -1   6   1        600.38        630.70         8.42 o                         
   0   6   1          0.53         -0.06         0.63 o                         
   1   6   1         42.50         37.47         2.47 o                         
   2   6   1        197.56        182.61         4.77 o                         
   3   6   1        223.37        200.15         6.93 o                         
   4   6   1         57.45         55.09         3.95 o                         
   5   6   1         33.71         33.54         3.17 o                         
   6   6   1        979.89       1031.63        23.59 o                         
   7   6   1         15.98         17.32         3.25 o                         
   8   6   1        133.27        140.40         9.79 o                         
 -13   7   1        163.95        167.65         8.24 o                         
 -12   7   1        100.70        103.93         7.07 o                         
 -11   7   1         13.01         14.78         2.96 o                         
 -10   7   1         21.11         19.34         3.04 o                         
  -9   7   1         45.80         40.31         3.80 o                         
  -8   7   1         16.33         12.56         2.19 o                         
  -7   7   1        126.79        105.32         4.58 o                         
  -6   7   1        761.52        804.04        13.92 o                         
  -5   7   1        234.85        222.60         6.16 o                         
  -4   7   1        275.67        245.43         6.29 o                         
  -3   7   1          0.00          0.24         0.73 o                         
  -2   7   1         77.32         71.20         2.82 o                         
  -1   7   1        525.51        509.18         7.96 o                         
   0   7   1         44.50         40.22         3.94 o                         
   1   7   1         42.54         45.59         2.98 o                         
   2   7   1         54.04         51.10         3.93 o                         
   3   7   1        505.67        518.77        10.81 o                         
   4   7   1         33.57         30.18         2.88 o                         
   5   7   1         23.70         29.58         3.93 o                         
   6   7   1         92.75         85.07         6.61 o                         
   7   7   1          7.99          1.33         4.22 o                         
 -13   8   1        116.49        112.10        11.59 o                         
 -12   8   1        137.22        136.46         7.80 o                         
 -11   8   1        102.04         95.36         7.29 o                         
 -10   8   1         22.04         26.21         3.32 o                         
  -9   8   1        207.06        185.54        12.21 o                         
  -8   8   1          3.98          2.65         1.48 o                         
  -7   8   1         54.33         38.19         3.40 o                         
  -6   8   1         52.31         47.41         3.68 o                         
  -5   8   1         29.68         18.63         3.49 o                         
  -4   8   1        374.58        353.36         8.21 o                         
  -3   8   1          0.02          0.41         1.04 o                         
  -2   8   1        494.66        477.57         9.75 o                         
  -1   8   1          0.42          1.45         1.19 o                         
   0   8   1          0.72         -0.59         1.01 o                         
   1   8   1         31.67         26.68         2.53 o                         
   2   8   1         85.07         82.14         4.53 o                         
   3   8   1        136.21        132.45         4.96 o                         
   4   8   1        152.62        146.20         8.78 o                         
   5   8   1        193.53        232.62         9.05 o                         
   6   8   1         17.25         16.11         3.37 o                         
 -13   9   1         33.66         28.10         8.79 o                         
 -12   9   1         72.04         78.42         6.32 o                         
 -11   9   1          8.31          6.98         2.43 o                         
 -10   9   1         21.27         20.92         3.24 o                         
  -9   9   1        277.07        287.26         8.77 o                         
  -8   9   1         28.48         18.45         3.41 o                         
  -7   9   1          0.43          1.61         2.25 o                         
  -6   9   1        303.22        291.26         8.55 o                         
  -5   9   1          5.30          3.68         1.55 o                         
  -4   9   1        127.18         99.92         4.65 o                         
  -3   9   1        116.04        121.05         5.08 o                         
  -2   9   1          0.69          0.36         1.24 o                         
  -1   9   1         26.40         23.65         4.68 o                         
   0   9   1       1207.66       1246.10        18.93 o                         
   1   9   1       1624.00       1762.54        28.32 o                         
   2   9   1        596.53        630.99        13.35 o                         
   3   9   1         59.33         57.50         7.38 o                         
   4   9   1         13.94          7.88         3.21 o                         
   5   9   1         41.18         33.60         6.10 o                         
 -13  10   1          6.16          2.44         3.55 o                         
 -12  10   1         10.62          8.57         4.31 o                         
 -11  10   1        174.10        179.63         8.01 o                         
 -10  10   1         15.46         11.40         2.70 o                         
  -9  10   1        373.73        364.60        12.50 o                         
  -8  10   1          0.06          0.08         1.36 o                         
  -7  10   1          0.37         -0.44         1.26 o                         
  -6  10   1        304.63        338.47         9.14 o                         
  -5  10   1        446.73        405.19         9.92 o                         
  -4  10   1          2.22          2.78         1.49 o                         
  -3  10   1        203.15        214.57         7.19 o                         
  -2  10   1         39.24         28.53         3.29 o                         
  -1  10   1          0.53          2.09         1.97 o                         
   0  10   1         95.87        100.80         5.26 o                         
   1  10   1       1713.47       1831.77        25.80 o                         
   2  10   1        513.97        506.64        18.23 o                         
   3  10   1         97.84         90.35         9.47 o                         
   4  10   1        101.51        111.63        11.06 o                         
 -12  11   1         85.76         98.62        11.35 o                         
 -11  11   1        151.00        141.56        12.98 o                         
 -10  11   1          0.70          1.93         3.41 o                         
  -9  11   1        215.30        230.45        12.83 o                         
  -8  11   1         93.86        100.08         9.96 o                         
  -7  11   1         94.01         62.62         7.80 o                         
  -6  11   1        221.77        255.86         8.33 o                         
  -5  11   1          2.16          4.63         2.05 o                         
  -4  11   1         67.10         60.38         4.80 o                         
  -3  11   1        339.52        344.10         9.69 o                         
  -2  11   1         27.93         23.98         3.23 o                         
  -1  11   1          0.07         -1.95         2.22 o                         
   0  11   1         15.06         13.57         2.72 o                         
   1  11   1          4.48         -2.35         2.35 o                         
   2  11   1          1.53          1.54         3.05 o                         
   3  11   1        431.10        467.20        19.23 o                         
 -11  12   1         49.73         37.02         7.22 o                         
 -10  12   1          7.25          9.05         4.39 o                         
  -9  12   1         79.62        106.28        11.10 o                         
  -8  12   1         11.46         17.49         4.97 o                         
  -7  12   1          2.03         -0.88         2.46 o                         
  -6  12   1         59.88         40.85         6.63 o                         
  -5  12   1        126.41        124.13         9.49 o                         
  -4  12   1         13.64         13.62         3.97 o                         
  -3  12   1         22.17         35.01         6.01 o                         
  -2  12   1         41.57         41.13         6.78 o                         
  -1  12   1         31.78         37.70         6.29 o                         
 -10  13   1         41.26         82.53        10.61 o                         
  -9  13   1         13.03         14.68         5.01 o                         
  -8  13   1        260.02        281.55        15.55 o                         
  -7  13   1          1.09          2.47         3.14 o                         
  -6  13   1        159.45        151.03        11.01 o                         
  -5  13   1         50.45         58.17         8.08 o                         
  -4  13   1        170.57        198.16        12.31 o                         
  -3  13   1          0.16          0.70         2.77 o                         
  -2  13   1          8.26          8.39         4.13 o                         
  -7  14   1         23.65         24.91         6.09 o                         
  -6  14   1          2.34          6.96         3.82 o                         
  -5  14   1          1.46         -1.01         3.53 o                         
  -4  14   1          0.35         -3.01         3.01 o                         
   2 -14   2         47.31         45.24         7.80 o                         
   3 -14   2        193.37        212.76        13.16 o                         
   4 -14   2        207.30        222.32         9.05 o                         
   5 -14   2        153.47        157.32         7.70 o                         
   6 -14   2         34.63         34.69         4.50 o                         
   7 -14   2         10.28          3.28         2.30 o                         
   8 -14   2         62.92         68.12         6.31 o                         
   9 -14   2        303.66        377.58        17.92 o                         
  -1 -13   2          3.44         -0.67         3.53 o                         
   0 -13   2         15.84         10.82         4.32 o                         
   1 -13   2        247.37        264.19        14.10 o                         
   2 -13   2         45.91         45.01         7.18 o                         
   3 -13   2         17.44         15.25         3.04 o                         
   4 -13   2        193.43        200.98         8.13 o                         
   5 -13   2        106.87        101.04         9.12 o                         
   6 -13   2          4.87          7.78         2.60 o                         
   7 -13   2        181.36        174.04         9.51 o                         
   8 -13   2        111.55        118.59        18.09 o                         
   9 -13   2         30.12         26.36         3.90 o                         
  10 -13   2          8.11          5.58         2.94 o                         
  11 -13   2         15.09         -0.95         3.93 o                         
  -2 -12   2         35.53         23.16         5.46 o                         
  -1 -12   2          3.65          2.41         3.07 o                         
   0 -12   2          5.78          5.61         3.25 o                         
   1 -12   2        238.82        245.79        12.80 o                         
   2 -12   2         74.09         88.65         6.10 o                         
   3 -12   2         96.24         86.32         6.13 o                         
   4 -12   2        433.84        435.89        11.36 o                         
   5 -12   2        175.92        165.81         7.04 o                         
   6 -12   2          0.13          2.26         1.81 o                         
   7 -12   2         58.83         57.32         5.04 o                         
   8 -12   2         42.34         26.49         3.71 o                         
   9 -12   2          1.75          4.88         2.24 o                         
  10 -12   2          0.10         -0.95         3.66 o                         
  11 -12   2         34.01         37.75         4.66 o                         
  12 -12   2          0.44         -1.22         2.86 o                         
  -4 -11   2         54.70         53.32         8.61 o                         
  -3 -11   2         16.95         14.83         4.59 o                         
  -2 -11   2        134.79         92.82         9.83 o                         
  -1 -11   2         51.20         48.49         7.21 o                         
   0 -11   2          0.27          5.25         2.85 o                         
   1 -11   2         73.54         70.38         5.17 o                         
   2 -11   2         18.28         26.58         3.32 o                         
   3 -11   2        204.84        185.86         8.37 o                         
   4 -11   2        243.83        219.11         9.34 o                         
   5 -11   2        478.81        443.47        11.03 o                         
   6 -11   2         58.50         46.77         4.44 o                         
   7 -11   2          2.54         -0.90         1.50 o                         
   8 -11   2         89.61         78.84         5.88 o                         
   9 -11   2         14.72          7.45         2.38 o                         
  10 -11   2          0.31          0.89         1.92 o                         
  11 -11   2        192.16        198.10         8.47 o                         
  12 -11   2         16.62         27.93         4.24 o                         
  -5 -10   2         14.67          5.93         4.11 o                         
  -4 -10   2          7.73         12.80         4.62 o                         
  -3 -10   2         56.72         52.98         7.43 o                         
  -2 -10   2          7.11         11.29         3.88 o                         
  -1 -10   2         21.41         14.20         4.11 o                         
   0 -10   2        255.04        235.14         9.31 o                         
   1 -10   2         50.55         41.31         3.78 o                         
   2 -10   2        419.95        420.35        10.02 o                         
   3 -10   2         55.42         47.67         6.41 o                         
   4 -10   2          0.75         -0.48         1.15 o                         
   5 -10   2        117.66         91.28         5.10 o                         
   6 -10   2         39.99         16.88         2.87 o                         
   7 -10   2        196.61        158.14        13.23 o                         
   8 -10   2         61.58         64.94         5.13 o                         
   9 -10   2          0.47         -1.41         1.41 o                         
  10 -10   2         12.19         12.77         2.77 o                         
  11 -10   2        354.92        419.54        12.19 o                         
  12 -10   2         43.31         25.82         4.20 o                         
  13 -10   2          1.33         -0.58         2.82 o                         
  -6  -9   2         24.27         21.03         3.70 o                         
  -5  -9   2          1.27          2.16         7.46 o                         
  -4  -9   2        256.92        262.22         9.50 o                         
  -3  -9   2         15.79         13.08         3.19 o                         
  -2  -9   2          0.02          1.20         1.59 o                         
  -1  -9   2       1140.75       1181.13        19.95 o                         
   0  -9   2        102.56         97.58         4.08 o                         
   1  -9   2        676.60        691.50        12.50 o                         
   2  -9   2        837.43        813.62        13.77 o                         
   3  -9   2        455.28        456.81         9.92 o                         
   4  -9   2        202.29        198.61         7.38 o                         
   5  -9   2          3.34          0.08         1.12 o                         
   6  -9   2         94.86         53.46         4.21 o                         
   7  -9   2          0.99         -0.54         1.11 o                         
   8  -9   2        187.20        183.22         6.92 o                         
   9  -9   2          0.03          2.89         1.65 o                         
  10  -9   2          0.93          3.65         1.95 o                         
  11  -9   2        138.74        152.16        15.48 o                         
  12  -9   2          0.01          1.64         2.35 o                         
  13  -9   2          6.84          0.80         6.22 o                         
  -7  -8   2          0.18          3.66         3.23 o                         
  -6  -8   2          4.62          7.72         2.44 o                         
  -5  -8   2         10.64          2.59         1.89 o                         
  -4  -8   2        364.65        352.05        10.33 o                         
  -3  -8   2         66.57         68.76         5.27 o                         
  -2  -8   2        137.48        112.74         5.52 o                         
  -1  -8   2        504.68        549.42         8.82 o                         
   0  -8   2        164.78        157.05         4.46 o                         
   1  -8   2          1.58          1.22         0.83 o                         
   2  -8   2        322.33        306.67         7.60 o                         
   3  -8   2         14.64         12.63         1.98 o                         
   4  -8   2        258.49        229.42         6.53 o                         
   5  -8   2          0.13          1.96         2.82 o                         
   6  -8   2        396.58        370.04        16.56 o                         
   7  -8   2         81.80         91.50         4.58 o                         
   8  -8   2          0.00          3.58         2.64 o                         
   9  -8   2        335.84        330.59        10.74 o                         
  10  -8   2         60.18         48.47         4.65 o                         
  11  -8   2        142.84        114.62         7.49 o                         
  12  -8   2          1.28          2.04         4.67 o                         
  13  -8   2          2.65         -0.15         2.93 o                         
  -8  -7   2         22.13         28.62         4.78 o                         
  -7  -7   2         48.82         52.93         5.19 o                         
  -6  -7   2          0.49         -0.53         1.65 o                         
  -5  -7   2         22.30         14.55         2.78 o                         
  -4  -7   2         65.83         65.74         7.29 o                         
  -3  -7   2          5.38          3.55         1.69 o                         
  -2  -7   2         90.06         86.51         5.88 o                         
  -1  -7   2        300.91        336.29         9.84 o                         
   0  -7   2          1.37          0.84         0.85 o                         
   1  -7   2         17.38         20.40         1.79 o                         
   2  -7   2          0.24          3.13         0.85 o                         
   3  -7   2       1153.14       1146.60        12.65 o                         
   4  -7   2         89.39         95.47         3.07 o                         
   5  -7   2          0.54          3.69         0.92 o                         
   6  -7   2       1926.70       1992.42        20.08 o                         
   7  -7   2          1.52          3.19         3.44 o                         
   8  -7   2         49.99         50.76         5.46 o                         
   9  -7   2       1151.35       1214.42        22.46 o                         
  10  -7   2        762.98        759.47        15.45 o                         
  11  -7   2          4.44          4.24         2.32 o                         
  12  -7   2         32.86         41.47         9.94 o                         
  13  -7   2          0.62         -2.41         2.41 o                         
  -9  -6   2         28.04         45.49        11.02 o                         
  -8  -6   2         17.00          8.74         2.74 o                         
  -7  -6   2        177.96        179.17         7.65 o                         
  -6  -6   2        388.09        374.63        21.47 o                         
  -5  -6   2          6.72          3.96         1.92 o                         
  -4  -6   2          1.55         -0.44         1.16 o                         
  -3  -6   2        124.41        119.62         3.82 o                         
  -2  -6   2        612.60        622.86         9.56 o                         
  -1  -6   2         16.91         10.27         1.22 o                         
   0  -6   2        285.78        339.64         5.68 o                         
   1  -6   2          0.04          3.07         0.76 o                         
   2  -6   2         31.33         34.42         2.08 o                         
   3  -6   2        416.05        348.95         5.74 o                         
   4  -6   2        191.91        167.00         4.15 o                         
   5  -6   2       1030.64       1063.21        11.79 o                         
   6  -6   2        864.65        842.38        16.95 o                         
   7  -6   2        131.35        119.37         3.58 o                         
   8  -6   2        532.89        541.23         7.41 o                         
   9  -6   2        219.43        209.90         7.37 o                         
  10  -6   2          4.28         -0.15         1.57 o                         
  11  -6   2        607.74        585.83        13.92 o                         
  12  -6   2        104.30        109.09         7.43 o                         
  13  -6   2         45.37         37.38         4.90 o                         
 -10  -5   2          2.06         -1.26         2.04 o                         
  -9  -5   2         64.18         80.49         6.31 o                         
  -8  -5   2          5.52          3.20         1.91 o                         
  -7  -5   2        338.83        363.53        10.10 o                         
  -6  -5   2         96.22         82.77         5.63 o                         
  -5  -5   2       2242.06       2401.30        29.08 o                         
  -4  -5   2        383.83        351.91         6.20 o                         
  -3  -5   2         28.94         30.57         1.99 o                         
  -2  -5   2          1.21          9.35         1.11 o                         
  -1  -5   2        522.56        630.83         7.69 o                         
   0  -5   2         19.25         11.06         1.12 o                         
   1  -5   2         41.55         31.92         1.84 o                         
   2  -5   2       1866.02       2144.89        18.11 o                         
   3  -5   2       5079.89       5762.34        36.31 o                         
   4  -5   2       2557.29       3008.43        24.53 o                         
   5  -5   2         13.08         11.05         1.25 o                         
   6  -5   2       1128.27       1138.25        12.18 o                         
   7  -5   2         84.95        101.50         4.06 o                         
   8  -5   2          0.51         -0.77         0.77 o                         
   9  -5   2       2680.88       2755.96        25.32 o                         
  10  -5   2         26.53         18.61         3.06 o                         
  11  -5   2         33.23         34.12         4.90 o                         
  12  -5   2         80.24         79.62         6.38 o                         
  13  -5   2        231.67        198.24         9.12 o                         
 -10  -4   2          0.12         -1.77         1.77 o                         
  -9  -4   2        259.14        282.41         9.36 o                         
  -8  -4   2         16.45         17.25         2.99 o                         
  -7  -4   2        286.75        313.77        18.47 o                         
  -6  -4   2        707.94        695.77        14.55 o                         
  -5  -4   2        559.25        605.43         8.51 o                         
  -4  -4   2         14.25         11.58         1.12 o                         
  -3  -4   2       2038.95       2199.74        18.88 o                         
  -2  -4   2          2.31         12.19         1.11 o                         
  -1  -4   2        127.03        134.89         2.79 o                         
   0  -4   2        194.13        163.12         4.93 o                         
   1  -4   2       2172.79       2240.21        17.93 o                         
   2  -4   2        643.72        653.92         8.75 o                         
   3  -4   2       2915.65       3257.65        21.55 o                         
   4  -4   2        279.12        340.19         5.09 o                         
   5  -4   2         50.90         46.19         2.02 o                         
   6  -4   2        216.55        230.80         4.50 o                         
   7  -4   2        934.45        997.76        11.41 o                         
   8  -4   2         46.76         36.18         5.03 o                         
   9  -4   2        155.29        151.97         6.23 o                         
  10  -4   2        121.00        121.58         6.05 o                         
  11  -4   2         38.23         36.84         4.35 o                         
  12  -4   2         54.23         62.80        10.29 o                         
  13  -4   2         22.71         22.71         3.84 o                         
 -11  -3   2          0.79         -1.91         1.91 o                         
 -10  -3   2          0.19          0.39         1.71 o                         
  -9  -3   2         13.12         10.22         2.46 o                         
  -8  -3   2         62.63         55.26         4.46 o                         
  -7  -3   2       1011.24       1061.74        17.04 o                         
  -6  -3   2       1697.71       1883.68        18.22 o                         
  -5  -3   2       2740.86       3019.44        21.80 o                         
  -4  -3   2         27.27         28.24         1.53 o                         
  -3  -3   2        171.68        155.39         2.75 o                         
  -2  -3   2       1684.60       1731.52        14.32 o                         
  -1  -3   2        496.91        489.67         5.45 o                         
   0  -3   2         82.29         73.56         2.00 o                         
   1  -3   2      10475.82      10545.04        70.86 o                         
   2  -3   2       1087.38       1087.19         8.42 o                         
   3  -3   2         72.04         56.01         1.76 o                         
   4  -3   2        783.05        758.53         8.23 o                         
   5  -3   2         48.46         66.37         3.73 o                         
   6  -3   2        403.84        364.18         5.96 o                         
   7  -3   2        796.76        806.79         9.93 o                         
   8  -3   2         55.73         59.77         2.84 o                         
   9  -3   2         10.98         13.81         5.72 o                         
  10  -3   2         39.48         25.32         3.45 o                         
  11  -3   2         16.45         15.89         3.07 o                         
  12  -3   2         50.81         57.69         9.96 o                         
  13  -3   2          0.37         -2.50         2.50 o                         
 -11  -2   2         96.75        119.98         6.50 o                         
 -10  -2   2          0.69         -0.14         2.18 o                         
  -9  -2   2          0.63          0.56         2.09 o                         
  -8  -2   2          0.94          1.92         1.33 o                         
  -7  -2   2       2133.23       2312.95        21.39 o                         
  -6  -2   2         28.59         26.48         1.64 o                         
  -5  -2   2         39.98         37.92         1.70 o                         
  -4  -2   2       2865.64       3270.39        21.84 o                         
  -3  -2   2       9416.16      10420.01        70.77 o                         
  -2  -2   2       1763.18       1876.98        23.77 o                         
  -1  -2   2       1474.10       1501.55        15.05 o                         
   0  -2   2       4299.80       4459.68        34.44 o                         
   1  -2   2        858.21        858.90        11.61 o                         
   2  -2   2        640.05        687.39         8.81 o                         
   3  -2   2         82.29         65.50         1.86 o                         
   4  -2   2        322.08        251.22         4.32 o                         
   5  -2   2        687.31        778.39        13.28 o                         
   6  -2   2          1.31          0.17         0.68 o                         
   7  -2   2        235.06        227.42         5.56 o                         
   8  -2   2        213.99        221.47         5.19 o                         
   9  -2   2          4.27          4.49         2.23 o                         
  10  -2   2          0.66          1.58         1.75 o                         
  11  -2   2          1.50         -0.43         1.71 o                         
  12  -2   2          0.00         -2.62         2.62 o                         
  13  -2   2        144.08        121.65        12.92 o                         
 -12  -1   2         37.02         40.04         4.07 o                         
 -11  -1   2         19.54         31.02         3.46 o                         
 -10  -1   2        267.48        275.17         9.16 o                         
  -9  -1   2          2.18          2.28         1.39 o                         
  -8  -1   2        150.39        127.49         3.87 o                         
  -7  -1   2        368.17        392.12         5.60 o                         
  -6  -1   2        726.16        750.76         7.51 o                         
  -5  -1   2       1078.42       1214.65         9.90 o                         
  -4  -1   2        355.77        358.75         4.03 o                         
  -3  -1   2       1153.53       1200.14        12.15 o                         
  -2  -1   2      13134.22      13756.41       206.83 o                         
  -1  -1   2          0.34          3.20         0.55 o                         
   0  -1   2          1.86         -0.36         0.36 o                         
   1  -1   2        511.28        534.10         5.47 o                         
   2  -1   2       1660.58       1586.91        13.32 o                         
   3  -1   2        546.65        540.09         5.30 o                         
   4  -1   2        726.08        666.01         7.61 o                         
   5  -1   2       1482.45       1663.06        15.32 o                         
   6  -1   2          0.58          3.12         0.86 o                         
   7  -1   2          0.33          1.54         0.79 o                         
   8  -1   2        126.08        129.48         5.44 o                         
   9  -1   2        222.26        234.60         7.90 o                         
  10  -1   2        218.19        222.87        14.74 o                         
  11  -1   2         65.46         57.65         5.50 o                         
  12  -1   2          3.00          2.49         3.44 o                         
 -12   0   2         35.24         39.61         3.69 o                         
 -11   0   2         13.49         17.37         5.57 o                         
 -10   0   2          5.45          4.34         1.59 o                         
  -9   0   2        129.78        111.39         3.64 o                         
  -8   0   2       1295.75       1318.66        11.64 o                         
  -7   0   2         51.74         48.93         1.78 o                         
  -6   0   2        246.22        259.99         3.60 o                         
  -5   0   2        938.20        987.82         8.01 o                         
  -4   0   2          0.16          0.61         0.40 o                         
  -3   0   2        290.82        256.90         3.17 o                         
  -2   0   2       1437.35       1485.66        11.15 o                         
  -1   0   2       2680.11       2732.10        18.80 o                         
   0   0   2       4825.25       5024.29        29.17 o                         
   1   0   2       6046.49       6303.50        42.79 o                         
   2   0   2      19110.63      18715.85       279.07 o                         
   3   0   2         12.55         14.07         1.50 o                         
   4   0   2        357.70        333.06         7.36 o                         
   5   0   2       1097.22       1209.59        19.68 o                         
   6   0   2         21.61         22.59         1.84 o                         
   7   0   2        287.30        282.97         7.72 o                         
   8   0   2          3.53          3.30         1.54 o                         
   9   0   2         39.87         37.94         4.03 o                         
  10   0   2         34.97         31.01         3.93 o                         
  11   0   2        230.49        240.89         9.55 o                         
  12   0   2         86.81         99.35        11.11 o                         
 -13   1   2          5.79         -2.21         3.61 o                         
 -12   1   2         72.03         59.03         8.21 o                         
 -11   1   2         32.42         35.29         6.01 o                         
 -10   1   2         28.14         19.41         1.95 o                         
  -9   1   2         10.28         12.91         2.23 o                         
  -8   1   2        608.47        608.25        10.06 o                         
  -7   1   2          0.13          0.68         0.92 o                         
  -6   1   2        918.37        983.59        13.41 o                         
  -5   1   2         95.04        114.41         3.52 o                         
  -4   1   2       2312.82       2288.60        22.24 o                         
  -3   1   2         51.32         53.62         1.90 o                         
  -2   1   2        874.18        852.69         6.99 o                         
  -1   1   2       7187.62       7292.30        62.00 o                         
   0   1   2       3707.85       3894.93        27.06 o                         
   1   1   2      14422.93      14722.54       135.65 o                         
   2   1   2       2743.63       2715.82        20.96 o                         
   3   1   2       1475.73       1674.90        12.82 o                         
   4   1   2        576.49        593.30         7.78 o                         
   5   1   2        121.60        122.49         3.49 o                         
   6   1   2        195.18        186.94         8.23 o                         
   7   1   2         12.15         12.74         2.25 o                         
   8   1   2         69.80         54.86         4.48 o                         
   9   1   2         29.36         19.91         4.06 o                         
  10   1   2          3.77          1.13         4.33 o                         
  11   1   2         14.11         13.83         5.15 o                         
 -13   2   2          4.23         12.56         5.06 o                         
 -12   2   2         78.80         50.71         7.61 o                         
 -11   2   2         77.84         74.95         5.50 o                         
 -10   2   2        852.06        844.96        21.00 o                         
  -9   2   2         95.62         98.13         6.77 o                         
  -8   2   2       1004.39       1021.95        15.48 o                         
  -7   2   2        118.48        106.17         5.71 o                         
  -6   2   2        747.90        850.73        12.11 o                         
  -5   2   2         28.59         16.49         1.60 o                         
  -4   2   2         46.12         37.82         1.96 o                         
  -3   2   2       1507.51       1554.63        12.21 o                         
  -2   2   2        571.08        504.59         4.95 o                         
  -1   2   2       2602.38       2516.22        18.37 o                         
   0   2   2        432.01        402.24         5.45 o                         
   1   2   2        570.25        548.10         9.01 o                         
   2   2   2        260.46        227.32         4.01 o                         
   3   2   2        512.46        645.40         8.95 o                         
   4   2   2        399.15        418.97         8.22 o                         
   5   2   2         78.93         69.24         3.56 o                         
   6   2   2        731.70        750.85        17.24 o                         
   7   2   2          0.14         -1.03         1.07 o                         
   8   2   2         22.84         28.07         3.88 o                         
   9   2   2        227.75        237.55         8.63 o                         
  10   2   2         53.86         43.00         7.35 o                         
  11   2   2          1.46          0.64         3.48 o                         
 -13   3   2          4.00          4.55         3.79 o                         
 -12   3   2          4.02          5.11         2.15 o                         
 -11   3   2         43.30         47.70         4.55 o                         
 -10   3   2        295.87        282.14        11.29 o                         
  -9   3   2        143.77        161.81        10.83 o                         
  -8   3   2        396.81        424.45         9.16 o                         
  -7   3   2          0.69         -0.07         1.81 o                         
  -6   3   2         56.16         55.08         2.81 o                         
  -5   3   2         92.13         81.55         3.05 o                         
  -4   3   2        173.80        189.95         3.08 o                         
  -3   3   2       1058.52       1090.25         9.68 o                         
  -2   3   2        187.50        195.61         3.05 o                         
  -1   3   2        795.69        745.01         7.42 o                         
   0   3   2        507.98        496.13         5.98 o                         
   1   3   2        992.98       1040.98        15.85 o                         
   2   3   2        677.00        624.80         7.88 o                         
   3   3   2        161.91        135.21         3.58 o                         
   4   3   2        416.47        427.23         7.10 o                         
   5   3   2        818.17        827.45        13.76 o                         
   6   3   2       1062.41       1045.12        23.67 o                         
   7   3   2          0.72         -0.50         1.34 o                         
   8   3   2         52.15         52.77        10.07 o                         
   9   3   2         10.58          8.23         3.78 o                         
  10   3   2         18.86         27.15         6.06 o                         
 -12   4   2          2.89          1.62         2.04 o                         
 -11   4   2          1.67          1.03         1.63 o                         
 -10   4   2        296.89        279.48         8.47 o                         
  -9   4   2        186.42        183.56         6.32 o                         
  -8   4   2        312.44        291.92         7.53 o                         
  -7   4   2        327.36        341.83         7.69 o                         
  -6   4   2        593.44        622.66        10.11 o                         
  -5   4   2        147.91        154.25         4.27 o                         
  -4   4   2        131.48        135.51         3.11 o                         
  -3   4   2       2111.10       2226.57        17.99 o                         
  -2   4   2         11.95          7.57         0.93 o                         
  -1   4   2        113.60         91.36         3.91 o                         
   0   4   2         42.38         39.67         1.91 o                         
   1   4   2        439.46        448.77         6.54 o                         
   2   4   2         32.12         25.44         1.93 o                         
   3   4   2        529.44        515.92         7.91 o                         
   4   4   2          6.77          8.55         1.76 o                         
   5   4   2       1039.21       1102.92        32.69 o                         
   6   4   2        507.22        519.26        12.49 o                         
   7   4   2          1.39         -0.81         1.53 o                         
   8   4   2         73.89         57.62         7.97 o                         
   9   4   2        228.06        230.97        13.88 o                         
  10   4   2        184.12        174.57         9.06 o                         
 -13   5   2        137.09        126.34         8.09 o                         
 -12   5   2         14.52         13.40         3.01 o                         
 -11   5   2        125.96        110.30         6.15 o                         
 -10   5   2        338.39        369.52         9.71 o                         
  -9   5   2       1008.57        990.74        16.06 o                         
  -8   5   2          1.06          1.28         1.27 o                         
  -7   5   2        545.56        551.01        10.16 o                         
  -6   5   2       1139.14       1108.12        20.18 o                         
  -5   5   2          0.67         -0.38         0.63 o                         
  -4   5   2         14.04         23.31         2.03 o                         
  -3   5   2       2780.42       2951.46        20.48 o                         
  -2   5   2        175.48        239.74         5.66 o                         
  -1   5   2          0.31         -0.14         0.53 o                         
   0   5   2         42.59         30.33         2.35 o                         
   1   5   2        249.68        262.30         5.22 o                         
   2   5   2        128.00        130.46         3.83 o                         
   3   5   2         87.44         93.33         4.15 o                         
   4   5   2        169.33        154.86         5.72 o                         
   5   5   2        585.45        580.27        12.14 o                         
   6   5   2        171.14        150.75         6.44 o                         
   7   5   2          0.84          4.40         3.18 o                         
   8   5   2          1.70         -1.19         1.73 o                         
   9   5   2         58.22         64.97         6.12 o                         
 -13   6   2         95.31         96.18         7.79 o                         
 -12   6   2         19.21         27.92         3.70 o                         
 -11   6   2          6.88          5.04         3.43 o                         
 -10   6   2         27.14         30.03         3.40 o                         
  -9   6   2       1389.83       1407.08        20.36 o                         
  -8   6   2          6.28         10.44         4.88 o                         
  -7   6   2        151.91        150.82         5.21 o                         
  -6   6   2        542.73        528.38        18.74 o                         
  -5   6   2          1.34          0.53         1.03 o                         
  -4   6   2        261.29        259.08         6.05 o                         
  -3   6   2       1529.32       1577.95        20.45 o                         
  -2   6   2        474.20        509.68         6.41 o                         
  -1   6   2         45.91         49.00         3.15 o                         
   0   6   2        116.17         98.42         2.87 o                         
   1   6   2        471.96        435.87         7.43 o                         
   2   6   2         38.40         37.60         3.38 o                         
   3   6   2        135.72        118.19         5.01 o                         
   4   6   2        394.53        395.17         9.79 o                         
   5   6   2         49.53         49.69         4.43 o                         
   6   6   2         34.31         30.88         3.92 o                         
   7   6   2         69.82         81.92         8.42 o                         
   8   6   2         93.12         78.94         6.92 o                         
 -13   7   2          0.61          1.67         6.21 o                         
 -12   7   2          6.68          7.02         2.13 o                         
 -11   7   2         51.73         49.58         4.62 o                         
 -10   7   2         53.34         44.71         8.68 o                         
  -9   7   2        113.42        101.32         5.12 o                         
  -8   7   2        263.92        266.26        11.17 o                         
  -7   7   2         12.33         12.19         1.95 o                         
  -6   7   2        141.00        135.44         4.85 o                         
  -5   7   2        583.40        585.48        12.73 o                         
  -4   7   2          0.29          1.40         1.51 o                         
  -3   7   2       1827.80       1785.87        21.20 o                         
  -2   7   2       1486.27       1518.58        19.01 o                         
  -1   7   2        196.47        199.30         4.87 o                         
   0   7   2        394.14        394.31         7.32 o                         
   1   7   2        177.15        172.45         5.28 o                         
   2   7   2         12.10         10.68         1.69 o                         
   3   7   2        779.81        777.44        14.47 o                         
   4   7   2          8.62          9.60         1.85 o                         
   5   7   2         11.76          8.09         4.25 o                         
   6   7   2         38.83         40.71         7.51 o                         
   7   7   2          0.03          1.37         2.07 o                         
 -13   8   2          6.58          4.11         7.82 o                         
 -12   8   2         99.26        119.98         7.61 o                         
 -11   8   2        142.86        118.20         6.46 o                         
 -10   8   2          1.85          0.82         1.62 o                         
  -9   8   2          0.07          0.91         1.85 o                         
  -8   8   2          0.91          2.16         1.59 o                         
  -7   8   2        188.61        194.71         6.36 o                         
  -6   8   2        806.89        759.74        13.06 o                         
  -5   8   2          0.06         -1.03         1.03 o                         
  -4   8   2        100.75         84.03         3.97 o                         
  -3   8   2         20.22         17.94         2.27 o                         
  -2   8   2         12.32          6.75         3.65 o                         
  -1   8   2         99.27        107.70         4.65 o                         
   0   8   2        731.26        740.44        27.27 o                         
   1   8   2        142.28        133.44         5.52 o                         
   2   8   2          1.94          1.64         1.72 o                         
   3   8   2        171.20        158.07         5.59 o                         
   4   8   2         47.92         45.22         4.69 o                         
   5   8   2         12.71         22.05         3.78 o                         
   6   8   2          4.84          6.95         2.76 o                         
 -13   9   2          0.12         -1.33         3.40 o                         
 -12   9   2         53.93         53.22         7.76 o                         
 -11   9   2         86.66         91.37         9.78 o                         
 -10   9   2          5.06          2.26         1.90 o                         
  -9   9   2         19.38         18.54         2.89 o                         
  -8   9   2        147.72        156.09         6.13 o                         
  -7   9   2         54.26         51.27         4.04 o                         
  -6   9   2        139.75        105.48         4.81 o                         
  -5   9   2        375.27        364.72         8.85 o                         
  -4   9   2        235.63        254.79         7.34 o                         
  -3   9   2        312.45        271.71         7.63 o                         
  -2   9   2        576.49        584.58        11.69 o                         
  -1   9   2        758.61        775.47        14.10 o                         
   0   9   2        173.31        172.85         6.47 o                         
   1   9   2          0.39          0.83         1.54 o                         
   2   9   2          4.36          5.29         2.03 o                         
   3   9   2        398.32        404.37        16.06 o                         
   4   9   2         66.82         58.15         7.84 o                         
   5   9   2          0.25         -0.72         3.35 o                         
 -12  10   2         81.59         73.49         9.47 o                         
 -11  10   2        114.85        113.21        11.20 o                         
 -10  10   2        133.29        150.66        10.82 o                         
  -9  10   2          6.04          8.51         3.94 o                         
  -8  10   2        126.43        135.05         9.60 o                         
  -7  10   2          5.98         14.86         4.11 o                         
  -6  10   2          6.55         -0.73         2.20 o                         
  -5  10   2        296.11        295.03         9.66 o                         
  -4  10   2        242.37        212.69         9.04 o                         
  -3  10   2          0.35          1.71         1.34 o                         
  -2  10   2          3.10          0.25         1.43 o                         
  -1  10   2        242.39        246.53         8.06 o                         
   0  10   2        211.33        166.66         9.86 o                         
   1  10   2          0.02          3.13         1.87 o                         
   2  10   2         71.68         99.91         9.52 o                         
   3  10   2        105.73         88.64         9.60 o                         
   4  10   2        152.17        145.74        10.83 o                         
 -12  11   2         13.91          5.50         4.19 o                         
 -11  11   2        611.94        742.99        25.50 o                         
 -10  11   2         62.27         68.40         9.11 o                         
  -9  11   2         12.97         16.32         4.52 o                         
  -8  11   2        206.70        173.65        11.10 o                         
  -7  11   2         42.54         46.73         7.02 o                         
  -6  11   2        152.17        156.61        10.28 o                         
  -5  11   2        221.71        235.96        12.43 o                         
  -4  11   2          5.73          6.00         2.99 o                         
  -3  11   2          9.12          7.59         3.42 o                         
  -2  11   2        441.37        487.81        17.72 o                         
  -1  11   2         18.15         11.71         3.75 o                         
   0  11   2         21.85         11.93         4.29 o                         
 -11  12   2         41.78         48.98         8.20 o                         
 -10  12   2         26.53         38.04         7.39 o                         
  -9  12   2         23.17         33.09         6.67 o                         
  -8  12   2          8.50          3.33         3.44 o                         
  -7  12   2        326.82        327.76        15.61 o                         
  -6  12   2          7.19          8.94         3.93 o                         
  -5  12   2        226.86        229.15        12.83 o                         
  -4  12   2          3.31          1.51         2.61 o                         
  -3  12   2          6.53          4.08         3.38 o                         
  -2  12   2          1.52          2.00         3.15 o                         
  -1  12   2         14.07          6.75         3.51 o                         
  -9  13   2          0.57         -0.11         3.45 o                         
  -8  13   2         46.14         56.57         8.50 o                         
  -7  13   2        122.66        107.83        11.56 o                         
  -6  13   2         98.46        111.67        11.69 o                         
  -5  13   2          1.13          6.18         3.55 o                         
  -4  13   2         16.48         22.48         5.36 o                         
  -3  13   2          5.18         14.86         4.34 o                         
  -2  13   2         46.53         44.72         7.48 o                         
   6 -15   3         11.16         14.60         3.53 o                         
   1 -14   3         40.99         50.82         8.21 o                         
   2 -14   3        104.44         78.91         9.77 o                         
   3 -14   3         21.69         24.12         5.72 o                         
   4 -14   3        472.38        530.36        20.53 o                         
   5 -14   3          7.62          9.08         4.38 o                         
   6 -14   3         18.02         18.70         3.66 o                         
   7 -14   3        112.50        108.38        10.73 o                         
   8 -14   3         23.86         33.52         4.45 o                         
   9 -14   3         13.47         17.23         8.65 o                         
  10 -14   3        475.46        576.65        28.18 o                         
  -1 -13   3        120.55        123.68        12.12 o                         
   0 -13   3         29.73         26.97         5.91 o                         
   1 -13   3         31.76         18.62         4.95 o                         
   2 -13   3        286.56        280.17        14.37 o                         
   3 -13   3          0.74         -0.01         2.67 o                         
   4 -13   3         40.90         39.42         4.48 o                         
   5 -13   3        219.87        210.86         8.34 o                         
   6 -13   3         51.20         46.44         4.83 o                         
   7 -13   3         52.76         53.00         5.11 o                         
   8 -13   3          6.43         10.56         3.85 o                         
   9 -13   3          0.01         -4.05         4.38 o                         
  10 -13   3         15.94         16.14         5.00 o                         
  11 -13   3        178.06        194.77         9.14 o                         
  -3 -12   3          0.37         -2.44         3.18 o                         
  -2 -12   3         10.81         10.13         4.56 o                         
  -1 -12   3         94.24         91.82        10.23 o                         
   0 -12   3        167.19        189.12        11.93 o                         
   1 -12   3         36.95         28.86         5.52 o                         
   2 -12   3        855.37        930.44        25.63 o                         
   3 -12   3        428.08        426.29        11.17 o                         
   4 -12   3          3.33          2.08         1.85 o                         
   5 -12   3         19.05         19.32         3.97 o                         
   6 -12   3        108.47        122.88         6.16 o                         
   7 -12   3          0.95          1.89         2.50 o                         
   8 -12   3          8.95          3.71         2.12 o                         
   9 -12   3         14.05          8.77         2.90 o                         
  10 -12   3         91.10        102.60         7.38 o                         
  11 -12   3         66.00         63.34         6.09 o                         
  12 -12   3         28.42         29.03         6.04 o                         
  -4 -11   3          1.00          2.34         3.56 o                         
  -3 -11   3         23.67         14.82         4.95 o                         
  -2 -11   3         87.07         87.37         9.64 o                         
  -1 -11   3        325.36        341.96        15.20 o                         
   0 -11   3          8.67          8.32         3.62 o                         
   1 -11   3          0.89         -1.31         2.08 o                         
   2 -11   3        254.04        233.21         7.74 o                         
   3 -11   3        244.40        250.21        17.02 o                         
   4 -11   3        209.23        168.19         6.72 o                         
   5 -11   3        966.88        917.50        16.53 o                         
   6 -11   3         42.88         42.50         6.13 o                         
   7 -11   3         16.53          7.96         3.93 o                         
   8 -11   3        184.13        156.82         6.89 o                         
   9 -11   3        181.62        189.97         7.88 o                         
  10 -11   3          0.83          3.76         2.59 o                         
  11 -11   3          7.88          4.21         1.93 o                         
  12 -11   3         32.59         29.13         4.52 o                         
  -5 -10   3          3.76          3.06         2.45 o                         
  -4 -10   3         43.14         43.31        10.37 o                         
  -3 -10   3         14.10         15.36         3.24 o                         
  -2 -10   3         27.55         22.83         4.85 o                         
  -1 -10   3        444.98        452.64        16.67 o                         
   0 -10   3         51.02         56.85         6.96 o                         
   1 -10   3        498.04        516.68        11.07 o                         
   2 -10   3         89.71         80.95        10.02 o                         
   3 -10   3        109.53         81.77         4.71 o                         
   4 -10   3         26.34         30.01         3.30 o                         
   5 -10   3        115.72         91.89         4.76 o                         
   6 -10   3        663.07        662.30        13.45 o                         
   7 -10   3        493.85        406.03        10.47 o                         
   8 -10   3         26.60         21.29         3.14 o                         
   9 -10   3         63.36         77.23         5.80 o                         
  10 -10   3         46.10         54.27         5.07 o                         
  11 -10   3          1.03          4.59         2.24 o                         
  12 -10   3        524.05        561.33        18.41 o                         
  13 -10   3          0.79          1.62         2.73 o                         
  -6  -9   3        194.53        211.66        22.92 o                         
  -5  -9   3        107.19        121.59        18.62 o                         
  -4  -9   3         75.21         56.55         5.34 o                         
  -3  -9   3        324.96        292.99         9.57 o                         
  -2  -9   3         99.72        112.23        11.50 o                         
  -1  -9   3          5.31          4.77         3.66 o                         
   0  -9   3        661.42        654.59        10.04 o                         
   1  -9   3        111.73        103.45         3.88 o                         
   2  -9   3        389.18        361.13         8.55 o                         
   3  -9   3         71.27         65.55         4.32 o                         
   4  -9   3         50.41         44.49         3.65 o                         
   5  -9   3         34.83         25.51         2.91 o                         
   6  -9   3        144.79        171.77         6.28 o                         
   7  -9   3          0.03          0.80         1.31 o                         
   8  -9   3        443.83        397.96        17.92 o                         
   9  -9   3        432.06        435.53        11.28 o                         
  10  -9   3         40.83         30.71         3.87 o                         
  11  -9   3          0.65          3.89         2.09 o                         
  12  -9   3        169.56        176.76         8.44 o                         
  13  -9   3         92.71        105.65         8.14 o                         
  -7  -8   3          1.90          2.06         3.19 o                         
  -6  -8   3        201.32        229.66         9.07 o                         
  -5  -8   3        443.77        473.36        12.72 o                         
  -4  -8   3         34.87         35.51         4.00 o                         
  -3  -8   3        173.58        167.66         6.78 o                         
  -2  -8   3         18.88         15.34         2.50 o                         
  -1  -8   3         70.77         80.27         3.47 o                         
   0  -8   3         13.24          8.31         1.45 o                         
   1  -8   3        896.87        912.43        11.57 o                         
   2  -8   3         33.47         28.74         2.21 o                         
   3  -8   3         35.96         24.24         2.41 o                         
   4  -8   3        393.03        383.02        17.45 o                         
   5  -8   3         61.98         51.89         4.17 o                         
   6  -8   3        592.35        608.44        11.83 o                         
   7  -8   3        200.62        184.84        11.03 o                         
   8  -8   3         15.30          9.93         2.22 o                         
   9  -8   3         25.26         16.54         3.25 o                         
  10  -8   3         98.50         90.91         8.57 o                         
  11  -8   3          2.79          1.13         2.04 o                         
  12  -8   3         38.76         38.59         4.79 o                         
  13  -8   3         30.27         26.58         6.93 o                         
  -8  -7   3          2.49          2.46         2.18 o                         
  -7  -7   3         30.13         33.70         4.21 o                         
  -6  -7   3          3.79          4.41         1.98 o                         
  -5  -7   3          3.63          5.29         1.98 o                         
  -4  -7   3         19.72         13.21         2.49 o                         
  -3  -7   3       1183.66       1278.38        34.68 o                         
  -2  -7   3        795.49        789.45        10.22 o                         
  -1  -7   3        221.28        220.66         4.84 o                         
   0  -7   3        122.42        140.18         3.78 o                         
   1  -7   3         97.02         96.54         4.04 o                         
   2  -7   3        510.05        529.89         7.77 o                         
   3  -7   3        219.75        201.13         5.20 o                         
   4  -7   3       1837.88       1891.91        22.02 o                         
   5  -7   3        573.90        599.37         8.95 o                         
   6  -7   3          0.07          0.79         1.47 o                         
   7  -7   3        375.89        400.54         9.39 o                         
   8  -7   3         15.70         20.63         2.81 o                         
   9  -7   3         16.90          9.64         2.28 o                         
  10  -7   3        148.03        151.19         6.86 o                         
  11  -7   3        393.23        409.11        11.66 o                         
  12  -7   3         21.42         21.73         3.79 o                         
  13  -7   3          0.09          0.97         5.93 o                         
  -9  -6   3         24.01         16.45         3.37 o                         
  -8  -6   3         10.68         13.69         4.11 o                         
  -7  -6   3         32.58         27.43         3.69 o                         
  -6  -6   3        107.77         92.76         9.89 o                         
  -5  -6   3         55.01         36.68         3.71 o                         
  -4  -6   3        442.28        485.72        10.83 o                         
  -3  -6   3        163.13        181.25         5.26 o                         
  -2  -6   3        205.39        196.26         5.46 o                         
  -1  -6   3         10.01          7.01         1.71 o                         
   0  -6   3        305.73        274.05         4.92 o                         
   1  -6   3         11.69         13.46         1.32 o                         
   2  -6   3       1240.43       1413.43        13.91 o                         
   3  -6   3          7.49          4.31         0.91 o                         
   4  -6   3        979.93        842.84         8.62 o                         
   5  -6   3        411.86        412.55         6.66 o                         
   6  -6   3        765.85        807.53        10.25 o                         
   7  -6   3       1587.23       1595.09        16.63 o                         
   8  -6   3         26.57         19.33         2.67 o                         
   9  -6   3        444.16        456.00        26.98 o                         
  10  -6   3        217.76        198.87        13.11 o                         
  11  -6   3          1.26          6.26         2.52 o                         
  12  -6   3         19.65         11.79         4.30 o                         
  13  -6   3         28.19         34.03         6.70 o                         
 -10  -5   3        244.34        201.98        10.98 o                         
  -9  -5   3         54.07         48.78         4.84 o                         
  -8  -5   3          1.48          3.92         2.02 o                         
  -7  -5   3         47.14         48.06         4.45 o                         
  -6  -5   3        129.40        117.01         5.42 o                         
  -5  -5   3        534.98        560.97        18.77 o                         
  -4  -5   3        417.15        408.35         6.34 o                         
  -3  -5   3        209.31        194.37         3.92 o                         
  -2  -5   3        158.05        130.02         3.00 o                         
  -1  -5   3        187.01        224.84         4.01 o                         
   0  -5   3         48.94         33.71         1.67 o                         
   1  -5   3        329.27        330.34         5.06 o                         
   2  -5   3       1146.34       1121.93        11.22 o                         
   3  -5   3        104.40         81.80         2.55 o                         
   4  -5   3       3852.63       4053.79        39.80 o                         
   5  -5   3        153.50        198.14         4.26 o                         
   6  -5   3         92.48         89.47         3.84 o                         
   7  -5   3        868.12        842.88        10.69 o                         
   8  -5   3          2.55          2.00         0.97 o                         
   9  -5   3          4.57          3.95         1.93 o                         
  10  -5   3       1638.55       1866.06        26.65 o                         
  11  -5   3         77.89         74.03        12.92 o                         
  12  -5   3         32.21         34.37         4.60 o                         
  13  -5   3          9.95          6.57         4.16 o                         
 -10  -4   3        120.00        100.84         6.89 o                         
  -9  -4   3        689.16        754.52        20.71 o                         
  -8  -4   3       1763.95       1774.26        32.29 o                         
  -7  -4   3         35.68         25.51         3.97 o                         
  -6  -4   3         62.40         69.98         6.59 o                         
  -5  -4   3        944.87        971.61        11.07 o                         
  -4  -4   3        372.22        334.58         4.67 o                         
  -3  -4   3         65.92         61.51         3.56 o                         
  -2  -4   3       1568.96       1707.41        14.56 o                         
  -1  -4   3        131.74        178.75         3.06 o                         
   0  -4   3       1384.27       1466.06        12.70 o                         
   1  -4   3          3.08          1.13         0.73 o                         
   2  -4   3       2886.95       2853.44        22.25 o                         
   3  -4   3        175.43        211.83         3.32 o                         
   4  -4   3       1006.37       1079.19        11.08 o                         
   5  -4   3        475.59        502.66         7.02 o                         
   6  -4   3        229.46        227.76         4.72 o                         
   7  -4   3        119.64         92.99         3.18 o                         
   8  -4   3         55.36         42.07         2.75 o                         
   9  -4   3         45.83         57.05         4.66 o                         
  10  -4   3        542.01        586.38        13.42 o                         
  11  -4   3        211.87        194.75         8.12 o                         
  12  -4   3        344.40        370.15        11.80 o                         
  13  -4   3        341.05        350.40        12.11 o                         
 -11  -3   3          3.94          1.60         3.37 o                         
 -10  -3   3         79.20         64.90         5.24 o                         
  -9  -3   3        455.65        458.04        11.05 o                         
  -8  -3   3       1132.17       1148.01        24.72 o                         
  -7  -3   3       1296.99       1397.58        30.89 o                         
  -6  -3   3        128.71        139.46         3.97 o                         
  -5  -3   3       1366.96       1446.20        12.15 o                         
  -4  -3   3        143.35        152.17         3.14 o                         
  -3  -3   3        154.05        166.02         2.85 o                         
  -2  -3   3        431.03        393.40         6.85 o                         
  -1  -3   3       1470.74       1436.28        15.64 o                         
   0  -3   3         10.39         16.75         1.15 o                         
   1  -3   3       2156.32       2177.27        16.97 o                         
   2  -3   3       3254.75       3425.69        40.56 o                         
   3  -3   3       1084.78       1101.58         9.08 o                         
   4  -3   3          1.98          0.31         0.63 o                         
   5  -3   3        598.55        598.34         7.69 o                         
   6  -3   3          3.06          1.73         0.77 o                         
   7  -3   3        245.51        238.53         5.15 o                         
   8  -3   3         84.16         76.61         6.92 o                         
   9  -3   3         14.80         11.43         2.35 o                         
  10  -3   3        123.42        125.76         6.26 o                         
  11  -3   3        125.66        112.76         7.57 o                         
  12  -3   3         65.22         68.35         6.49 o                         
  13  -3   3        176.12        174.17         9.53 o                         
 -11  -2   3         39.79         35.53         3.94 o                         
 -10  -2   3         12.57         10.31         5.79 o                         
  -9  -2   3        176.17        177.65         6.37 o                         
  -8  -2   3         99.82         83.80         4.44 o                         
  -7  -2   3        430.57        439.11         7.03 o                         
  -6  -2   3        223.58        222.55         3.80 o                         
  -5  -2   3       6094.66       6635.70        41.32 o                         
  -4  -2   3       1297.06       1406.30        12.50 o                         
  -3  -2   3        859.34        941.85        11.56 o                         
  -2  -2   3        348.52        327.20         5.53 o                         
  -1  -2   3         14.36         22.43         2.25 o                         
   0  -2   3        876.96        848.25        11.33 o                         
   1  -2   3       2326.36       2316.28        21.26 o                         
   2  -2   3       9180.69       9607.09        56.52 o                         
   3  -2   3        148.09        124.90         2.35 o                         
   4  -2   3        577.43        637.28         7.59 o                         
   5  -2   3       1487.94       1456.74        14.12 o                         
   6  -2   3        186.51        194.93         5.45 o                         
   7  -2   3         40.07         44.63         2.70 o                         
   8  -2   3         21.15         26.33         3.03 o                         
   9  -2   3          8.49          8.75         2.24 o                         
  10  -2   3          0.08         -0.48         1.56 o                         
  11  -2   3          3.67          4.00         2.75 o                         
  12  -2   3         20.52         19.20         3.67 o                         
 -12  -1   3         54.85         57.43         4.58 o                         
 -11  -1   3          9.24          8.22         2.05 o                         
 -10  -1   3        164.83        160.76         5.86 o                         
  -9  -1   3          4.37          5.09         1.56 o                         
  -8  -1   3        188.90        202.86         4.67 o                         
  -7  -1   3        370.27        353.24         4.92 o                         
  -6  -1   3         10.76         15.31         1.12 o                         
  -5  -1   3          6.41          4.40         0.77 o                         
  -4  -1   3       1860.07       2145.68        17.07 o                         
  -3  -1   3       5819.86       6560.13        50.21 o                         
  -2  -1   3       1846.99       1944.37        14.50 o                         
  -1  -1   3       2720.73       2731.82        30.69 o                         
   0  -1   3          0.60          0.83         0.38 o                         
   1  -1   3        902.66        810.67         7.43 o                         
   2  -1   3        292.28        319.83         4.32 o                         
   3  -1   3        350.08        371.52         5.87 o                         
   4  -1   3        189.78        211.64         3.44 o                         
   5  -1   3        195.00        145.65         3.64 o                         
   6  -1   3          0.30          0.94         0.78 o                         
   7  -1   3        717.73        751.73        33.49 o                         
   8  -1   3         88.76        103.82         5.11 o                         
   9  -1   3        101.64         79.67         9.90 o                         
  10  -1   3          4.70          2.00         1.81 o                         
  11  -1   3          2.77         -1.85         2.39 o                         
  12  -1   3        184.79        215.55        11.70 o                         
 -12   0   3        125.01        105.77        11.31 o                         
 -11   0   3         18.05         17.85         2.38 o                         
 -10   0   3        174.95        170.18         5.62 o                         
  -9   0   3          3.73          3.77         1.07 o                         
  -8   0   3         50.07         44.26         2.79 o                         
  -7   0   3        201.88        200.78         3.25 o                         
  -6   0   3          9.84         10.75         0.85 o                         
  -5   0   3       1019.78       1093.77        10.18 o                         
  -4   0   3         94.63         82.17         1.90 o                         
  -3   0   3        310.91        274.63         3.44 o                         
  -2   0   3        322.87        333.87         3.66 o                         
  -1   0   3        299.99        270.50         4.28 o                         
   0   0   3       8172.63       8546.15        59.15 o                         
   1   0   3      16129.14      16215.35       160.66 o                         
   2   0   3       2120.55       2134.26        17.13 o                         
   3   0   3       1453.48       1592.61        12.26 o                         
   4   0   3        533.61        613.53         6.69 o                         
   5   0   3         43.77         53.79         2.41 o                         
   6   0   3        122.82        127.56         3.97 o                         
   7   0   3        117.83        107.09         4.89 o                         
   8   0   3       1049.58       1133.88        27.25 o                         
   9   0   3        433.58        402.56        15.14 o                         
  10   0   3         95.46        102.84         7.08 o                         
  11   0   3         18.03         18.45         7.66 o                         
  12   0   3         12.22         23.28         6.14 o                         
 -13   1   3          3.70          3.83         3.64 o                         
 -12   1   3          0.47          3.64         2.93 o                         
 -11   1   3        153.26        148.03         9.85 o                         
 -10   1   3        481.63        521.16        17.86 o                         
  -9   1   3        209.48        176.75         6.16 o                         
  -8   1   3        173.37        157.29         6.45 o                         
  -7   1   3        341.10        328.15        13.40 o                         
  -6   1   3       1954.56       2098.80        22.69 o                         
  -5   1   3        177.36        169.85         6.03 o                         
  -4   1   3        877.80        999.08        11.64 o                         
  -3   1   3         14.81         23.84         0.99 o                         
  -2   1   3         80.96         84.38         1.59 o                         
  -1   1   3        160.36        116.82         3.24 o                         
   0   1   3       2306.58       2456.37        18.22 o                         
   1   1   3       6274.36       6483.20        45.12 o                         
   2   1   3       2118.26       2289.86        22.79 o                         
   3   1   3       1658.76       1837.68        22.92 o                         
   4   1   3        498.81        571.38         6.88 o                         
   5   1   3          9.59          5.02         0.98 o                         
   6   1   3         90.63         84.05         4.38 o                         
   7   1   3        286.58        289.92         8.42 o                         
   8   1   3        116.35        105.05         5.81 o                         
   9   1   3         81.76         75.28         5.85 o                         
  10   1   3         60.17         49.01         5.10 o                         
  11   1   3        141.43        123.96        12.61 o                         
 -13   2   3         29.17         26.74         6.31 o                         
 -12   2   3         47.21         44.93         7.15 o                         
 -11   2   3         81.31         72.16         8.11 o                         
 -10   2   3        686.01        696.62        19.98 o                         
  -9   2   3         41.25         42.25         5.07 o                         
  -8   2   3          0.23         -0.72         0.72 o                         
  -7   2   3        338.66        340.73         7.47 o                         
  -6   2   3        804.31        770.30        11.81 o                         
  -5   2   3        410.29        460.76        11.28 o                         
  -4   2   3        220.20        198.66         2.97 o                         
  -3   2   3        112.50         74.77         1.71 o                         
  -2   2   3         97.46        106.21         2.06 o                         
  -1   2   3        133.44        108.46         1.82 o                         
   0   2   3          2.13         10.97         0.89 o                         
   1   2   3        111.34         97.91         2.46 o                         
   2   2   3          2.37          1.12         0.59 o                         
   3   2   3        116.11         67.96         2.48 o                         
   4   2   3         19.95         21.20         1.85 o                         
   5   2   3        169.39        170.28         5.71 o                         
   6   2   3        122.17        101.68         5.29 o                         
   7   2   3         84.66         76.38         7.31 o                         
   8   2   3         33.43         30.74         5.42 o                         
   9   2   3         25.87         23.14         3.53 o                         
  10   2   3         12.42          8.59         4.42 o                         
  11   2   3          0.16          2.29         3.71 o                         
 -13   3   3          0.68          1.92         2.84 o                         
 -12   3   3          1.09          3.32         2.90 o                         
 -11   3   3         19.85         18.35         3.87 o                         
 -10   3   3          0.31         -1.28         1.28 o                         
  -9   3   3          4.45          5.32         1.79 o                         
  -8   3   3          8.22          8.62         1.75 o                         
  -7   3   3        224.48        205.03         5.74 o                         
  -6   3   3         71.73         45.25         3.19 o                         
  -5   3   3          6.63          7.22         1.15 o                         
  -4   3   3          1.68          0.42         0.41 o                         
  -3   3   3        272.05        330.48         4.26 o                         
  -2   3   3        305.54        321.43         4.09 o                         
  -1   3   3        602.66        712.80         7.32 o                         
   0   3   3       2551.30       2684.06        21.32 o                         
   1   3   3       2119.24       2204.72        21.05 o                         
   2   3   3          0.72          0.44         0.84 o                         
   3   3   3         45.86         54.63         2.66 o                         
   4   3   3        286.81        271.26         7.06 o                         
   5   3   3        117.03         99.89         4.60 o                         
   6   3   3        183.92        193.05         6.85 o                         
   7   3   3        171.38        145.41         6.38 o                         
   8   3   3         48.74         53.71         5.12 o                         
   9   3   3         25.32         19.20         5.33 o                         
  10   3   3         22.12         19.02         5.29 o                         
 -13   4   3          7.91         10.59         3.98 o                         
 -12   4   3         85.12         74.09         8.09 o                         
 -11   4   3          2.05          3.92         1.97 o                         
 -10   4   3         24.93         31.02         5.12 o                         
  -9   4   3         69.27         66.80         4.50 o                         
  -8   4   3        649.29        605.55        11.18 o                         
  -7   4   3         10.77          7.20         1.50 o                         
  -6   4   3         75.45         61.59         4.08 o                         
  -5   4   3        548.96        558.77         6.71 o                         
  -4   4   3         28.52         29.27         1.44 o                         
  -3   4   3        410.28        353.72         4.86 o                         
  -2   4   3        501.10        507.15         6.18 o                         
  -1   4   3        203.17        204.25         3.77 o                         
   0   4   3        185.87        179.83         3.78 o                         
   1   4   3        529.73        541.79         7.55 o                         
   2   4   3        957.46       1049.87        12.06 o                         
   3   4   3       1963.34       2068.21        27.64 o                         
   4   4   3        117.20        118.45         4.89 o                         
   5   4   3        233.79        258.84         7.80 o                         
   6   4   3        277.23        292.24         8.80 o                         
   7   4   3        203.78        192.85         7.55 o                         
   8   4   3          4.30          7.29         3.36 o                         
   9   4   3         60.29         31.33         6.65 o                         
 -13   5   3          0.84         -2.40         2.43 o                         
 -12   5   3        125.60        139.74         6.84 o                         
 -11   5   3         14.46         15.57         2.24 o                         
 -10   5   3        133.34        122.59         9.04 o                         
  -9   5   3        245.03        262.20         7.64 o                         
  -8   5   3        527.46        542.53        18.18 o                         
  -7   5   3         97.29         80.00         5.81 o                         
  -6   5   3        555.78        538.65         9.42 o                         
  -5   5   3         57.24         51.60         2.07 o                         
  -4   5   3        596.81        629.86        14.79 o                         
  -3   5   3          0.45          1.06         0.52 o                         
  -2   5   3       1034.35       1075.07        11.09 o                         
  -1   5   3        559.26        596.77         7.78 o                         
   0   5   3        656.51        635.38        10.94 o                         
   1   5   3          0.98          1.19         0.76 o                         
   2   5   3         94.40         78.06         3.13 o                         
   3   5   3        497.97        505.79        10.33 o                         
   4   5   3        787.41        880.78        15.14 o                         
   5   5   3          1.33          2.45         1.54 o                         
   6   5   3          0.05         -1.15         1.15 o                         
   7   5   3          0.73         -1.79         1.79 o                         
   8   5   3         28.05         32.65         6.17 o                         
   9   5   3          0.32          0.33         2.47 o                         
 -13   6   3          5.05          6.91         9.80 o                         
 -12   6   3         72.35         67.05         5.67 o                         
 -11   6   3         27.83         26.87         3.54 o                         
 -10   6   3          0.99          0.26         1.75 o                         
  -9   6   3         79.52         64.14         4.58 o                         
  -8   6   3       1511.39       1558.84        20.78 o                         
  -7   6   3         34.78         26.16         2.64 o                         
  -6   6   3         29.44         17.75         2.02 o                         
  -5   6   3       1628.87       1583.66        46.14 o                         
  -4   6   3         23.47         18.37         1.56 o                         
  -3   6   3        612.79        653.15         7.41 o                         
  -2   6   3       4089.32       4397.30        30.19 o                         
  -1   6   3        685.21        669.51         9.05 o                         
   0   6   3        230.28        208.42         4.89 o                         
   1   6   3         98.69         80.30         3.25 o                         
   2   6   3         15.71          9.63         3.04 o                         
   3   6   3         13.29         15.57         2.34 o                         
   4   6   3          5.32          8.97         2.06 o                         
   5   6   3        119.61        126.50        15.01 o                         
   6   6   3         65.03         56.94         8.34 o                         
   7   6   3         55.43         77.25         7.44 o                         
   8   6   3         11.07         14.08         3.39 o                         
 -13   7   3         96.46        104.64        10.88 o                         
 -12   7   3          1.69          1.95         2.03 o                         
 -11   7   3          0.64         -0.28         1.79 o                         
 -10   7   3          1.82          2.99         1.77 o                         
  -9   7   3          7.74          5.78         3.08 o                         
  -8   7   3          1.56          3.89         1.75 o                         
  -7   7   3        230.30        206.88         6.21 o                         
  -6   7   3        268.22        242.69         6.46 o                         
  -5   7   3       1010.86        996.60        14.32 o                         
  -4   7   3        217.74        212.27         5.71 o                         
  -3   7   3       1219.97       1215.72        19.62 o                         
  -2   7   3       1400.35       1379.99        14.92 o                         
  -1   7   3         48.52         48.30         2.95 o                         
   0   7   3         42.62         38.35         2.76 o                         
   1   7   3        965.41        958.21        12.85 o                         
   2   7   3        105.05         92.11        10.35 o                         
   3   7   3         20.68         29.13         3.38 o                         
   4   7   3         31.97         32.12         4.08 o                         
   5   7   3          8.13          9.34         2.02 o                         
   6   7   3         51.21         49.86         8.61 o                         
   7   7   3        184.02        234.71         9.94 o                         
 -13   8   3         12.22         13.35         4.42 o                         
 -12   8   3          2.97          0.21         3.22 o                         
 -11   8   3         12.76         14.18         4.27 o                         
 -10   8   3        194.92        197.77        11.51 o                         
  -9   8   3        108.43         99.46         5.39 o                         
  -8   8   3        205.87        188.66         6.49 o                         
  -7   8   3         13.11         11.89         2.01 o                         
  -6   8   3         16.96         12.14         2.02 o                         
  -5   8   3        310.10        304.07         7.51 o                         
  -4   8   3        533.98        534.89        10.20 o                         
  -3   8   3        819.75        866.88        13.78 o                         
  -2   8   3       2925.71       3002.62        32.75 o                         
  -1   8   3       1370.16       1442.17        19.86 o                         
   0   8   3         11.19          9.65         2.02 o                         
   1   8   3         25.83         23.51         2.89 o                         
   2   8   3         11.09         11.96         3.89 o                         
   3   8   3         42.52         50.72         4.58 o                         
   4   8   3         28.55         28.87         3.68 o                         
   5   8   3         53.82         41.52         6.70 o                         
   6   8   3         45.22         29.60         6.21 o                         
 -13   9   3         43.46         35.99         6.77 o                         
 -12   9   3          0.68          5.96         3.50 o                         
 -11   9   3         73.85         77.61         9.18 o                         
 -10   9   3         82.00         94.09         9.67 o                         
  -9   9   3         19.01         15.26         4.21 o                         
  -8   9   3         72.43         63.46         7.54 o                         
  -7   9   3         64.35         68.56         7.64 o                         
  -6   9   3        403.85        381.69        14.90 o                         
  -5   9   3        391.55        378.35        14.69 o                         
  -4   9   3        583.67        552.13        17.78 o                         
  -3   9   3         75.51         71.01         4.94 o                         
  -2   9   3         37.74         32.24         3.25 o                         
  -1   9   3        231.61        235.31        10.49 o                         
   0   9   3        368.78        393.89        11.37 o                         
   1   9   3       1507.85       1720.79        24.50 o                         
   2   9   3          9.99         11.81         2.57 o                         
   3   9   3        200.09        169.26        16.39 o                         
   4   9   3         42.18         31.07         6.06 o                         
   5   9   3        124.48        145.33        12.92 o                         
 -12  10   3         80.91         68.02         9.02 o                         
 -11  10   3         18.31         15.53         4.80 o                         
 -10  10   3        205.87        205.39        12.75 o                         
  -9  10   3          4.99          5.96         3.75 o                         
  -8  10   3          0.80         -1.95         1.95 o                         
  -7  10   3        259.27        264.69        13.22 o                         
  -6  10   3          0.01         -0.98         2.04 o                         
  -5  10   3          5.27         11.41         3.54 o                         
  -4  10   3         42.17         47.67         6.69 o                         
  -3  10   3          0.01         -1.04         1.92 o                         
  -2  10   3          1.49          5.26         2.59 o                         
  -1  10   3        120.66        123.67         8.85 o                         
   0  10   3         20.57         15.17         4.19 o                         
   1  10   3        146.31        159.10        10.16 o                         
   2  10   3        781.31        798.77        23.96 o                         
 -11  11   3         13.02         14.81         5.09 o                         
 -10  11   3        324.52        347.79        16.83 o                         
  -9  11   3         65.35         71.89         9.32 o                         
  -8  11   3         18.80         14.95         4.37 o                         
  -7  11   3        483.45        534.69        19.95 o                         
  -6  11   3         15.97          7.00         3.38 o                         
  -5  11   3         93.19         80.84         8.98 o                         
  -4  11   3        170.90        204.25        11.88 o                         
  -3  11   3        126.54        129.11         9.58 o                         
  -2  11   3          9.31          5.02         3.21 o                         
  -1  11   3          0.74          0.48         2.50 o                         
   0  11   3         46.33         53.25         7.35 o                         
   1  11   3         97.15        107.30        10.45 o                         
 -10  12   3        119.33        114.75        12.24 o                         
  -9  12   3         14.08         16.74         5.48 o                         
  -8  12   3          7.48          2.19         3.35 o                         
  -7  12   3        107.06        103.33        10.99 o                         
  -6  12   3         14.04         13.46         4.48 o                         
  -5  12   3        103.37        100.44        10.38 o                         
  -4  12   3         89.56        111.02        10.93 o                         
  -3  12   3          0.02          0.24         2.91 o                         
  -2  12   3          8.72         11.13         3.98 o                         
  -1  12   3         67.43         61.80         8.24 o                         
   0  12   3          8.90         13.84         4.88 o                         
  -9  13   3          9.44          3.80         4.15 o                         
  -8  13   3          2.16          5.57         4.80 o                         
  -7  13   3          5.15          5.98         3.99 o                         
  -6  13   3         35.73         43.27         7.85 o                         
  -5  13   3          9.44          2.61         3.70 o                         
  -4  13   3        176.28        161.31        11.85 o                         
  -3  13   3         63.11         65.90         9.02 o                         
   5 -15   4         98.28         98.12        11.09 o                         
   6 -15   4         44.98         55.00         5.77 o                         
   7 -15   4         42.29         39.12         5.21 o                         
   1 -14   4         15.84         16.45         5.08 o                         
   2 -14   4         99.94        111.87        11.94 o                         
   3 -14   4         24.79         16.25         4.97 o                         
   4 -14   4         24.28         17.35         5.24 o                         
   5 -14   4        468.32        535.26        17.52 o                         
   6 -14   4          4.78         -1.59         2.53 o                         
   7 -14   4          4.02          4.47         2.30 o                         
   8 -14   4        111.04        127.00         8.53 o                         
   9 -14   4         58.60         59.17         5.95 o                         
  10 -14   4         65.21         77.55         6.97 o                         
  -1 -13   4        132.80        160.30        14.29 o                         
   0 -13   4        261.51        270.77        14.96 o                         
   1 -13   4          2.75          2.71         3.16 o                         
   2 -13   4        113.53        104.73        10.67 o                         
   3 -13   4         17.76         19.01         5.17 o                         
   4 -13   4        109.99        117.40         6.67 o                         
   5 -13   4        136.62        154.34         7.16 o                         
   6 -13   4          3.17          2.15         1.90 o                         
   7 -13   4         17.70         26.34         6.08 o                         
   8 -13   4          9.53          7.25         2.64 o                         
   9 -13   4          0.52         -1.70         1.72 o                         
  10 -13   4         38.44         47.78         5.37 o                         
  11 -13   4        132.15        144.88         7.72 o                         
  -3 -12   4         94.36         78.55        10.17 o                         
  -2 -12   4          0.01          2.93         3.08 o                         
  -1 -12   4          5.13         10.70         4.14 o                         
   0 -12   4        267.49        305.75        15.16 o                         
   1 -12   4        368.75        400.04        16.76 o                         
   2 -12   4         16.24         13.82         4.16 o                         
   3 -12   4        125.52        111.24         6.17 o                         
   4 -12   4         23.01         28.29         3.55 o                         
   5 -12   4         16.42         14.69         2.71 o                         
   6 -12   4         55.86         50.80         4.77 o                         
   7 -12   4        103.57         84.14         6.24 o                         
   8 -12   4         65.48         61.95         5.44 o                         
   9 -12   4         83.00         93.24         6.88 o                         
  10 -12   4         41.61         50.08         5.32 o                         
  11 -12   4         10.77          5.43         2.56 o                         
  12 -12   4        192.10        172.97         9.45 o                         
  -4 -11   4         16.53         24.97         6.03 o                         
  -3 -11   4         92.84         74.02         9.18 o                         
  -2 -11   4          9.06          5.76         3.54 o                         
  -1 -11   4        233.56        212.95        12.20 o                         
   0 -11   4        509.17        544.91        19.21 o                         
   1 -11   4        223.90        250.44        12.58 o                         
   2 -11   4         59.62         49.89         4.31 o                         
   3 -11   4        721.23        712.63        13.94 o                         
   4 -11   4        148.75        144.74         6.14 o                         
   5 -11   4         12.58          9.00         2.29 o                         
   6 -11   4          3.39          6.96         2.20 o                         
   7 -11   4        215.75        218.40        17.18 o                         
   8 -11   4          1.74          2.89         2.03 o                         
   9 -11   4          1.47          1.26         1.71 o                         
  10 -11   4        116.47         95.15         5.70 o                         
  11 -11   4         33.29         29.85         5.76 o                         
  12 -11   4          9.55          9.62         3.17 o                         
  -5 -10   4          1.55          2.22         2.74 o                         
  -4 -10   4         72.74         66.91         5.98 o                         
  -3 -10   4         18.50         21.67         4.04 o                         
  -2 -10   4          1.81          2.15         4.33 o                         
  -1 -10   4         14.17         13.43         4.04 o                         
   0 -10   4        140.13        156.06         9.57 o                         
   1 -10   4        332.05        325.27         8.39 o                         
   2 -10   4        391.04        391.81         9.41 o                         
   3 -10   4          1.47          0.81         1.36 o                         
   4 -10   4        735.85        702.14        18.11 o                         
   5 -10   4         37.04         34.78         3.59 o                         
   6 -10   4          6.61          3.31         1.73 o                         
   7 -10   4        111.99        136.16        10.62 o                         
   8 -10   4         59.88         37.25         4.05 o                         
   9 -10   4          5.49          7.01         2.21 o                         
  10 -10   4        268.22        272.70         9.65 o                         
  11 -10   4         83.54         83.25         6.65 o                         
  12 -10   4          0.58          0.95         2.32 o                         
  13 -10   4        142.98        166.68         8.80 o                         
  -6  -9   4          1.99          3.79         2.57 o                         
  -5  -9   4         39.95         21.30         3.66 o                         
  -4  -9   4        186.06        163.72         7.49 o                         
  -3  -9   4          0.22         -1.13         1.76 o                         
  -2  -9   4         42.77         37.47         4.00 o                         
  -1  -9   4         63.49         71.47         6.12 o                         
   0  -9   4        278.54        271.46         6.10 o                         
   1  -9   4        967.67        953.45        12.39 o                         
   2  -9   4         56.58         41.62         3.44 o                         
   3  -9   4       1671.56       1709.78        22.10 o                         
   4  -9   4         29.10         35.37         3.38 o                         
   5  -9   4         28.44         21.39         2.71 o                         
   6  -9   4        915.72        850.45        24.24 o                         
   7  -9   4        210.50        263.06         8.18 o                         
   8  -9   4          2.96          5.15         1.82 o                         
   9  -9   4        365.90        398.25        11.07 o                         
  10  -9   4        529.42        544.09        13.69 o                         
  11  -9   4         54.58         57.45         5.62 o                         
  12  -9   4          6.46          6.78         2.84 o                         
  13  -9   4         90.15        106.12        22.72 o                         
  -7  -8   4        113.40        111.15         8.79 o                         
  -6  -8   4         98.10         93.83         6.83 o                         
  -5  -8   4        146.02        114.26         6.63 o                         
  -4  -8   4        100.94         91.05         6.21 o                         
  -3  -8   4        153.90        150.79         6.44 o                         
  -2  -8   4         86.49         85.47        11.31 o                         
  -1  -8   4        334.86        318.37         6.22 o                         
   0  -8   4        161.70        134.94         3.91 o                         
   1  -8   4        182.20        170.29         6.11 o                         
   2  -8   4        836.16        863.67        11.52 o                         
   3  -8   4        503.14        472.57         7.83 o                         
   4  -8   4        494.63        486.96         9.88 o                         
   5  -8   4        178.16        164.99         5.76 o                         
   6  -8   4         29.99         23.40         2.77 o                         
   7  -8   4        370.68        375.68         9.49 o                         
   8  -8   4          5.12          2.01         2.67 o                         
   9  -8   4          0.25          1.15         1.65 o                         
  10  -8   4        521.92        539.58        13.24 o                         
  11  -8   4         87.86         81.77         6.43 o                         
  12  -8   4         30.25         20.89         3.73 o                         
  13  -8   4         36.65         28.40         4.51 o                         
  -8  -7   4        127.67        133.90        10.71 o                         
  -7  -7   4         47.49         61.40         5.46 o                         
  -6  -7   4         28.42         24.11         7.23 o                         
  -5  -7   4        430.76        459.58        11.57 o                         
  -4  -7   4        503.13        507.75        11.71 o                         
  -3  -7   4         26.80         19.35         3.22 o                         
  -2  -7   4        405.92        377.43         9.22 o                         
  -1  -7   4        186.70        201.45         4.51 o                         
   0  -7   4        473.36        522.62        10.24 o                         
   1  -7   4        268.54        284.95         5.44 o                         
   2  -7   4        300.17        315.43         5.81 o                         
   3  -7   4        291.30        254.06         5.23 o                         
   4  -7   4         51.22         39.38         2.51 o                         
   5  -7   4         75.86         72.61         3.68 o                         
   6  -7   4         40.05         41.31         3.49 o                         
   7  -7   4         66.56         50.17         4.08 o                         
   8  -7   4        487.23        451.58        10.80 o                         
   9  -7   4         64.59         52.20         5.63 o                         
  10  -7   4        270.71        283.99        12.21 o                         
  11  -7   4          3.05          0.36         2.17 o                         
  12  -7   4          7.87          7.75         2.75 o                         
  13  -7   4         66.67         85.37         7.35 o                         
  -9  -6   4         25.31         27.96         5.98 o                         
  -8  -6   4         65.88         53.39         7.97 o                         
  -7  -6   4        176.93        199.83         7.85 o                         
  -6  -6   4         36.20         39.69         5.22 o                         
  -5  -6   4         17.58         22.94         3.07 o                         
  -4  -6   4          0.22         -0.63         1.65 o                         
  -3  -6   4        135.38        152.33         5.67 o                         
  -2  -6   4        371.79        350.26         5.65 o                         
  -1  -6   4          6.44          6.67         0.94 o                         
   0  -6   4        333.67        349.27         8.68 o                         
   1  -6   4         25.06         14.16         1.37 o                         
   2  -6   4        187.96        155.43         3.70 o                         
   3  -6   4          0.38          0.83         0.68 o                         
   4  -6   4        118.84        107.61         2.78 o                         
   5  -6   4        280.46        280.63         5.52 o                         
   6  -6   4        142.13        102.22         3.44 o                         
   7  -6   4        142.26        145.77         5.65 o                         
   8  -6   4       2141.44       2202.83        45.55 o                         
   9  -6   4         15.42         11.85         3.25 o                         
  10  -6   4         16.11         14.79         2.83 o                         
  11  -6   4        444.64        394.21        11.66 o                         
  12  -6   4        169.36        179.12         8.40 o                         
  13  -6   4         11.46          7.15         2.94 o                         
 -10  -5   4        208.29        224.65         9.16 o                         
  -9  -5   4          7.30          7.03         2.40 o                         
  -8  -5   4        154.93        154.28         6.88 o                         
  -7  -5   4         52.22         51.90         5.16 o                         
  -6  -5   4          6.94          5.59         1.72 o                         
  -5  -5   4        203.25        215.99         6.90 o                         
  -4  -5   4        352.67        368.00         8.67 o                         
  -3  -5   4        498.91        459.05         9.73 o                         
  -2  -5   4         71.38         40.89         1.78 o                         
  -1  -5   4         68.94         78.03         2.64 o                         
   0  -5   4         19.22         16.63         1.28 o                         
   1  -5   4        621.09        513.77        13.20 o                         
   2  -5   4        742.37        781.86        20.07 o                         
   3  -5   4         21.04         21.95         1.65 o                         
   4  -5   4        673.75        696.63        10.60 o                         
   5  -5   4        676.13        666.63        17.87 o                         
   6  -5   4        648.52        693.20         9.43 o                         
   7  -5   4         84.28         93.11         3.37 o                         
   8  -5   4       1426.83       1471.54        21.14 o                         
   9  -5   4         78.69         73.45         7.10 o                         
  10  -5   4        459.73        440.56        18.85 o                         
  11  -5   4        401.95        462.11        12.64 o                         
  12  -5   4        633.22        706.23        16.74 o                         
  13  -5   4        333.47        327.02        11.81 o                         
 -10  -4   4        445.54        425.14        11.69 o                         
  -9  -4   4        430.13        453.20        11.49 o                         
  -8  -4   4         43.05         31.29         7.03 o                         
  -7  -4   4        262.73        287.15         9.29 o                         
  -6  -4   4        450.88        485.23        25.76 o                         
  -5  -4   4         27.93         30.77         2.95 o                         
  -4  -4   4          9.50          3.88         1.20 o                         
  -3  -4   4         14.69         17.79         2.08 o                         
  -2  -4   4        150.37        148.02         4.43 o                         
  -1  -4   4       2471.32       2882.64        22.04 o                         
   0  -4   4         14.44         19.10         1.77 o                         
   1  -4   4         26.01         17.46         1.28 o                         
   2  -4   4         16.64         21.72         1.48 o                         
   3  -4   4         10.63         20.13         1.48 o                         
   4  -4   4        101.65        104.20         2.52 o                         
   5  -4   4       1980.17       1955.98        21.47 o                         
   6  -4   4        544.75        558.16         8.15 o                         
   7  -4   4         29.68         21.36         1.93 o                         
   8  -4   4        360.06        355.13         9.24 o                         
   9  -4   4         91.76         72.39        13.90 o                         
  10  -4   4          0.32          1.00         1.80 o                         
  11  -4   4        589.36        638.76        15.12 o                         
  12  -4   4        312.32        327.69        11.32 o                         
  13  -4   4         14.90         19.64         4.10 o                         
 -11  -3   4          0.24          3.35         2.03 o                         
 -10  -3   4        175.67        192.06         7.34 o                         
  -9  -3   4        112.72        116.87         5.82 o                         
  -8  -3   4         67.15         72.58         4.48 o                         
  -7  -3   4       2021.38       2245.73        34.54 o                         
  -6  -3   4         11.20          5.38         1.54 o                         
  -5  -3   4        562.63        550.18         6.89 o                         
  -4  -3   4         94.30         84.21         3.44 o                         
  -3  -3   4        304.67        311.07         6.38 o                         
  -2  -3   4        865.50       1008.70        12.65 o                         
  -1  -3   4        605.55        618.50         8.86 o                         
   0  -3   4       1029.19       1056.68         9.56 o                         
   1  -3   4       1152.88       1314.83        11.61 o                         
   2  -3   4        480.66        468.39         5.91 o                         
   3  -3   4       1261.49       1338.23        10.88 o                         
   4  -3   4        246.92        238.41         4.95 o                         
   5  -3   4         52.65         73.36         2.63 o                         
   6  -3   4        484.41        429.86         7.03 o                         
   7  -3   4        232.02        210.75         8.97 o                         
   8  -3   4        214.10        226.35         7.38 o                         
   9  -3   4        263.43        219.00         7.73 o                         
  10  -3   4        334.56        384.20        11.00 o                         
  11  -3   4         67.57         53.24         5.32 o                         
  12  -3   4         64.55         84.18         7.17 o                         
  13  -3   4         43.79         34.99        10.48 o                         
 -11  -2   4         28.83         29.77         6.78 o                         
 -10  -2   4        112.71        122.20         5.83 o                         
  -9  -2   4          6.21          7.00         2.40 o                         
  -8  -2   4          9.61          6.90         1.57 o                         
  -7  -2   4        199.87        215.48         6.11 o                         
  -6  -2   4        160.28        167.53         3.19 o                         
  -5  -2   4         98.23         90.27         2.42 o                         
  -4  -2   4        678.25        627.07         6.73 o                         
  -3  -2   4        496.94        513.83         7.92 o                         
  -2  -2   4        153.11        135.52         3.47 o                         
  -1  -2   4       2155.48       2291.05        17.21 o                         
   0  -2   4       4520.60       4725.93        33.25 o                         
   1  -2   4       1041.57       1056.72         9.63 o                         
   3  -2   4       2594.69       2659.80        18.57 o                         
   4  -2   4        189.45        218.11         3.63 o                         
   5  -2   4        693.59        780.90         9.95 o                         
   6  -2   4         97.40         90.04         3.25 o                         
   7  -2   4          5.72          9.36         2.51 o                         
   8  -2   4        146.54        167.93        14.04 o                         
   9  -2   4        185.62        157.18         6.83 o                         
  10  -2   4         32.51         38.79         4.35 o                         
  11  -2   4        193.77        192.89        14.36 o                         
  12  -2   4         70.76         80.91         7.04 o                         
 -12  -1   4         78.93         86.38         4.96 o                         
 -11  -1   4         38.49         38.66         4.56 o                         
 -10  -1   4         36.85         34.33         3.20 o                         
  -9  -1   4         65.25         68.04         3.80 o                         
  -8  -1   4         10.69          8.46         1.58 o                         
  -7  -1   4        240.31        246.55         3.97 o                         
  -6  -1   4        302.25        324.70         7.98 o                         
  -5  -1   4          0.13          0.54         0.77 o                         
  -4  -1   4       1734.11       1850.94        15.09 o                         
  -3  -1   4         36.93         51.69         2.01 o                         
  -2  -1   4        531.78        530.26         5.36 o                         
  -1  -1   4       3729.18       3786.05        37.25 o                         
   0  -1   4       3676.08       3874.34        30.94 o                         
   1  -1   4        412.96        401.77         4.93 o                         
   2  -1   4        961.04        988.91         9.65 o                         
   3  -1   4        299.15        387.51         5.58 o                         
   4  -1   4         20.02         18.66         1.57 o                         
   5  -1   4        509.39        512.22         6.52 o                         
   6  -1   4       1213.21       1352.62        15.61 o                         
   7  -1   4        457.36        430.07        10.39 o                         
   8  -1   4          2.08          2.16         1.43 o                         
   9  -1   4        298.67        298.46         9.37 o                         
  10  -1   4          1.06         -1.50         1.50 o                         
  11  -1   4          4.31          2.29         3.33 o                         
  12  -1   4          7.13         10.57         3.07 o                         
 -12   0   4        170.36        182.03        12.29 o                         
 -11   0   4          1.37         -0.99         1.91 o                         
 -10   0   4         14.67          5.99         1.76 o                         
  -9   0   4         33.08         30.87         3.56 o                         
  -8   0   4         13.73         12.59         1.04 o                         
  -7   0   4        154.40        148.89         3.00 o                         
  -6   0   4         20.93         14.40         1.23 o                         
  -5   0   4         32.84         27.85         1.39 o                         
  -4   0   4       3352.84       3899.56        28.27 o                         
  -3   0   4        372.06        413.21         4.74 o                         
  -2   0   4         16.43         12.60         1.48 o                         
  -1   0   4        289.60        302.39         5.61 o                         
   0   0   4       6564.70       6619.48        50.66 o                         
   1   0   4         24.18          9.78         0.87 o                         
   2   0   4       2821.81       3134.21        24.24 o                         
   3   0   4        260.70        214.44        15.55 o                         
   4   0   4         63.31         72.31         2.58 o                         
   5   0   4         38.29         47.95         2.20 o                         
   6   0   4       1268.91       1427.02        23.34 o                         
   7   0   4        459.40        432.08        10.28 o                         
   8   0   4        712.98        755.36        14.99 o                         
   9   0   4        382.08        377.29        15.12 o                         
  10   0   4         42.59         36.80         5.05 o                         
  11   0   4         76.44         68.76         6.40 o                         
 -13   1   4         30.05         39.59         7.32 o                         
 -12   1   4        116.42        113.46        11.17 o                         
 -11   1   4          6.16         10.35         3.83 o                         
 -10   1   4        141.48        111.37         7.92 o                         
  -9   1   4        430.82        442.91         9.91 o                         
  -8   1   4          0.27         -0.04         1.01 o                         
  -7   1   4         83.11         84.32         3.61 o                         
  -6   1   4        669.65        651.08        10.01 o                         
  -5   1   4        458.41        474.21        10.30 o                         
  -4   1   4         25.43         34.01         1.29 o                         
  -3   1   4         26.97         17.67         1.50 o                         
  -2   1   4        392.71        336.83         5.40 o                         
  -1   1   4        143.44        167.78         3.81 o                         
   0   1   4       3837.31       4207.39        42.66 o                         
   1   1   4        716.11        750.88         8.11 o                         
   2   1   4         22.16         22.59         1.58 o                         
   3   1   4       5463.71       5942.73        43.99 o                         
   4   1   4         88.85         79.67         2.88 o                         
   5   1   4         52.15         38.31         3.20 o                         
   6   1   4        622.75        668.70        12.70 o                         
   7   1   4        386.02        341.94        13.23 o                         
   8   1   4          6.88         10.86         2.53 o                         
   9   1   4        141.39        131.54         6.69 o                         
  10   1   4        210.77        227.60        12.96 o                         
  11   1   4         31.06         25.15         6.53 o                         
 -13   2   4          5.39         10.70         4.42 o                         
 -12   2   4        197.92        194.92        11.50 o                         
 -11   2   4         20.36         24.56         4.95 o                         
 -10   2   4         29.68         23.97         3.74 o                         
  -9   2   4        714.57        738.19        13.28 o                         
  -8   2   4        338.36        337.43         9.22 o                         
  -7   2   4        178.49        148.67         4.79 o                         
  -6   2   4        628.33        601.57         9.61 o                         
  -5   2   4         66.23         99.12         3.28 o                         
  -4   2   4       2656.97       2969.65        22.34 o                         
  -3   2   4        291.00        277.92         3.67 o                         
  -2   2   4       2061.06       2127.43        21.47 o                         
  -1   2   4        792.72        876.06        11.31 o                         
   0   2   4       3123.95       3352.67        25.28 o                         
   1   2   4        354.25        433.10         5.91 o                         
   2   2   4         25.97         29.41         1.87 o                         
   3   2   4        467.97        469.06         7.19 o                         
   4   2   4        639.58        641.77         9.20 o                         
   5   2   4         52.95         65.12         4.35 o                         
   6   2   4        489.53        515.96        11.42 o                         
   7   2   4        261.51        267.82        10.29 o                         
   8   2   4          0.22          0.97         1.54 o                         
   9   2   4         30.72         28.64         4.01 o                         
  10   2   4          0.78         -2.70         2.70 o                         
 -13   3   4          0.34          0.18         2.71 o                         
 -12   3   4         98.18        125.32         9.30 o                         
 -11   3   4         88.95         75.60         6.07 o                         
 -10   3   4         80.01         88.95         5.12 o                         
  -9   3   4        643.83        650.40        13.18 o                         
  -8   3   4          0.48          1.58         1.16 o                         
  -7   3   4         26.24         23.04         2.37 o                         
  -6   3   4        552.62        524.74         8.86 o                         
  -5   3   4         10.37          2.57         0.57 o                         
  -4   3   4          2.30          2.42         0.57 o                         
  -3   3   4         45.69         68.74         1.71 o                         
  -2   3   4       4168.61       4578.03       110.43 o                         
  -1   3   4       1025.41       1131.11        10.42 o                         
   0   3   4        168.28        159.51         6.16 o                         
   1   3   4        408.33        512.13         7.05 o                         
   2   3   4        970.53       1083.61        12.02 o                         
   3   3   4        164.01        165.05         4.32 o                         
   4   3   4        312.63        300.77        20.87 o                         
   5   3   4        421.71        385.44         9.43 o                         
   6   3   4        139.11        139.22        12.47 o                         
   7   3   4          2.91          0.28         2.59 o                         
   8   3   4          4.72          2.96         2.09 o                         
   9   3   4         87.65         88.56        11.03 o                         
  10   3   4          0.09          3.16         3.67 o                         
 -13   4   4          0.07         -0.44         3.02 o                         
 -12   4   4          1.91          4.12         2.46 o                         
 -11   4   4         50.35         53.14         6.47 o                         
 -10   4   4         66.17         59.88         4.51 o                         
  -9   4   4        231.86        232.02        10.97 o                         
  -8   4   4        101.26         92.05         7.98 o                         
  -7   4   4        156.34        145.35         4.81 o                         
  -6   4   4        200.80        204.99         4.77 o                         
  -5   4   4          9.67          6.09         0.87 o                         
  -4   4   4        254.25        250.77         4.04 o                         
  -3   4   4          3.60          1.15         0.51 o                         
  -2   4   4       1883.86       1882.33        15.99 o                         
  -1   4   4         11.88         12.88         2.18 o                         
   0   4   4        893.65        997.70        10.86 o                         
   1   4   4       2579.99       2705.70        23.35 o                         
   2   4   4         41.89         38.96         3.14 o                         
   3   4   4        380.24        427.92         7.73 o                         
   4   4   4        497.99        488.24        10.54 o                         
   5   4   4         41.67         30.30         4.34 o                         
   6   4   4         59.55         43.06         4.20 o                         
   7   4   4        109.49         88.92         6.33 o                         
   8   4   4        207.44        211.52         8.66 o                         
   9   4   4         89.32         91.83        10.79 o                         
 -13   5   4          6.31          7.58         3.83 o                         
 -12   5   4         99.60        100.48         6.86 o                         
 -11   5   4         15.06         16.72         2.86 o                         
 -10   5   4        100.02         89.38         5.11 o                         
  -9   5   4        245.60        228.45         7.14 o                         
  -8   5   4        585.27        581.69        11.01 o                         
  -7   5   4         46.47         46.51         3.27 o                         
  -6   5   4        322.01        280.71         4.87 o                         
  -5   5   4        103.84         86.79         3.11 o                         
  -4   5   4        601.46        602.08         7.38 o                         
  -3   5   4         56.01         50.15         2.07 o                         
  -2   5   4        977.11        923.59        10.08 o                         
  -1   5   4        109.99        107.73         3.09 o                         
   0   5   4       1316.29       1410.37        14.58 o                         
   1   5   4         86.28         82.36         7.28 o                         
   2   5   4          0.61          4.01         1.38 o                         
   3   5   4        227.72        213.00        10.64 o                         
   4   5   4         79.80         73.50         9.17 o                         
   5   5   4        115.49         84.15         5.98 o                         
   6   5   4         13.79          6.84         2.64 o                         
   7   5   4          2.77          0.80         1.92 o                         
   8   5   4          1.76          8.75         3.94 o                         
 -13   6   4        138.67        153.82        11.12 o                         
 -12   6   4          2.03         -1.02         2.82 o                         
 -11   6   4        121.46        111.89         6.18 o                         
 -10   6   4         33.37         34.48         5.52 o                         
  -9   6   4        275.78        270.51        10.71 o                         
  -8   6   4         39.68         27.38         5.59 o                         
  -7   6   4       4817.06       5045.61        48.71 o                         
  -6   6   4         76.75         69.36         2.68 o                         
  -5   6   4        390.95        357.51         5.85 o                         
  -4   6   4        992.26       1110.52        11.89 o                         
  -3   6   4        210.74        208.96         4.41 o                         
  -2   6   4       1033.55       1042.02        11.73 o                         
  -1   6   4        525.71        534.27         8.04 o                         
   0   6   4          9.40          8.44         1.69 o                         
   1   6   4        251.61        269.09         6.03 o                         
   2   6   4        122.79        113.44         4.97 o                         
   3   6   4         29.97         24.32         4.54 o                         
   4   6   4          0.05          0.71         1.32 o                         
   5   6   4        138.87        127.88         8.62 o                         
   6   6   4          0.19         -1.59         1.59 o                         
   7   6   4        162.52        159.90        11.02 o                         
 -13   7   4          4.07          3.02         3.83 o                         
 -12   7   4          5.10          6.97         3.41 o                         
 -11   7   4        193.35        184.99        11.00 o                         
 -10   7   4        103.41        114.45         8.53 o                         
  -9   7   4          0.03          0.38         2.17 o                         
  -8   7   4        840.44        848.03        14.91 o                         
  -7   7   4         22.48         17.99         2.22 o                         
  -6   7   4        286.88        283.35         6.85 o                         
  -5   7   4       2284.91       2373.24        21.52 o                         
  -4   7   4       2643.75       2769.02        24.30 o                         
  -3   7   4         55.26         50.72         2.59 o                         
  -2   7   4         11.48         13.58         1.65 o                         
  -1   7   4         19.39         12.42         1.61 o                         
   0   7   4          2.20          2.83         1.15 o                         
   1   7   4         21.61         10.65         1.96 o                         
   2   7   4        226.90        217.10         8.54 o                         
   3   7   4          2.08         -0.77         1.25 o                         
   4   7   4         91.26         75.89         5.67 o                         
   5   7   4         11.97          9.32         2.59 o                         
   6   7   4          1.43          1.43         2.19 o                         
 -13   8   4         60.54         57.80         8.29 o                         
 -12   8   4         46.57         38.28         6.53 o                         
 -11   8   4         36.40         29.89         6.01 o                         
 -10   8   4         88.90         83.64         8.98 o                         
  -9   8   4         52.60         54.31         7.19 o                         
  -8   8   4        130.47        124.11         8.70 o                         
  -7   8   4        110.43        125.04         8.49 o                         
  -6   8   4        440.24        476.89        16.39 o                         
  -5   8   4         10.50         15.28         3.75 o                         
  -4   8   4       3112.71       3328.12        54.45 o                         
  -3   8   4       1847.46       1884.93        25.27 o                         
  -2   8   4        374.29        403.15        10.26 o                         
  -1   8   4         68.02         64.79         3.71 o                         
   0   8   4          3.88          4.52         1.37 o                         
   1   8   4          9.19          9.23         2.12 o                         
   2   8   4         66.08         60.56         4.86 o                         
   3   8   4         39.56         34.13         5.81 o                         
   4   8   4          3.69          2.29         1.96 o                         
   5   8   4         14.68          8.83         3.52 o                         
 -12   9   4        141.47        157.69        11.43 o                         
 -11   9   4         57.63         62.69         8.53 o                         
 -10   9   4          2.86          1.91         3.06 o                         
  -9   9   4         25.88         28.78         5.75 o                         
  -8   9   4        139.97        133.44         9.41 o                         
  -7   9   4         17.49         11.97         3.71 o                         
  -6   9   4         86.40         82.99         8.59 o                         
  -5   9   4        428.64        450.16        16.67 o                         
  -4   9   4        231.04        238.08        11.80 o                         
  -3   9   4          1.46          2.10         2.45 o                         
  -2   9   4        570.69        613.08        19.30 o                         
  -1   9   4        826.69        823.07        22.88 o                         
   0   9   4         20.39         16.21         4.22 o                         
   1   9   4          9.59         10.43         3.61 o                         
   2   9   4        191.21        207.96        11.87 o                         
   3   9   4          0.11          3.56         3.10 o                         
 -12  10   4         84.73        104.29        11.33 o                         
 -11  10   4         27.42         22.90         5.67 o                         
 -10  10   4         62.90         76.03         9.48 o                         
  -9  10   4         65.06         60.44         8.24 o                         
  -8  10   4         44.02         43.24         6.74 o                         
  -7  10   4         14.48         21.13         5.02 o                         
  -6  10   4        249.32        273.76        13.57 o                         
  -5  10   4          1.04          1.16         2.79 o                         
  -4  10   4        361.19        306.57        14.09 o                         
  -3  10   4         48.90         45.52         6.74 o                         
  -2  10   4          8.01          9.09         3.32 o                         
  -1  10   4          7.43          0.40         2.69 o                         
   0  10   4        102.44         99.24         9.73 o                         
   1  10   4          6.12          6.19         3.42 o                         
   2  10   4        201.43        224.57        13.01 o                         
 -11  11   4        106.47        126.42        12.75 o                         
 -10  11   4         26.56         19.64         5.65 o                         
  -9  11   4        971.68       1116.04        31.50 o                         
  -8  11   4          6.69          5.05         3.66 o                         
  -7  11   4         67.76         78.32         9.21 o                         
  -6  11   4        265.35        284.65        14.42 o                         
  -5  11   4         46.69         30.53         5.87 o                         
  -4  11   4         31.60         26.09         5.66 o                         
  -3  11   4         29.11         27.40         5.68 o                         
  -2  11   4        134.23        121.37        11.10 o                         
  -1  11   4         89.35        105.24        10.38 o                         
   0  11   4         13.52         14.95         4.48 o                         
   1  11   4          5.27         11.97         4.29 o                         
 -10  12   4         15.46         20.24         5.88 o                         
  -9  12   4         36.81         33.18         6.86 o                         
  -8  12   4         18.88         15.89         5.23 o                         
  -7  12   4        222.30        268.67        15.13 o                         
  -6  12   4        313.42        338.01        16.75 o                         
  -5  12   4         14.02         14.55         4.74 o                         
  -4  12   4          7.90         13.84         4.58 o                         
  -3  12   4         62.43         44.17         7.26 o                         
  -2  12   4          3.37          5.53         3.82 o                         
  -1  12   4        115.53        141.70        12.98 o                         
  -7  13   4          1.32          5.08         4.07 o                         
  -6  13   4        114.27         99.38        11.67 o                         
  -5  13   4         45.91         78.90        10.21 o                         
   4 -15   5          6.94         13.86         5.56 o                         
   5 -15   5         13.11         11.68         4.70 o                         
   6 -15   5         43.09         31.65         6.97 o                         
   7 -15   5          6.80          4.42         2.57 o                         
   1 -14   5         25.84         29.73         6.46 o                         
   2 -14   5          5.52          3.42         4.15 o                         
   3 -14   5        207.38        229.89        13.94 o                         
   4 -14   5         34.30         36.83         6.73 o                         
   5 -14   5          0.31         -0.69         3.20 o                         
   6 -14   5        340.25        380.29        11.87 o                         
   7 -14   5         21.88         14.77         5.59 o                         
   8 -14   5          6.33         13.53         3.17 o                         
   9 -14   5        114.17        107.78         7.97 o                         
  10 -14   5         50.36         45.02         5.54 o                         
  -1 -13   5         29.53         38.18         7.21 o                         
   0 -13   5         21.94         22.62         5.55 o                         
   1 -13   5        168.24        170.45        11.84 o                         
   2 -13   5          7.64          3.39         3.00 o                         
   3 -13   5        158.32        200.67        12.42 o                         
   4 -13   5         19.70         15.64         4.48 o                         
   5 -13   5        182.64        181.00        11.96 o                         
   6 -13   5         33.60         33.20         4.23 o                         
   7 -13   5         17.68         21.23         3.51 o                         
   8 -13   5         11.82         14.39         3.09 o                         
   9 -13   5         72.01         70.09         6.30 o                         
  10 -13   5        132.22        158.48         6.98 o                         
  11 -13   5          6.93          5.81         3.13 o                         
  -3 -12   5          4.92         -0.62         3.22 o                         
  -2 -12   5        107.84        129.85        12.56 o                         
  -1 -12   5         26.47         18.50         5.16 o                         
   0 -12   5         76.59         54.97         8.11 o                         
   1 -12   5         38.91         43.50         6.96 o                         
   2 -12   5          0.02          2.79         2.92 o                         
   3 -12   5        330.05        350.86        15.41 o                         
   4 -12   5        212.18        220.42         7.99 o                         
   5 -12   5        270.03        246.32         8.49 o                         
   6 -12   5          4.55          5.02         2.10 o                         
   7 -12   5          3.77          4.76         2.15 o                         
   8 -12   5         21.82         25.16         4.96 o                         
   9 -12   5        185.98        190.80         8.28 o                         
  10 -12   5        160.27        167.69        13.14 o                         
  11 -12   5          0.58          0.34         2.31 o                         
  12 -12   5          4.72          3.46         2.96 o                         
  -4 -11   5          0.00          1.64         3.15 o                         
  -3 -11   5         30.49         37.86         7.08 o                         
  -2 -11   5         62.83         71.04         8.90 o                         
  -1 -11   5        258.54        300.97        14.61 o                         
   0 -11   5         88.80         74.99         8.65 o                         
   1 -11   5        277.65        268.91        12.96 o                         
   2 -11   5        326.18        340.21        14.36 o                         
   3 -11   5        126.55        132.14         5.80 o                         
   4 -11   5        160.37        161.99         6.48 o                         
   5 -11   5        162.94        171.92         6.76 o                         
   6 -11   5         16.54         10.21         2.37 o                         
   7 -11   5         39.31         27.02         3.55 o                         
   8 -11   5         32.28         34.23         5.36 o                         
   9 -11   5        128.42        142.44         7.21 o                         
  10 -11   5        163.54        158.44         7.91 o                         
  11 -11   5         14.10          7.14         2.89 o                         
  12 -11   5         61.81         69.98         6.69 o                         
  -5 -10   5          2.29          3.94         2.32 o                         
  -4 -10   5          0.29          1.69         2.23 o                         
  -3 -10   5          0.05          1.71         1.95 o                         
  -2 -10   5        130.66        142.99         6.94 o                         
  -1 -10   5        337.13        328.63        10.58 o                         
   0 -10   5          0.90          0.32         1.99 o                         
   1 -10   5        671.97        701.92        20.51 o                         
   2 -10   5         73.34         67.60         4.07 o                         
   3 -10   5         83.55         71.48         4.83 o                         
   4 -10   5         91.49         81.98        10.11 o                         
   5 -10   5        325.20        369.24         9.58 o                         
   6 -10   5         68.69         62.53         5.09 o                         
   7 -10   5         51.03         50.25         4.47 o                         
   8 -10   5         68.37         73.00         4.56 o                         
   9 -10   5        127.45         88.56         6.46 o                         
  10 -10   5         98.52         83.61         6.46 o                         
  11 -10   5        173.90        168.34        10.65 o                         
  12 -10   5          0.02         -0.20         2.27 o                         
  13 -10   5         74.76         65.45         8.69 o                         
  -6  -9   5         37.99         28.24         4.18 o                         
  -5  -9   5         15.39         10.67         2.89 o                         
  -4  -9   5         48.03         40.22         4.59 o                         
  -3  -9   5         38.19         54.55         5.02 o                         
  -2  -9   5         55.73         55.53         4.89 o                         
  -1  -9   5          0.38         -1.08         1.43 o                         
   0  -9   5         22.10         18.81         2.82 o                         
   1  -9   5       1072.15       1025.79        12.91 o                         
   2  -9   5       1278.02       1300.57        18.09 o                         
   3  -9   5        165.34        163.57         5.72 o                         
   4  -9   5       1189.70       1176.73        17.61 o                         
   5  -9   5        760.30        810.03        16.16 o                         
   6  -9   5        133.65        103.55         5.01 o                         
   7  -9   5        596.66        601.06        10.46 o                         
   8  -9   5        610.70        638.84        13.84 o                         
   9  -9   5          9.92         -0.42         1.75 o                         
  10  -9   5          4.30          0.52         2.14 o                         
  11  -9   5        501.00        535.20        21.37 o                         
  12  -9   5          0.68         -2.85         2.85 o                         
  13  -9   5          4.54          3.03         3.00 o                         
  -7  -8   5         90.80         75.65        10.47 o                         
  -6  -8   5          3.98          7.80         3.42 o                         
  -5  -8   5        256.42        251.71         9.04 o                         
  -4  -8   5        355.18        362.49        10.47 o                         
  -3  -8   5        692.73        675.70        14.10 o                         
  -2  -8   5         80.47         55.41         5.78 o                         
  -1  -8   5        184.00        192.56         6.71 o                         
   0  -8   5         20.57         17.95         1.74 o                         
   1  -8   5       1078.09       1109.46        17.42 o                         
   2  -8   5         11.16         12.53         1.59 o                         
   3  -8   5        295.29        266.42         5.73 o                         
   4  -8   5         23.01         17.39         4.32 o                         
   5  -8   5       1319.57       1382.50        21.53 o                         
   6  -8   5       1423.44       1390.36        16.28 o                         
   7  -8   5        991.69       1047.95        17.42 o                         
   8  -8   5        693.37        692.35        14.23 o                         
   9  -8   5          8.31          6.13         2.14 o                         
  10  -8   5        107.77         76.24         6.00 o                         
  11  -8   5        171.72        172.40         8.00 o                         
  12  -8   5          5.27          1.02         3.83 o                         
  13  -8   5          4.82         10.07         3.21 o                         
  -8  -7   5         49.43         49.30         5.22 o                         
  -7  -7   5        158.78        155.70         7.43 o                         
  -6  -7   5         69.20         71.13         5.65 o                         
  -5  -7   5          3.42          1.01         2.40 o                         
  -4  -7   5        300.83        309.54         9.04 o                         
  -3  -7   5        217.14        190.91         6.81 o                         
  -2  -7   5         15.91         14.11         5.57 o                         
  -1  -7   5       1045.96        971.39        13.34 o                         
   0  -7   5          1.63          1.80         0.80 o                         
   1  -7   5        836.18        830.03        10.20 o                         
   2  -7   5         22.24         11.48         1.45 o                         
   3  -7   5        454.73        448.99         7.26 o                         
   4  -7   5        436.43        445.78         7.35 o                         
   5  -7   5         98.69        110.95         5.74 o                         
   6  -7   5         94.40         86.16         4.34 o                         
   7  -7   5       1374.32       1396.14        20.41 o                         
   8  -7   5       1612.50       1626.36        36.06 o                         
   9  -7   5         79.47         64.23         6.30 o                         
  10  -7   5          0.02         -1.58         1.58 o                         
  11  -7   5         57.15         59.41         5.71 o                         
  12  -7   5         73.51         63.31         6.13 o                         
  13  -7   5         12.79         15.82         3.74 o                         
  -9  -6   5          4.73          9.64         2.81 o                         
  -8  -6   5         88.55         85.72         6.38 o                         
  -7  -6   5        188.43        203.96         7.81 o                         
  -6  -6   5         19.35         17.23         2.88 o                         
  -5  -6   5          6.09          1.90         1.54 o                         
  -4  -6   5        613.45        610.77        12.22 o                         
  -3  -6   5         46.49         50.00         3.85 o                         
  -2  -6   5          1.90          0.65         1.31 o                         
  -1  -6   5        223.19        204.54         3.82 o                         
   0  -6   5         13.10         12.54         1.24 o                         
   1  -6   5         93.61         91.99         2.95 o                         
   2  -6   5        234.57        181.01         4.06 o                         
   3  -6   5        530.13        621.02         7.19 o                         
   4  -6   5        100.31         88.04         3.06 o                         
   5  -6   5        146.18        144.28         3.66 o                         
   6  -6   5         14.49          2.07         1.21 o                         
   7  -6   5         43.22         29.35         3.18 o                         
   8  -6   5        111.24        123.39         7.47 o                         
   9  -6   5        106.93         82.59         5.78 o                         
  10  -6   5        557.90        566.70        13.57 o                         
  11  -6   5        110.25        104.85         7.35 o                         
  12  -6   5         17.18         21.16         3.81 o                         
  13  -6   5          1.05          3.79         3.44 o                         
 -10  -5   5        193.50        146.12         7.91 o                         
  -9  -5   5          0.01          0.46         1.85 o                         
  -8  -5   5         54.88         44.70         6.77 o                         
  -7  -5   5         32.86         35.17         3.69 o                         
  -6  -5   5         63.59         53.57         4.35 o                         
  -5  -5   5        230.68        209.97         6.77 o                         
  -4  -5   5       1200.13       1181.69        27.78 o                         
  -3  -5   5          6.01          5.32         1.42 o                         
  -2  -5   5         18.57         20.83         2.29 o                         
  -1  -5   5        962.13        951.57         9.52 o                         
   0  -5   5        421.81        438.65         5.92 o                         
   1  -5   5        232.95        214.08         4.10 o                         
   2  -5   5        127.98         95.41         2.81 o                         
   3  -5   5       2836.73       3112.68        25.51 o                         
   4  -5   5         23.50         11.73         1.55 o                         
   5  -5   5       1089.97       1219.47        16.93 o                         
   6  -5   5        926.23        866.41        11.11 o                         
   7  -5   5        301.29        282.52         7.92 o                         
   8  -5   5          0.54         -1.03         1.25 o                         
   9  -5   5        244.67        245.99         8.32 o                         
  10  -5   5        569.02        640.31        14.58 o                         
  11  -5   5        302.47        292.06        12.94 o                         
  12  -5   5          2.49         -0.85         2.14 o                         
  13  -5   5          0.02          4.57         2.80 o                         
 -10  -4   5         27.50         25.36         3.53 o                         
  -9  -4   5         49.47         46.24         4.38 o                         
  -8  -4   5        373.06        371.95        21.31 o                         
  -7  -4   5          8.49          5.52         1.81 o                         
  -6  -4   5        749.01        761.06        13.48 o                         
  -5  -4   5        257.57        254.18         6.93 o                         
  -4  -4   5        104.88        102.18         4.17 o                         
  -3  -4   5        122.09        136.50         4.53 o                         
  -2  -4   5       1201.21       1343.45        32.86 o                         
  -1  -4   5       1220.57       1256.06        15.51 o                         
   0  -4   5       2554.60       3041.42        26.31 o                         
   1  -4   5        150.74        152.37         3.23 o                         
   2  -4   5       1803.18       1959.07        30.93 o                         
   3  -4   5       1558.83       1580.20        14.86 o                         
   4  -4   5         58.09         46.59         2.51 o                         
   5  -4   5          3.51          0.29         0.55 o                         
   6  -4   5        569.80        594.59         8.78 o                         
   7  -4   5          4.28          5.38         1.58 o                         
   8  -4   5          0.30          0.39         1.33 o                         
   9  -4   5         17.63         22.50         3.17 o                         
  10  -4   5        420.02        416.15        14.98 o                         
  11  -4   5         98.32         89.95         6.76 o                         
  12  -4   5          0.39         -1.09         2.13 o                         
  13  -4   5         22.92         15.80         3.75 o                         
 -11  -3   5         23.91         23.92         3.38 o                         
 -10  -3   5        119.94        110.98         5.84 o                         
  -9  -3   5        228.79        251.76         7.91 o                         
  -8  -3   5         33.63         37.79         3.50 o                         
  -7  -3   5       1351.41       1414.22        19.46 o                         
  -6  -3   5       1419.50       1362.47        18.25 o                         
  -5  -3   5        249.61        234.69         7.32 o                         
  -4  -3   5        684.80        705.62        11.00 o                         
  -3  -3   5         14.66          7.37         1.33 o                         
  -2  -3   5        116.94        124.19         3.77 o                         
  -1  -3   5       2172.80       2286.68        17.85 o                         
   0  -3   5       1035.15       1118.90        10.36 o                         
   1  -3   5       5618.88       6204.79        44.04 o                         
   2  -3   5       1076.39       1163.59        11.55 o                         
   3  -3   5        293.81        274.83         4.81 o                         
   4  -3   5        748.98        864.10        10.79 o                         
   5  -3   5        191.44        174.24         3.60 o                         
   6  -3   5         26.18         24.61         4.49 o                         
   7  -3   5         89.69         99.72         4.79 o                         
   8  -3   5         84.07         90.38         5.25 o                         
   9  -3   5        377.86        377.38        10.48 o                         
  10  -3   5        123.30        134.94         6.64 o                         
  11  -3   5         14.00         13.24         2.96 o                         
  12  -3   5        266.53        298.23        32.04 o                         
 -11  -2   5         58.57         62.15         4.77 o                         
 -10  -2   5        113.43        109.57         9.43 o                         
  -9  -2   5         65.56         68.88         4.15 o                         
  -8  -2   5         10.69          7.18         1.69 o                         
  -7  -2   5        191.13        193.54         5.70 o                         
  -6  -2   5        186.13        185.37         5.29 o                         
  -5  -2   5         24.09         25.97         1.87 o                         
  -4  -2   5        526.09        555.06         6.13 o                         
  -3  -2   5       2992.45       3136.49        30.01 o                         
  -2  -2   5        712.40        869.37        10.85 o                         
  -1  -2   5        464.29        469.67         5.37 o                         
   0  -2   5       1171.90       1290.95        16.42 o                         
   1  -2   5       1600.98       1612.71        13.88 o                         
   2  -2   5       2587.08       2849.16        22.62 o                         
   3  -2   5        681.25        817.50         9.31 o                         
   4  -2   5        169.88        149.93         3.68 o                         
   5  -2   5        426.14        459.35         7.44 o                         
   6  -2   5        711.55        757.64        27.62 o                         
   7  -2   5         57.75         47.19         4.06 o                         
   8  -2   5        124.60        103.92         5.24 o                         
   9  -2   5        357.70        341.46        10.17 o                         
  10  -2   5        230.12        226.72         8.74 o                         
  11  -2   5         82.30         69.32         6.31 o                         
  12  -2   5          1.79          2.64         4.26 o                         
 -12  -1   5          0.18          0.27         3.25 o                         
 -11  -1   5          4.22          4.43         1.56 o                         
 -10  -1   5         24.96         21.12         2.72 o                         
  -9  -1   5        103.35        108.14        10.44 o                         
  -8  -1   5          2.36          0.52         1.06 o                         
  -7  -1   5          0.56          0.39         0.68 o                         
  -6  -1   5        385.15        407.70         5.82 o                         
  -5  -1   5          7.93          4.11         0.73 o                         
  -4  -1   5        821.21        898.03         8.78 o                         
  -3  -1   5       1461.68       1554.63        12.96 o                         
  -2  -1   5         45.00         30.02         1.47 o                         
  -1  -1   5        229.41        239.12         4.44 o                         
   0  -1   5        613.24        622.85         6.67 o                         
   1  -1   5       3975.19       4042.88        29.85 o                         
   2  -1   5       1103.71       1206.20        11.63 o                         
   3  -1   5         70.37         68.67         2.38 o                         
   4  -1   5        449.97        433.97         6.89 o                         
   5  -1   5         26.22         28.98         2.38 o                         
   6  -1   5        218.08        213.39         9.98 o                         
   7  -1   5         14.65         11.61         2.21 o                         
   8  -1   5          3.28          5.86         1.90 o                         
   9  -1   5         25.94         20.17         3.27 o                         
  10  -1   5          5.38          5.86         2.39 o                         
  11  -1   5          4.55          7.17         3.54 o                         
  12  -1   5         49.05         38.30         5.21 o                         
 -12   0   5         24.24         39.29         7.00 o                         
 -11   0   5         53.09         55.73         7.53 o                         
 -10   0   5         31.05         28.97         5.33 o                         
  -9   0   5         15.21         13.44         3.59 o                         
  -8   0   5        426.77        422.66         6.36 o                         
  -7   0   5         35.69         36.32         2.44 o                         
  -6   0   5        521.57        517.07         6.50 o                         
  -5   0   5        259.42        237.02         3.89 o                         
  -4   0   5       1766.17       1963.34        15.95 o                         
  -3   0   5        531.01        494.77         5.61 o                         
  -2   0   5         17.97         25.28         1.19 o                         
  -1   0   5         60.42         61.80         1.60 o                         
   0   0   5       1317.01       1452.49        12.35 o                         
   1   0   5        917.77        784.49         8.25 o                         
   2   0   5         44.86         49.74         1.95 o                         
   3   0   5       6643.92       6930.17        50.42 o                         
   4   0   5        488.23        475.90         7.36 o                         
   5   0   5          2.16          9.12         1.73 o                         
   6   0   5        120.16        131.12         5.34 o                         
   7   0   5        583.81        562.53        12.22 o                         
   8   0   5         24.34         24.58         3.29 o                         
   9   0   5         10.65         10.25         2.60 o                         
  10   0   5         16.10         19.60         4.20 o                         
  11   0   5         23.89         20.22         4.87 o                         
 -13   1   5         83.74         76.64         9.72 o                         
 -12   1   5          1.98         -0.99         2.49 o                         
 -11   1   5         39.54         43.26         6.45 o                         
 -10   1   5         78.96         72.63         7.63 o                         
  -9   1   5          2.85          1.21         1.28 o                         
  -8   1   5        267.41        249.82         6.64 o                         
  -7   1   5        115.58        114.38         4.12 o                         
  -6   1   5        710.76        769.07        11.16 o                         
  -5   1   5         40.81         33.25         1.51 o                         
  -4   1   5         25.33         21.28         1.29 o                         
  -3   1   5       1037.35       1032.18         9.34 o                         
  -2   1   5       1793.00       1971.34        40.03 o                         
  -1   1   5       1016.12       1073.05        41.19 o                         
   0   1   5        109.44        144.15         3.93 o                         
   1   1   5       7048.03       7759.48        62.96 o                         
   2   1   5       1025.85       1061.55        29.47 o                         
   3   1   5         45.00         30.46         2.52 o                         
   4   1   5       2736.79       2787.52        37.25 o                         
   5   1   5        731.77        681.73        12.48 o                         
   6   1   5         24.37         22.39         2.91 o                         
   7   1   5        657.62        670.29        20.03 o                         
   8   1   5        293.25        304.10         9.80 o                         
   9   1   5          1.82          4.11         2.19 o                         
  10   1   5         11.12          6.01         2.71 o                         
  11   1   5          3.72         -0.57         5.69 o                         
 -13   2   5          1.96          2.70         3.37 o                         
 -12   2   5         53.86         40.21         6.63 o                         
 -11   2   5        236.10        247.29        12.10 o                         
 -10   2   5          1.66         -1.67         1.67 o                         
  -9   2   5          7.24          7.27         1.82 o                         
  -8   2   5       1327.32       1328.73        17.95 o                         
  -7   2   5        297.12        289.22         6.77 o                         
  -6   2   5        524.76        541.41         9.00 o                         
  -5   2   5         71.51         57.89         2.08 o                         
  -4   2   5        396.93        409.38         5.16 o                         
  -3   2   5        921.10       1057.87        12.15 o                         
  -2   2   5        936.96       1059.67        13.31 o                         
  -1   2   5          1.61          4.72         1.12 o                         
   0   2   5        649.69        695.17         7.59 o                         
   1   2   5        252.17        233.00         4.33 o                         
   2   2   5       1399.37       1520.40        14.97 o                         
   3   2   5        226.55        212.28         4.86 o                         
   4   2   5        391.73        408.82        18.45 o                         
   5   2   5          7.35          3.40         1.40 o                         
   6   2   5        201.17        206.51         7.26 o                         
   7   2   5        379.08        365.31        10.42 o                         
   8   2   5         20.50         19.33         3.26 o                         
   9   2   5          1.79          2.31         2.06 o                         
  10   2   5        121.48        124.83         8.54 o                         
 -13   3   5          1.72         -1.87         2.65 o                         
 -12   3   5        145.52        141.23         9.57 o                         
 -11   3   5        163.41        176.84        10.14 o                         
 -10   3   5        118.87         92.85         4.78 o                         
  -9   3   5         26.26         25.70         2.86 o                         
  -8   3   5        834.19        818.05        19.12 o                         
  -7   3   5       1752.72       1854.95        24.87 o                         
  -6   3   5        489.58        504.51         6.36 o                         
  -5   3   5         50.16         45.17         1.92 o                         
  -4   3   5        433.58        422.27         5.28 o                         
  -3   3   5         18.36          8.25         1.26 o                         
  -2   3   5        194.07        207.50         5.29 o                         
  -1   3   5       1543.76       1571.74        13.66 o                         
   0   3   5        368.34        408.16         5.81 o                         
   1   3   5        746.02        830.46        20.89 o                         
   2   3   5         91.88        123.44         3.62 o                         
   3   3   5         19.21         15.73         1.75 o                         
   4   3   5        133.46        135.66         5.30 o                         
   5   3   5         14.46         12.45         2.26 o                         
   6   3   5         16.72         18.60         2.83 o                         
   7   3   5          7.52          5.00         2.09 o                         
   8   3   5         11.20         16.50         3.34 o                         
   9   3   5          4.42          7.29         2.80 o                         
 -12   4   5          7.21          7.55         3.49 o                         
 -11   4   5          1.55          1.21         1.64 o                         
 -10   4   5         11.37         14.77         3.64 o                         
  -9   4   5         25.67         17.30         2.58 o                         
  -8   4   5        508.73        497.90         9.94 o                         
  -7   4   5        185.33        172.93         5.20 o                         
  -6   4   5        357.97        351.96         5.62 o                         
  -5   4   5        510.59        492.19         6.35 o                         
  -4   4   5        487.70        493.24         5.99 o                         
  -3   4   5       1242.42       1334.63        18.14 o                         
  -2   4   5        421.56        425.44         8.70 o                         
  -1   4   5       1870.97       1990.03        17.45 o                         
   0   4   5        159.66        163.72         4.92 o                         
   1   4   5         17.08         23.28         2.22 o                         
   2   4   5         41.72         32.07         2.42 o                         
   3   4   5         23.73         28.40         2.96 o                         
   4   4   5         27.01         28.18         3.17 o                         
   5   4   5        372.90        350.16         9.61 o                         
   6   4   5         22.81         17.72         3.05 o                         
   7   4   5         64.00         60.32         5.41 o                         
   8   4   5          9.59         10.58         3.00 o                         
   9   4   5         22.17         25.32         6.14 o                         
 -12   5   5         20.38          9.76         3.46 o                         
 -11   5   5          3.71         -0.51         2.11 o                         
 -10   5   5        592.62        615.15        12.64 o                         
  -9   5   5        869.79        909.11        14.98 o                         
  -8   5   5        132.88        128.96         4.91 o                         
  -7   5   5        683.75        652.83         8.28 o                         
  -6   5   5        102.40         85.27         2.68 o                         
  -5   5   5       1083.91       1066.22        11.02 o                         
  -4   5   5        630.89        635.59         7.47 o                         
  -3   5   5         44.39         41.32         2.96 o                         
  -2   5   5        276.41        309.98         5.01 o                         
  -1   5   5        300.13        250.48         4.83 o                         
   0   5   5         54.02         41.01         2.48 o                         
   1   5   5        753.04        745.56        10.30 o                         
   2   5   5        250.88        267.29         6.11 o                         
   3   5   5          9.03         10.84         2.08 o                         
   4   5   5         29.54         24.31         4.25 o                         
   5   5   5         21.40         12.42         2.68 o                         
   6   5   5         45.94         46.63         5.04 o                         
   7   5   5          9.36         13.06         3.12 o                         
   8   5   5          0.72         -1.44         2.70 o                         
 -13   6   5         94.07        110.46        10.78 o                         
 -12   6   5          3.86         14.72         4.41 o                         
 -11   6   5        415.24        463.18        17.19 o                         
 -10   6   5        136.61        143.99         9.42 o                         
  -9   6   5        427.44        444.38        15.86 o                         
  -8   6   5        190.84        186.26         9.80 o                         
  -7   6   5          0.45          0.99         1.03 o                         
  -6   6   5        653.80        682.98        11.75 o                         
  -5   6   5       3536.42       3633.42        37.87 o                         
  -4   6   5        999.36        955.20        19.06 o                         
  -3   6   5        106.03         90.87         2.82 o                         
  -2   6   5         23.59         24.39         1.91 o                         
  -1   6   5       1706.78       1776.56        17.68 o                         
   0   6   5        223.45        203.21         5.39 o                         
   1   6   5         71.82         66.38         3.37 o                         
   2   6   5        157.51        179.31         6.32 o                         
   3   6   5          3.54          4.60         2.01 o                         
   4   6   5          1.19          1.78         1.57 o                         
   5   6   5          0.63         -1.52         1.61 o                         
   6   6   5         67.53         68.42        11.14 o                         
   7   6   5         16.94         17.72         5.04 o                         
 -13   7   5          0.26         -2.96         2.96 o                         
 -12   7   5        121.76        140.44        10.35 o                         
 -11   7   5          1.56          1.00         2.67 o                         
 -10   7   5         65.59         67.32         7.91 o                         
  -9   7   5          2.79          0.61         2.38 o                         
  -8   7   5         43.98         39.63         5.82 o                         
  -7   7   5          0.21         -0.11         1.98 o                         
  -6   7   5        453.74        457.00         9.94 o                         
  -5   7   5          0.78          1.50         1.26 o                         
  -4   7   5          2.15          1.10         1.38 o                         
  -3   7   5          8.96          7.02         1.87 o                         
  -2   7   5         42.14         40.27         4.99 o                         
  -1   7   5        104.52        106.08         6.26 o                         
   0   7   5        154.28        134.73         5.29 o                         
   1   7   5        100.90        108.72         7.00 o                         
   2   7   5         28.34         31.63         3.46 o                         
   3   7   5        191.73        179.26         7.02 o                         
   4   7   5          3.56          5.19         3.23 o                         
   5   7   5         39.81         56.19         5.34 o                         
   6   7   5         10.66          8.65         3.67 o                         
 -12   8   5        192.19        176.84        11.81 o                         
 -11   8   5         93.43         93.13        10.01 o                         
 -10   8   5        131.22        130.36         9.56 o                         
  -9   8   5        465.01        467.05        17.58 o                         
  -8   8   5          8.71          3.41         2.73 o                         
  -7   8   5        143.34        125.53         8.76 o                         
  -6   8   5         82.04         76.22         8.10 o                         
  -5   8   5         83.36         85.67         5.44 o                         
  -4   8   5          7.45         14.28         4.46 o                         
  -3   8   5        682.74        663.55        13.70 o                         
  -2   8   5         15.67         16.14         2.76 o                         
  -1   8   5          2.40          2.29         1.58 o                         
   0   8   5         51.36         41.76         4.59 o                         
   1   8   5          5.21          2.30         2.55 o                         
   2   8   5          2.72          6.62         3.16 o                         
   3   8   5         37.90         53.71         7.54 o                         
   4   8   5          2.64         -1.76         2.87 o                         
 -12   9   5         71.99         61.61         8.74 o                         
 -11   9   5          4.57          4.72         3.55 o                         
 -10   9   5          0.37          4.85         3.76 o                         
  -9   9   5          4.98          6.21         3.35 o                         
  -8   9   5          0.83          1.48         2.92 o                         
  -7   9   5        972.29       1002.03        27.15 o                         
  -6   9   5        255.14        249.24        12.69 o                         
  -5   9   5         18.22         15.06         4.05 o                         
  -4   9   5        135.58        136.20         9.37 o                         
  -3   9   5        659.40        639.99        20.43 o                         
  -2   9   5         77.98         67.65         7.79 o                         
  -1   9   5         35.32         34.80         5.79 o                         
   0   9   5         67.80         69.98         8.08 o                         
   1   9   5         10.62         11.01         3.75 o                         
   2   9   5          5.52          3.16         3.00 o                         
   3   9   5        205.24        182.40        11.86 o                         
 -11  10   5        143.00        143.01        13.23 o                         
 -10  10   5         14.65         12.81         4.80 o                         
  -9  10   5          9.68         18.51         4.92 o                         
  -8  10   5          6.01          2.02         3.47 o                         
  -7  10   5         13.39          8.43         3.58 o                         
  -6  10   5         51.26         47.71         7.23 o                         
  -5  10   5          7.46          4.12         2.82 o                         
  -4  10   5          4.53          2.60         2.65 o                         
  -3  10   5        136.68        136.52         9.76 o                         
  -2  10   5         34.15         39.84         6.62 o                         
  -1  10   5         44.51         41.75         6.81 o                         
   0  10   5          8.77          8.31         3.91 o                         
   1  10   5        133.48        142.35        10.78 o                         
   2  10   5         41.47         38.17         6.62 o                         
 -10  11   5          7.31         -2.70         2.70 o                         
  -9  11   5         44.89         35.61         6.90 o                         
  -8  11   5        340.54        408.54        18.46 o                         
  -7  11   5         69.57         68.52         9.16 o                         
  -6  11   5         26.60         18.50         5.05 o                         
  -5  11   5         69.39         62.23         8.58 o                         
  -4  11   5          0.02         -2.12         2.12 o                         
  -3  11   5          1.77          2.44         3.14 o                         
  -2  11   5         13.96         16.22         4.82 o                         
  -1  11   5         38.58         42.01         6.79 o                         
   0  11   5         63.43         75.54         9.68 o                         
  -9  12   5         28.62         23.78         6.25 o                         
  -8  12   5        154.41        144.00        13.54 o                         
  -7  12   5         20.70         15.07         5.25 o                         
  -6  12   5         11.84         13.12         5.05 o                         
  -5  12   5         63.60         74.55         9.68 o                         
  -4  12   5         70.96         64.17         9.16 o                         
  -3  12   5          3.09          2.07         3.59 o                         
  -2  12   5          0.49         -3.16         3.40 o                         
   4 -15   6         92.36        100.29        11.39 o                         
   5 -15   6          5.32          3.38         3.80 o                         
   6 -15   6          0.38          2.27         3.73 o                         
   7 -15   6          9.18          2.97         2.47 o                         
   1 -14   6         62.70         72.75         9.86 o                         
   2 -14   6        138.43        158.27        11.84 o                         
   3 -14   6         35.24         25.55         5.95 o                         
   4 -14   6        374.53        364.50        17.30 o                         
   5 -14   6         28.83         40.09         7.00 o                         
   6 -14   6          6.60         10.97         5.87 o                         
   7 -14   6        195.55        199.60         8.71 o                         
   8 -14   6          2.66          6.49         2.63 o                         
   9 -14   6         70.10         92.62         6.09 o                         
  10 -14   6        113.61        131.21         9.90 o                         
  -1 -13   6        181.72        183.64        12.80 o                         
   0 -13   6        125.74        161.35        11.75 o                         
   1 -13   6         76.32         66.29         8.90 o                         
   2 -13   6          0.13          2.15         3.64 o                         
   3 -13   6          1.05          2.13         3.03 o                         
   4 -13   6        302.75        306.02        15.13 o                         
   5 -13   6         80.70         71.45         9.19 o                         
   6 -13   6         19.25         22.51         3.50 o                         
   7 -13   6        127.46        119.23         7.90 o                         
   8 -13   6         32.54         30.27         4.81 o                         
   9 -13   6          0.07         -1.87         1.87 o                         
  10 -13   6          0.77          3.10         2.47 o                         
  11 -13   6         93.23         98.34         9.91 o                         
  -3 -12   6          3.54          4.88         3.83 o                         
  -2 -12   6          0.61          1.67         3.23 o                         
  -1 -12   6         69.34         81.00         9.92 o                         
   0 -12   6          1.70         -0.28         2.57 o                         
   1 -12   6        315.71        301.59        14.74 o                         
   2 -12   6         30.10         39.18         6.51 o                         
   3 -12   6          0.26         -1.26         1.97 o                         
   4 -12   6        336.48        329.70         9.95 o                         
   5 -12   6          1.03          2.17         2.52 o                         
   6 -12   6        127.02        141.62         6.67 o                         
   7 -12   6        275.20        331.70        10.41 o                         
   8 -12   6         57.29         47.08         4.06 o                         
   9 -12   6          0.19         -0.27         3.54 o                         
  10 -12   6        103.03         88.86         7.15 o                         
  11 -12   6        161.18        147.26         9.40 o                         
  12 -12   6         26.89         28.23         6.67 o                         
  -4 -11   6         48.91         51.88         5.55 o                         
  -3 -11   6         38.61         31.23         6.30 o                         
  -2 -11   6         61.15         65.08         8.69 o                         
  -1 -11   6         99.98         95.93         9.83 o                         
   0 -11   6         29.40         26.68         5.45 o                         
   1 -11   6         37.85         38.64         6.29 o                         
   2 -11   6        151.45        150.47         9.83 o                         
   3 -11   6        172.72        186.06         6.74 o                         
   4 -11   6         48.15         38.07         3.85 o                         
   5 -11   6          5.51          7.78         2.20 o                         
   6 -11   6        222.30        199.29         8.84 o                         
   7 -11   6         50.32         57.52         5.08 o                         
   8 -11   6         26.70         15.21         3.35 o                         
   9 -11   6         30.62         24.52         4.75 o                         
  10 -11   6        182.09        192.52         9.20 o                         
  11 -11   6        192.96        189.47        10.47 o                         
  12 -11   6         18.77         24.94         4.52 o                         
  -5 -10   6          9.84         11.00         6.22 o                         
  -4 -10   6        121.46        131.01         7.68 o                         
  -3 -10   6         97.64         86.18         9.19 o                         
  -2 -10   6         20.84         23.36         5.23 o                         
  -1 -10   6       1120.52       1157.39        20.32 o                         
   0 -10   6          3.03          0.07         2.01 o                         
   1 -10   6         54.21         36.67         5.64 o                         
   2 -10   6         74.64         63.53         5.25 o                         
   3 -10   6        423.39        466.35        10.40 o                         
   4 -10   6         13.52          8.79         2.32 o                         
   5 -10   6         61.59         50.61         4.30 o                         
   6 -10   6        384.06        398.44        10.34 o                         
   7 -10   6        187.13        201.39         7.64 o                         
   8 -10   6        426.25        410.02        11.36 o                         
   9 -10   6        104.96         93.49         6.77 o                         
  10 -10   6          6.14          5.13         2.46 o                         
  11 -10   6         21.89         23.47         4.42 o                         
  12 -10   6          3.08          1.79         5.64 o                         
  -6  -9   6          4.03         12.64         3.05 o                         
  -5  -9   6          4.10          5.08         2.09 o                         
  -4  -9   6          1.73          2.57         1.65 o                         
  -3  -9   6        204.38        210.53         8.09 o                         
  -2  -9   6         89.64         76.84         5.63 o                         
  -1  -9   6        199.59        189.48         7.24 o                         
   0  -9   6         14.93         15.98         2.61 o                         
   1  -9   6        252.36        234.14         5.53 o                         
   2  -9   6       1030.05       1017.65        36.90 o                         
   3  -9   6        166.96        141.70         7.57 o                         
   4  -9   6         60.27         57.01         4.76 o                         
   5  -9   6        361.04        368.16         9.35 o                         
   6  -9   6        133.22        126.15        11.62 o                         
   7  -9   6          0.74         -0.16         1.50 o                         
   8  -9   6        661.11        630.18        13.94 o                         
   9  -9   6         76.13         80.21         6.15 o                         
  10  -9   6         59.49         46.19         4.90 o                         
  11  -9   6         25.88         23.14         6.06 o                         
  12  -9   6         79.11         88.00         7.28 o                         
  13  -9   6          2.39          1.72         3.88 o                         
  -7  -8   6          0.74          3.83         3.69 o                         
  -6  -8   6         34.42         24.37         3.78 o                         
  -5  -8   6          1.69          2.62         1.76 o                         
  -4  -8   6        330.88        328.29         9.84 o                         
  -3  -8   6        602.28        569.28        13.71 o                         
  -2  -8   6        240.48        214.00         7.41 o                         
  -1  -8   6        181.46        158.70         6.24 o                         
   0  -8   6         10.20          9.17         1.28 o                         
   1  -8   6        831.70        855.17        10.91 o                         
   2  -8   6       2500.93       2500.48        23.03 o                         
   3  -8   6        576.12        598.74        16.73 o                         
   4  -8   6        345.24        314.74         6.37 o                         
   5  -8   6       2104.74       2234.39        27.34 o                         
   6  -8   6        474.78        408.52        12.47 o                         
   7  -8   6        139.69        119.49         5.68 o                         
   8  -8   6         93.55         81.25         9.48 o                         
   9  -8   6        310.07        318.65        10.41 o                         
  10  -8   6        135.70        123.72         7.00 o                         
  11  -8   6         44.98         38.83         4.69 o                         
  12  -8   6          6.61          4.62         2.77 o                         
  13  -8   6          2.63          5.85         3.24 o                         
  -8  -7   6          0.00          3.43         2.01 o                         
  -7  -7   6        143.79        148.62         7.06 o                         
  -6  -7   6        112.08        121.44         6.16 o                         
  -5  -7   6         20.00          9.92         2.30 o                         
  -4  -7   6         96.90         95.75         5.07 o                         
  -3  -7   6        409.97        437.49        10.42 o                         
  -2  -7   6         40.26         40.70         3.67 o                         
  -1  -7   6        204.77        202.85         6.52 o                         
   0  -7   6        556.03        572.96         7.86 o                         
   1  -7   6          0.77          0.58         0.72 o                         
   2  -7   6       1234.84       1278.94        13.92 o                         
   3  -7   6         57.54         48.31         2.81 o                         
   4  -7   6          0.49          1.62         0.88 o                         
   5  -7   6       2220.97       2312.81        28.08 o                         
   6  -7   6       2369.79       2443.99        29.28 o                         
   7  -7   6        431.44        422.84        10.28 o                         
   8  -7   6         15.03          5.55         2.16 o                         
   9  -7   6         25.14         19.66         4.80 o                         
  10  -7   6          9.23          7.91         2.50 o                         
  11  -7   6          2.90          2.40         3.06 o                         
  12  -7   6        391.11        404.41        12.89 o                         
  13  -7   6         50.00         67.83         7.46 o                         
  -9  -6   6         88.05         99.19        13.72 o                         
  -8  -6   6         26.49         32.34         3.90 o                         
  -7  -6   6         26.66         26.39         3.49 o                         
  -6  -6   6        232.96        240.34         8.01 o                         
  -5  -6   6         89.43         76.38         5.24 o                         
  -4  -6   6          0.16         -0.42         1.13 o                         
  -3  -6   6        351.44        307.97         8.14 o                         
  -2  -6   6        340.30        340.37         8.30 o                         
  -1  -6   6         16.31         14.68         1.17 o                         
   0  -6   6        666.55        682.94         8.38 o                         
   1  -6   6         38.53         43.84         2.22 o                         
   2  -6   6         52.41         38.82         2.48 o                         
   3  -6   6        120.97        124.59         3.61 o                         
   4  -6   6          7.73         14.84         1.62 o                         
   5  -6   6         65.12         48.22         3.64 o                         
   6  -6   6         37.59         39.18         3.56 o                         
   7  -6   6        247.29        237.40         7.51 o                         
   8  -6   6       1176.31       1253.53        19.93 o                         
   9  -6   6        461.22        454.24        11.64 o                         
  10  -6   6         48.20         46.43         4.78 o                         
  11  -6   6         70.83         64.59         5.95 o                         
  12  -6   6          0.93         -1.87         1.87 o                         
  13  -6   6        197.99        202.62         9.74 o                         
 -10  -5   6         57.78         59.09         6.15 o                         
  -9  -5   6         39.48         48.53         7.14 o                         
  -8  -5   6         97.35         96.34         5.67 o                         
  -7  -5   6         46.55         43.67         4.03 o                         
  -6  -5   6         49.51         46.57         4.02 o                         
  -5  -5   6         59.41         56.29         5.25 o                         
  -4  -5   6         10.27         12.88         2.76 o                         
  -3  -5   6       1467.90       1552.70        20.13 o                         
  -2  -5   6         32.59         24.70         2.56 o                         
  -1  -5   6        129.92        119.70         4.33 o                         
   0  -5   6       1471.21       1437.34        22.72 o                         
   1  -5   6        682.93        696.85        29.67 o                         
   2  -5   6        275.56        256.56         4.86 o                         
   3  -5   6        729.85        787.32         9.71 o                         
   4  -5   6        496.60        483.20         7.47 o                         
   5  -5   6        161.19        148.81         4.18 o                         
   6  -5   6          1.58          1.49         1.15 o                         
   7  -5   6         43.88         50.20         4.07 o                         
   8  -5   6          8.94          8.06         2.13 o                         
   9  -5   6        713.99        704.62        14.77 o                         
  10  -5   6        105.76        103.02         7.40 o                         
  11  -5   6        454.35        473.59        19.96 o                         
  12  -5   6          4.94          4.55         2.33 o                         
  13  -5   6        177.81        200.54        10.01 o                         
 -10  -4   6          0.28         -0.65         2.29 o                         
  -9  -4   6         76.99         84.61         5.21 o                         
  -8  -4   6          2.02          3.89         1.77 o                         
  -7  -4   6        159.86        183.89         6.50 o                         
  -6  -4   6         40.77         33.83         3.27 o                         
  -5  -4   6         87.40         66.65         3.87 o                         
  -4  -4   6        228.78        209.62         6.00 o                         
  -3  -4   6        649.79        672.03        11.12 o                         
  -2  -4   6         18.87         37.42         2.76 o                         
  -1  -4   6       2952.40       3333.32        25.51 o                         
   0  -4   6       5150.60       5319.01        38.84 o                         
   1  -4   6          6.47          2.39         0.72 o                         
   2  -4   6       1337.53       1516.75        22.33 o                         
   3  -4   6        158.04        147.72         3.80 o                         
   4  -4   6        382.74        337.87         8.90 o                         
   5  -4   6          7.33          8.47         1.29 o                         
   6  -4   6         38.39         35.17         3.67 o                         
   7  -4   6        162.03        186.38         6.55 o                         
   8  -4   6         35.01         41.54         4.07 o                         
   9  -4   6        146.09        134.60         6.41 o                         
  10  -4   6        138.10        143.15         6.91 o                         
  11  -4   6         66.51         70.77         7.60 o                         
  12  -4   6        292.26        309.38        11.62 o                         
 -11  -3   6        276.74        328.72         9.77 o                         
 -10  -3   6          5.51          5.18         2.91 o                         
  -9  -3   6          2.03          0.86         1.48 o                         
  -8  -3   6        366.85        374.35         9.18 o                         
  -7  -3   6          0.76          0.65         2.30 o                         
  -6  -3   6       2313.86       2456.55        27.91 o                         
  -5  -3   6        184.24        160.80         5.10 o                         
  -4  -3   6         17.38         18.11         2.04 o                         
  -3  -3   6        402.91        413.86         7.73 o                         
  -2  -3   6         34.06         16.38         2.64 o                         
  -1  -3   6         96.53        116.08         2.92 o                         
   0  -3   6        264.97        236.75         4.03 o                         
   1  -3   6        803.45        753.45        10.70 o                         
   2  -3   6       4397.39       5032.43        37.52 o                         
   3  -3   6        122.55        133.61         4.54 o                         
   4  -3   6        223.02        223.90         4.79 o                         
   5  -3   6         37.52         36.18         2.43 o                         
   6  -3   6        306.11        321.37         8.21 o                         
   7  -3   6        459.78        425.29        10.15 o                         
   8  -3   6          4.22          3.98         1.68 o                         
   9  -3   6          9.74          8.97         2.41 o                         
  10  -3   6        129.56        120.99         7.02 o                         
  11  -3   6         40.40         41.08         4.79 o                         
  12  -3   6         12.54          5.09         3.56 o                         
 -11  -2   6         77.47        106.08         5.77 o                         
 -10  -2   6          0.01         -0.50         1.33 o                         
  -9  -2   6         13.11         17.21         2.35 o                         
  -8  -2   6         53.56         48.14         5.76 o                         
  -7  -2   6        146.48        128.36         4.69 o                         
  -6  -2   6         68.67         67.56         3.45 o                         
  -5  -2   6        438.74        502.28         9.16 o                         
  -4  -2   6        487.47        581.28         6.47 o                         
  -3  -2   6        586.85        594.20         7.95 o                         
  -2  -2   6        301.86        293.58         6.41 o                         
  -1  -2   6        192.36        166.18         3.16 o                         
   0  -2   6         95.14        133.45         2.91 o                         
   1  -2   6         24.27         47.28         1.86 o                         
   2  -2   6        967.15        972.88        10.38 o                         
   3  -2   6        122.49         98.65         2.98 o                         
   4  -2   6       2574.19       2882.09        24.62 o                         
   5  -2   6        134.51        132.27         4.97 o                         
   6  -2   6         51.51         46.96         8.14 o                         
   7  -2   6         62.68         46.06         4.95 o                         
   8  -2   6          3.56          2.50         1.55 o                         
   9  -2   6        147.56        129.06        11.12 o                         
  10  -2   6         35.13         43.30         4.85 o                         
  11  -2   6         34.34         27.47         4.34 o                         
  12  -2   6         43.93         56.09        11.63 o                         
 -12  -1   6         15.69         23.55         5.54 o                         
 -11  -1   6          9.77         13.92         2.14 o                         
 -10  -1   6          1.09          1.82         1.26 o                         
  -9  -1   6         23.16         24.36         2.52 o                         
  -8  -1   6        258.81        251.45         6.32 o                         
  -7  -1   6         11.02         11.14         1.61 o                         
  -6  -1   6          4.19          1.80         0.66 o                         
  -5  -1   6        332.57        341.37         5.00 o                         
  -4  -1   6        815.03        803.81         8.37 o                         
  -3  -1   6        252.43        268.23         5.61 o                         
  -2  -1   6          1.90          1.32         0.48 o                         
  -1  -1   6        258.28        250.29         3.91 o                         
   0  -1   6        155.03        172.58         3.26 o                         
   1  -1   6        584.11        643.15         7.55 o                         
   2  -1   6        101.53        100.35         4.13 o                         
   3  -1   6        136.97        167.75         5.20 o                         
   4  -1   6         45.96         48.49         3.62 o                         
   5  -1   6          3.15          0.69         1.00 o                         
   6  -1   6        340.82        392.18         9.51 o                         
   7  -1   6        390.20        402.57        10.25 o                         
   8  -1   6         19.73         20.76         4.29 o                         
   9  -1   6          6.67         10.13         5.39 o                         
  10  -1   6          5.16          5.78         2.46 o                         
  11  -1   6         94.23        109.51        11.42 o                         
 -12   0   6        102.72        105.79        10.77 o                         
 -11   0   6         27.03         37.23         6.20 o                         
 -10   0   6         64.79         65.95         7.64 o                         
  -9   0   6          0.09         -0.58         1.78 o                         
  -8   0   6        403.50        401.28        13.39 o                         
  -7   0   6        288.97        293.95         4.95 o                         
  -6   0   6        227.26        255.14         4.38 o                         
  -5   0   6        614.48        565.50         7.51 o                         
  -4   0   6         17.31         24.74         1.47 o                         
  -3   0   6        325.51        327.09         4.55 o                         
  -2   0   6        351.90        312.76         4.26 o                         
  -1   0   6       1226.84       1242.59        11.06 o                         
   0   0   6         26.78         22.20         1.24 o                         
   1   0   6         11.26          6.66         0.90 o                         
   2   0   6        146.20        119.44         3.58 o                         
   3   0   6       1299.72       1437.23        14.66 o                         
   4   0   6        301.56        304.88         6.00 o                         
   5   0   6        342.44        307.42         7.97 o                         
   6   0   6         90.56         76.98         5.00 o                         
   7   0   6         25.68         21.66         3.09 o                         
   8   0   6         27.16         27.84         3.76 o                         
   9   0   6        115.22        112.33         8.18 o                         
  10   0   6          7.22          6.92         2.57 o                         
  11   0   6          8.06          8.63         2.67 o                         
 -12   1   6         21.93         12.37         4.26 o                         
 -11   1   6         15.76          8.40         3.14 o                         
 -10   1   6         29.84         33.05         5.22 o                         
  -9   1   6        106.51         89.55         6.61 o                         
  -8   1   6        111.04         87.67         4.21 o                         
  -7   1   6        168.32        149.68         4.83 o                         
  -6   1   6         51.33         57.99         2.18 o                         
  -5   1   6       1366.43       1440.77        13.05 o                         
  -4   1   6        945.36       1121.63        10.59 o                         
  -3   1   6       1686.63       1956.43        15.84 o                         
  -2   1   6         49.71         75.57         2.97 o                         
  -1   1   6        491.46        472.31         9.75 o                         
   0   1   6        560.11        602.92         6.83 o                         
   1   1   6        101.91        112.87         4.41 o                         
   2   1   6       7467.02       8360.83        79.82 o                         
   3   1   6        122.31        142.56         7.30 o                         
   4   1   6        198.68        208.05         5.13 o                         
   5   1   6       1190.69       1201.48        18.94 o                         
   6   1   6        528.56        528.00        12.39 o                         
   7   1   6         19.83          9.64         3.54 o                         
   8   1   6        235.29        246.31         9.02 o                         
   9   1   6         83.16         83.00         6.52 o                         
  10   1   6         39.50         47.54         5.47 o                         
 -13   2   6         88.17        118.89        11.63 o                         
 -12   2   6          5.04          6.32         3.57 o                         
 -11   2   6          1.07         -0.41         2.29 o                         
 -10   2   6        574.81        556.07        17.10 o                         
  -9   2   6         80.93         86.87         6.44 o                         
  -8   2   6        439.49        413.18         9.34 o                         
  -7   2   6        603.11        603.13        10.35 o                         
  -6   2   6        696.84        699.09         7.99 o                         
  -5   2   6        185.32        209.14         3.78 o                         
  -4   2   6         71.39         93.19         2.80 o                         
  -3   2   6        123.30        141.03         7.65 o                         
  -2   2   6        371.59        404.89        13.34 o                         
  -1   2   6         77.94         54.79         3.41 o                         
   0   2   6        194.64        210.68         3.72 o                         
   1   2   6        296.03        258.40         4.75 o                         
   2   2   6       1015.88       1093.97        12.33 o                         
   3   2   6         45.97         49.36         2.93 o                         
   4   2   6        263.00        259.39         7.36 o                         
   5   2   6        645.44        650.53        12.90 o                         
   6   2   6          1.77          2.26         1.60 o                         
   7   2   6        197.71        189.41         7.67 o                         
   8   2   6        295.30        309.07        20.37 o                         
   9   2   6        107.89        101.08         7.47 o                         
  10   2   6          7.78          8.73         2.92 o                         
 -12   3   6        196.28        189.90        11.18 o                         
 -11   3   6         45.19         56.06         6.71 o                         
 -10   3   6        344.33        349.63         9.78 o                         
  -9   3   6        585.72        551.35        11.07 o                         
  -8   3   6         26.29         29.06         3.75 o                         
  -7   3   6        619.45        619.27         7.57 o                         
  -6   3   6         53.86         50.52         2.04 o                         
  -5   3   6          9.01          7.51         0.97 o                         
  -4   3   6        277.38        274.93        13.17 o                         
  -3   3   6        483.93        487.78         9.48 o                         
  -2   3   6        177.10        173.89         5.12 o                         
  -1   3   6       1289.56       1408.42        18.22 o                         
   0   3   6        170.12        156.53         3.44 o                         
   1   3   6         14.09         12.52         1.38 o                         
   2   3   6        383.92        371.28         9.92 o                         
   3   3   6          0.53         -0.12         1.12 o                         
   4   3   6          0.97         -1.13         2.71 o                         
   5   3   6        180.53        165.67         6.47 o                         
   6   3   6         49.61         40.46         4.14 o                         
   7   3   6          0.26         -0.40         1.57 o                         
   8   3   6         57.53         56.66         8.43 o                         
   9   3   6        183.38        183.93        14.66 o                         
 -11   4   6         78.65         60.19         6.86 o                         
 -10   4   6       1015.28       1087.36        25.41 o                         
  -9   4   6        154.46        166.86         6.35 o                         
  -8   4   6          0.12         -0.41         1.69 o                         
  -7   4   6        760.23        746.04        10.94 o                         
  -6   4   6        150.48        145.25         4.48 o                         
  -5   4   6          2.66          1.98         1.06 o                         
  -4   4   6        382.13        368.67         7.77 o                         
  -3   4   6        397.88        362.17         7.96 o                         
  -2   4   6        416.90        442.12         9.11 o                         
  -1   4   6         71.45         64.02         2.12 o                         
   0   4   6        593.52        557.24         7.76 o                         
   1   4   6         73.82         75.14         3.18 o                         
   2   4   6          9.88          6.57         1.33 o                         
   3   4   6        632.13        645.29        12.33 o                         
   4   4   6         21.32         18.83         2.77 o                         
   5   4   6        111.72        119.85         5.81 o                         
   6   4   6         43.64         37.93         6.47 o                         
   7   4   6          7.83          8.49         2.58 o                         
   8   4   6        105.00        116.43         8.16 o                         
 -12   5   6        251.68        260.23        12.91 o                         
 -11   5   6        282.56        309.88        13.48 o                         
 -10   5   6        161.28        161.25         9.65 o                         
  -9   5   6        591.70        624.53        18.60 o                         
  -8   5   6        280.71        280.64         6.25 o                         
  -7   5   6        408.82        406.72         8.56 o                         
  -6   5   6          1.60          1.22         1.07 o                         
  -5   5   6         46.15         46.14         3.46 o                         
  -4   5   6        441.06        455.92         9.36 o                         
  -3   5   6       1189.40       1208.30        24.67 o                         
  -2   5   6        178.59        173.41        16.77 o                         
  -1   5   6        307.63        298.72         5.32 o                         
   0   5   6        151.59        136.91         3.89 o                         
   1   5   6        113.70        116.37         3.90 o                         
   2   5   6        275.52        243.47         8.81 o                         
   3   5   6        226.92        192.08         6.70 o                         
   4   5   6         14.79         12.96         2.47 o                         
   5   5   6         38.67         32.73         4.14 o                         
   6   5   6          5.71          4.25         2.09 o                         
   7   5   6          6.90          4.74         2.43 o                         
 -12   6   6        154.98        165.48        10.85 o                         
 -11   6   6         78.61        104.04         9.83 o                         
 -10   6   6          0.49         -0.09         2.44 o                         
  -9   6   6        477.61        469.32        16.58 o                         
  -8   6   6          9.49          7.36         2.87 o                         
  -7   6   6       2813.79       2934.40        32.21 o                         
  -6   6   6       1191.31       1168.76        17.04 o                         
  -5   6   6        529.31        528.90        10.73 o                         
  -4   6   6        628.86        626.93        12.05 o                         
  -3   6   6       1030.99       1063.60        20.18 o                         
  -2   6   6         48.05         37.58         3.68 o                         
  -1   6   6        429.22        422.16        10.32 o                         
   0   6   6       1233.84       1331.41        20.61 o                         
   1   6   6        317.45        327.72         9.55 o                         
   2   6   6         11.51         10.62         2.40 o                         
   3   6   6         66.72         64.24         4.87 o                         
   4   6   6         68.37         71.53         5.48 o                         
   5   6   6         52.02         45.42         5.90 o                         
   6   6   6         23.24         16.17         3.17 o                         
 -12   7   6         78.02         57.76         7.63 o                         
 -11   7   6         36.84         51.43         7.69 o                         
 -10   7   6          7.30          6.68         3.57 o                         
  -9   7   6         30.91         30.28         5.32 o                         
  -8   7   6         38.73         39.31         5.96 o                         
  -7   7   6        236.80        230.16         6.98 o                         
  -6   7   6       1095.36       1124.46        17.56 o                         
  -5   7   6        147.88        143.79         5.82 o                         
  -4   7   6        263.96        259.10         7.95 o                         
  -3   7   6         48.39         44.10         4.07 o                         
  -2   7   6          7.68          5.29         4.11 o                         
  -1   7   6        100.79         88.69         5.86 o                         
   0   7   6         27.72         33.30         3.87 o                         
   1   7   6         15.35         16.73         4.39 o                         
   2   7   6          6.00         13.48         3.94 o                         
   3   7   6         14.26         13.92         4.29 o                         
   4   7   6          2.63         -0.70         2.51 o                         
   5   7   6        114.85        132.81        12.11 o                         
 -12   8   6        202.90        238.01        13.69 o                         
 -11   8   6          8.67          6.05         3.89 o                         
 -10   8   6          2.03          1.93         2.99 o                         
  -9   8   6        141.41        148.12        10.26 o                         
  -8   8   6         37.84         32.21         5.75 o                         
  -7   8   6         22.77         15.26         4.10 o                         
  -6   8   6         28.69         27.84         3.34 o                         
  -5   8   6        319.27        320.05         9.29 o                         
  -4   8   6         51.55         49.21         4.56 o                         
  -3   8   6         31.70         28.67         5.76 o                         
  -2   8   6         44.55         44.79         4.42 o                         
  -1   8   6         34.00         46.56         4.59 o                         
   0   8   6         19.23         13.02         3.76 o                         
   1   8   6         15.33         17.54         4.81 o                         
   2   8   6          0.22          1.01         2.70 o                         
   3   8   6          0.03          0.85         3.01 o                         
   4   8   6          5.70          6.49         3.46 o                         
 -12   9   6        164.12        176.23        12.53 o                         
 -11   9   6          0.56          0.68         3.33 o                         
 -10   9   6         15.00         25.94         6.03 o                         
  -9   9   6        170.42        171.90        11.35 o                         
  -8   9   6        131.33        133.02        10.11 o                         
  -7   9   6          0.42          0.12         2.60 o                         
  -6   9   6        187.80        219.27        12.58 o                         
  -5   9   6        111.14        117.93         9.06 o                         
  -4   9   6         27.58         27.49         3.71 o                         
  -3   9   6         29.66         23.22         3.57 o                         
  -2   9   6         81.58         88.72         9.30 o                         
  -1   9   6          0.16          1.98         2.69 o                         
   0   9   6         12.69         10.08         3.79 o                         
   1   9   6          0.01         -0.83         2.63 o                         
   2   9   6          9.45         12.43         4.62 o                         
   3   9   6         16.77         27.80         5.91 o                         
 -11  10   6        101.98        101.49        11.46 o                         
 -10  10   6          4.20          5.09         4.06 o                         
  -9  10   6         93.41         87.33        10.09 o                         
  -8  10   6          4.37          1.50         3.28 o                         
  -7  10   6          1.05          0.25         3.18 o                         
  -6  10   6         56.15         57.59         8.07 o                         
  -5  10   6        105.33        105.25        10.93 o                         
  -4  10   6          2.14          1.02         2.82 o                         
  -3  10   6          0.34          2.27         2.79 o                         
  -2  10   6         49.09         55.30         7.75 o                         
  -1  10   6          3.23         -0.65         2.41 o                         
   0  10   6          1.59         -2.51         2.52 o                         
   1  10   6         26.50         16.16         5.32 o                         
 -10  11   6         22.90         14.48         5.32 o                         
  -9  11   6        171.48        194.05        13.22 o                         
  -8  11   6         35.30         42.50         7.87 o                         
  -7  11   6        229.44        249.46        14.55 o                         
  -6  11   6          3.23          6.69         3.82 o                         
  -5  11   6          7.79         12.95         4.67 o                         
  -4  11   6          0.23         -2.00         2.00 o                         
  -3  11   6          3.35          1.97         3.04 o                         
  -2  11   6         91.85         77.54         9.58 o                         
  -1  11   6        106.50        165.18        12.00 o                         
  -7  12   6        105.48        123.73        13.10 o                         
  -6  12   6         15.32         10.14         5.28 o                         
  -5  12   6          1.62          0.15         3.62 o                         
  -4  12   6         18.99         18.14         5.65 o                         
   4 -15   7          9.89          4.86         4.58 o                         
   5 -15   7         27.51         23.09         6.21 o                         
   6 -15   7         32.44         45.96         8.21 o                         
   7 -15   7         23.08         24.51         6.51 o                         
   1 -14   7          1.73          2.26         3.73 o                         
   2 -14   7        172.73        164.86        12.41 o                         
   3 -14   7         91.53         96.91        11.27 o                         
   4 -14   7         15.40         16.58         5.05 o                         
   5 -14   7        105.06         91.17        10.57 o                         
   6 -14   7         19.16         21.16         5.88 o                         
   7 -14   7          3.15          3.88         1.92 o                         
   8 -14   7         86.13        108.95         8.05 o                         
   9 -14   7          0.04         -0.12         2.67 o                         
  -1 -13   7         26.64         24.97         6.17 o                         
   0 -13   7         41.78         50.11         8.09 o                         
   1 -13   7        167.89        158.66        11.51 o                         
   2 -13   7        397.24        460.28        19.20 o                         
   3 -13   7         79.25         71.24         9.28 o                         
   4 -13   7         15.04         16.18         4.70 o                         
   5 -13   7        691.63        728.93        40.43 o                         
   6 -13   7        131.50        134.06         9.30 o                         
   7 -13   7        121.04        155.41         7.73 o                         
   8 -13   7         10.07         10.76         2.92 o                         
   9 -13   7          1.02          1.38         4.43 o                         
  10 -13   7          8.31          3.48         2.70 o                         
  -3 -12   7         31.82         20.84         5.34 o                         
  -2 -12   7         39.10         39.59         7.18 o                         
  -1 -12   7         86.09         80.21         9.94 o                         
   0 -12   7          9.94          6.30         3.93 o                         
   1 -12   7         80.13         89.01         9.94 o                         
   2 -12   7        328.34        334.36        15.49 o                         
   3 -12   7         55.21         61.99         8.02 o                         
   4 -12   7         17.29         18.44         3.05 o                         
   5 -12   7        377.87        385.95        14.19 o                         
   6 -12   7        137.98        139.22         5.36 o                         
   7 -12   7          7.29          5.13         2.38 o                         
   8 -12   7        330.61        344.78        15.08 o                         
   9 -12   7          5.60          4.63         2.60 o                         
  10 -12   7        319.17        396.08        12.79 o                         
  11 -12   7          2.71          4.21         2.66 o                         
  -4 -11   7         12.30          6.00         2.64 o                         
  -3 -11   7         73.25         79.80         7.16 o                         
  -2 -11   7         38.92         27.54         5.83 o                         
  -1 -11   7         21.65         14.48         4.50 o                         
   0 -11   7          0.02         -0.85         2.06 o                         
   1 -11   7         50.75         34.11         5.90 o                         
   2 -11   7        112.06        114.47         8.63 o                         
   3 -11   7          2.76          4.05         1.88 o                         
   4 -11   7         18.66         20.06         3.18 o                         
   5 -11   7        819.34        854.13        12.93 o                         
   6 -11   7          6.27          1.32         1.69 o                         
   7 -11   7         52.07         57.07        13.06 o                         
   8 -11   7        374.68        390.76        11.54 o                         
   9 -11   7        136.38        147.50         7.46 o                         
  10 -11   7         12.30          9.90         5.48 o                         
  11 -11   7         17.88         14.63         6.45 o                         
  12 -11   7          0.51         -2.04         2.04 o                         
  -5 -10   7          3.60          5.61         2.66 o                         
  -4 -10   7         33.31         34.61         8.38 o                         
  -3 -10   7         79.43         92.15         6.87 o                         
  -2 -10   7        105.52         81.51        17.24 o                         
  -1 -10   7         98.44         98.46         6.74 o                         
   0 -10   7        707.05        699.20        15.67 o                         
   1 -10   7          1.68          0.89         2.19 o                         
   2 -10   7       1375.55       1504.65        32.48 o                         
   3 -10   7         76.57         64.69         6.86 o                         
   4 -10   7        335.22        362.64        10.00 o                         
   5 -10   7        316.19        316.10         9.09 o                         
   6 -10   7        105.69         93.52         6.56 o                         
   7 -10   7         57.57         61.52         5.23 o                         
   8 -10   7        137.14        130.64         6.87 o                         
   9 -10   7        107.34        103.73         7.03 o                         
  10 -10   7         41.03         39.56         9.61 o                         
  11 -10   7         20.29         10.76         3.30 o                         
  12 -10   7         90.61         79.47         6.97 o                         
  -6  -9   7         66.14         89.19         7.07 o                         
  -5  -9   7         15.49          8.09         4.93 o                         
  -4  -9   7         76.97         76.67        10.41 o                         
  -3  -9   7         63.74         62.47         6.33 o                         
  -2  -9   7          4.47          4.12         2.26 o                         
  -1  -9   7         25.89         16.30         2.73 o                         
   0  -9   7        517.16        543.17        12.31 o                         
   1  -9   7        124.24        134.48         4.23 o                         
   2  -9   7         71.59         70.97         3.97 o                         
   3  -9   7        470.00        436.47         9.75 o                         
   4  -9   7       3281.75       3387.01        37.25 o                         
   5  -9   7         35.09         29.14         3.33 o                         
   6  -9   7        699.39        685.64        13.79 o                         
   7  -9   7         11.08         10.60         2.38 o                         
   8  -9   7         87.66         73.91         5.63 o                         
   9  -9   7         41.00         25.59         4.17 o                         
  10  -9   7         19.75         15.73         3.37 o                         
  11  -9   7          9.70          6.60         2.95 o                         
  12  -9   7         19.09         12.18         3.43 o                         
  -7  -8   7         33.12         27.36         3.92 o                         
  -6  -8   7         30.00         34.05         4.20 o                         
  -5  -8   7         62.36         69.21         5.72 o                         
  -4  -8   7         72.11         54.32         4.97 o                         
  -3  -8   7        596.79        552.99        12.71 o                         
  -2  -8   7         19.88          7.96         2.06 o                         
  -1  -8   7        168.93        161.94         8.25 o                         
   0  -8   7        763.96        763.43        14.10 o                         
   1  -8   7          6.27          9.05         1.58 o                         
   2  -8   7         86.83         69.98         3.29 o                         
   3  -8   7       5273.23       5614.66        50.98 o                         
   4  -8   7        480.10        468.55        10.11 o                         
   5  -8   7         23.51         18.23         2.59 o                         
   6  -8   7        726.86        751.78        17.87 o                         
   7  -8   7         30.93         31.40         3.57 o                         
   8  -8   7         74.10         65.79         5.30 o                         
   9  -8   7        211.93        216.27         8.39 o                         
  10  -8   7        469.07        453.84        12.68 o                         
  11  -8   7          9.54          4.52         2.15 o                         
  12  -8   7         17.84         16.10         3.71 o                         
  -8  -7   7         58.53         67.46         5.82 o                         
  -7  -7   7          0.03          0.30         1.69 o                         
  -6  -7   7         18.79         22.52         3.57 o                         
  -5  -7   7        192.19        187.21         7.25 o                         
  -4  -7   7         56.74         42.27         5.36 o                         
  -3  -7   7        165.76        150.55         6.15 o                         
  -2  -7   7        152.19        162.27         6.10 o                         
  -1  -7   7         58.49         55.42         9.27 o                         
   0  -7   7       1356.32       1338.85        21.09 o                         
   1  -7   7        599.28        610.76         8.61 o                         
   2  -7   7          0.11         -0.03         0.75 o                         
   3  -7   7        688.21        667.58        10.58 o                         
   4  -7   7        909.64        825.97        13.57 o                         
   5  -7   7       2108.57       2182.15        31.28 o                         
   6  -7   7        830.20        763.40        14.03 o                         
   7  -7   7         64.38         60.56         4.78 o                         
   8  -7   7       1123.46       1166.55        19.51 o                         
   9  -7   7          0.37         -1.34         1.34 o                         
  10  -7   7        454.33        458.54        15.66 o                         
  11  -7   7        194.95        223.45         9.19 o                         
  12  -7   7         52.01         46.45         6.12 o                         
  -9  -6   7          9.53          3.57         2.19 o                         
  -8  -6   7         78.27        108.24         6.41 o                         
  -7  -6   7          0.09         -1.64         3.82 o                         
  -6  -6   7         17.43         10.75         2.31 o                         
  -5  -6   7        761.64        739.73        14.34 o                         
  -4  -6   7        864.53        954.61        16.11 o                         
  -3  -6   7          0.01          1.33         1.14 o                         
  -2  -6   7         18.86         15.44         2.29 o                         
  -1  -6   7         40.21         52.65         3.88 o                         
   0  -6   7        647.70        597.53         7.84 o                         
   1  -6   7         88.77         79.80         4.60 o                         
   2  -6   7         77.72         61.04         4.06 o                         
   3  -6   7         81.42         86.56         6.49 o                         
   4  -6   7        135.16        128.53         3.94 o                         
   5  -6   7          1.10          0.48         2.12 o                         
   6  -6   7        355.33        318.97         8.76 o                         
   7  -6   7        832.79        814.79        14.96 o                         
   8  -6   7          4.79          2.31         1.79 o                         
   9  -6   7         40.05         30.67         3.78 o                         
  10  -6   7         37.07         24.71         6.94 o                         
  11  -6   7         47.73         54.81         5.56 o                         
  12  -6   7        169.37        166.03        11.74 o                         
 -10  -5   7          7.85          5.66         2.71 o                         
  -9  -5   7        317.87        331.45        10.24 o                         
  -8  -5   7        266.49        272.10         8.85 o                         
  -7  -5   7        211.90        226.94         7.74 o                         
  -6  -5   7         20.61         10.49         2.15 o                         
  -5  -5   7        156.47        146.52         5.70 o                         
  -4  -5   7         11.03         11.68         2.02 o                         
  -3  -5   7        317.49        323.25         7.92 o                         
  -2  -5   7       5416.65       5948.56        55.87 o                         
  -1  -5   7          6.59         12.70         1.63 o                         
   0  -5   7        309.45        302.42         5.88 o                         
   1  -5   7        152.73        123.23         6.02 o                         
   2  -5   7       1115.94       1179.55        12.68 o                         
   3  -5   7        312.59        354.37         8.81 o                         
   4  -5   7        298.74        297.76         8.18 o                         
   5  -5   7          0.03          1.80         1.07 o                         
   6  -5   7        359.70        364.83        11.73 o                         
   7  -5   7         57.92         62.09         4.70 o                         
   8  -5   7         19.87         12.46         2.50 o                         
   9  -5   7        184.00        163.78         7.17 o                         
  10  -5   7        212.30        228.44        17.23 o                         
  11  -5   7          1.98          3.98         2.26 o                         
  12  -5   7        759.25        770.77        18.56 o                         
 -10  -4   7         15.58         21.93         3.30 o                         
  -9  -4   7          0.98         -0.09         1.77 o                         
  -8  -4   7        147.31        143.48         5.96 o                         
  -7  -4   7         19.84         23.02         4.52 o                         
  -6  -4   7        565.68        570.04        11.42 o                         
  -5  -4   7          2.38          1.39         1.15 o                         
  -4  -4   7          3.76          6.59         1.46 o                         
  -3  -4   7        288.01        289.43         6.98 o                         
  -2  -4   7       2176.65       2250.72        24.91 o                         
  -1  -4   7        569.04        564.72         6.86 o                         
   0  -4   7       4938.52       5891.14        65.15 o                         
   1  -4   7        119.44         81.89         3.68 o                         
   2  -4   7        396.01        314.64         5.51 o                         
   3  -4   7        346.64        366.68         7.29 o                         
   4  -4   7         33.40         27.73         2.13 o                         
   5  -4   7        863.84        978.84        15.17 o                         
   6  -4   7       1315.88       1418.18        27.89 o                         
   7  -4   7        667.38        616.69        12.72 o                         
   8  -4   7        193.36        182.91         9.29 o                         
   9  -4   7         22.90         23.98         3.43 o                         
  10  -4   7        127.14        126.97        12.81 o                         
  11  -4   7          3.95          4.25         2.38 o                         
  12  -4   7         25.95         21.99         4.30 o                         
 -11  -3   7          0.12         -1.48         1.48 o                         
 -10  -3   7         88.25        107.55         5.70 o                         
  -9  -3   7         23.24         29.54         3.28 o                         
  -8  -3   7         11.37          8.33         1.86 o                         
  -7  -3   7        585.76        565.54        11.12 o                         
  -6  -3   7        178.67        185.66         5.84 o                         
  -5  -3   7       2321.40       2423.81        35.52 o                         
  -4  -3   7         42.42         40.39         4.85 o                         
  -3  -3   7        716.28        761.26        16.13 o                         
  -2  -3   7       2106.36       2116.99        17.46 o                         
  -1  -3   7         21.77          9.95         1.06 o                         
   0  -3   7        143.88        145.48         3.33 o                         
   1  -3   7       3046.83       3411.34        27.03 o                         
   2  -3   7       3074.82       3525.24        28.26 o                         
   3  -3   7         87.17        101.51         3.32 o                         
   4  -3   7          4.11         10.85         1.62 o                         
   5  -3   7         78.27         65.92         4.24 o                         
   6  -3   7          9.75          7.11         1.85 o                         
   7  -3   7          3.49          2.03         1.55 o                         
   8  -3   7         57.11         54.60         4.82 o                         
   9  -3   7          0.00          0.76         1.49 o                         
  10  -3   7         35.05         36.51         4.56 o                         
  11  -3   7         16.24          8.83         2.98 o                         
  12  -3   7         44.95         40.50         5.51 o                         
 -11  -2   7         81.17         70.45         4.40 o                         
 -10  -2   7          7.82          9.39         2.06 o                         
  -9  -2   7         91.98         94.60         4.79 o                         
  -8  -2   7          0.02          1.65         1.23 o                         
  -7  -2   7          0.04         -0.59         1.01 o                         
  -6  -2   7        252.30        225.00         6.03 o                         
  -5  -2   7        399.81        384.93         5.31 o                         
  -4  -2   7         53.58         52.27         1.81 o                         
  -3  -2   7        545.67        549.89         6.53 o                         
  -2  -2   7        715.52        694.87         7.72 o                         
  -1  -2   7        178.08        181.77         5.46 o                         
   0  -2   7       1163.64       1266.73        18.52 o                         
   1  -2   7        197.06        159.31         5.98 o                         
   2  -2   7       1992.56       2182.40        19.29 o                         
   3  -2   7        499.44        519.75         7.68 o                         
   4  -2   7        693.58        698.73         9.53 o                         
   5  -2   7        180.00        153.94         5.48 o                         
   6  -2   7         14.49         10.74         2.08 o                         
   7  -2   7          0.03         -1.12         1.12 o                         
   8  -2   7        513.66        529.15        12.65 o                         
   9  -2   7        252.79        271.21         9.63 o                         
  10  -2   7         11.58          6.86         2.63 o                         
  11  -2   7         58.75         65.42         6.55 o                         
 -12  -1   7          0.12          3.90         3.66 o                         
 -11  -1   7        107.72        133.40        11.95 o                         
 -10  -1   7        220.26        229.48         6.50 o                         
  -9  -1   7        121.05        133.99         5.63 o                         
  -8  -1   7          1.67          1.98         1.61 o                         
  -7  -1   7         11.98         10.62         1.62 o                         
  -6  -1   7        124.77        101.23         2.80 o                         
  -5  -1   7          0.04          0.26         0.55 o                         
  -4  -1   7        267.14        213.19         4.58 o                         
  -3  -1   7         96.45         90.62         2.93 o                         
  -2  -1   7         10.86          8.02         0.91 o                         
  -1  -1   7          7.22          5.24         0.82 o                         
   0  -1   7        271.37        291.69         4.69 o                         
   1  -1   7       1484.96       1522.18        14.32 o                         
   2  -1   7          1.71          1.96         0.83 o                         
   3  -1   7        120.45        106.07         3.31 o                         
   4  -1   7        280.13        292.91         5.97 o                         
   5  -1   7       1124.65       1106.20        16.87 o                         
   6  -1   7          5.14          2.95         1.53 o                         
   7  -1   7         85.77         64.36         5.40 o                         
   8  -1   7        274.93        328.24        10.10 o                         
   9  -1   7        187.75        180.08         7.88 o                         
  10  -1   7          8.22          5.61         2.45 o                         
  11  -1   7         82.22        101.13        11.32 o                         
 -12   0   7         29.14         28.85         5.84 o                         
 -11   0   7        107.64        123.25         9.17 o                         
 -10   0   7         35.64         33.67         5.50 o                         
  -9   0   7        234.32        230.63        10.69 o                         
  -8   0   7         58.66         56.70         2.88 o                         
  -7   0   7       1091.57       1197.01        12.27 o                         
  -6   0   7        252.60        257.82         4.64 o                         
  -5   0   7          7.64         11.65         1.16 o                         
  -4   0   7        233.87        202.02         3.76 o                         
  -3   0   7         82.58        105.63         2.98 o                         
  -2   0   7        195.83        190.22         3.37 o                         
  -1   0   7         45.86         45.79         2.17 o                         
   0   0   7        908.20        950.73         9.79 o                         
   1   0   7        151.15        142.50         3.36 o                         
   2   0   7        246.49        245.63         5.24 o                         
   3   0   7        365.67        402.76        11.98 o                         
   4   0   7        841.62        906.32        11.75 o                         
   5   0   7         12.70         11.89         2.22 o                         
   6   0   7        410.60        383.56         9.92 o                         
   7   0   7         32.87         23.28         3.26 o                         
   8   0   7         45.66         39.44         4.44 o                         
   9   0   7         11.35         10.22         3.84 o                         
  10   0   7        174.07        199.62        14.73 o                         
 -12   1   7         15.08         16.36         4.76 o                         
 -11   1   7          2.24          3.41         2.67 o                         
 -10   1   7        269.43        296.96        12.65 o                         
  -9   1   7          0.74          2.45         1.88 o                         
  -8   1   7         28.87         22.20         2.40 o                         
  -7   1   7        773.26        809.00         9.31 o                         
  -6   1   7        213.12        229.20         6.52 o                         
  -5   1   7        408.90        418.81         6.83 o                         
  -4   1   7        111.87         96.58         2.48 o                         
  -3   1   7        153.18        156.31         3.11 o                         
  -2   1   7       3747.64       4207.24        40.22 o                         
  -1   1   7         78.55         61.89         3.00 o                         
   0   1   7        653.12        719.40         8.05 o                         
   1   1   7        125.45        110.59         3.03 o                         
   2   1   7          5.81          4.40         1.42 o                         
   3   1   7       2785.37       2927.45        32.67 o                         
   4   1   7       1117.73       1207.45        17.55 o                         
   5   1   7          4.47          5.57         1.82 o                         
   6   1   7        332.95        325.95         9.33 o                         
   7   1   7        143.53        136.89         9.62 o                         
   8   1   7         34.03         32.43         9.72 o                         
   9   1   7         67.45         60.19         7.44 o                         
  10   1   7          8.42         11.09         3.27 o                         
 -11   2   7          0.95         -2.08         2.08 o                         
 -10   2   7        337.93        332.34        12.89 o                         
  -9   2   7        430.81        371.54        10.34 o                         
  -8   2   7          8.13          9.55         3.78 o                         
  -7   2   7        134.72        107.70         2.93 o                         
  -6   2   7         43.58         35.82         2.00 o                         
  -5   2   7        225.26        231.46         4.12 o                         
  -4   2   7         61.93         50.95         2.26 o                         
  -3   2   7        352.84        356.92        11.49 o                         
  -2   2   7        419.65        426.26        19.32 o                         
  -1   2   7         25.46         30.82         2.75 o                         
   0   2   7         23.52         15.43         1.61 o                         
   1   2   7        108.72         99.23         3.00 o                         
   2   2   7         77.86         70.26         4.08 o                         
   3   2   7       1175.34       1185.45        14.09 o                         
   4   2   7          2.81          5.04         7.11 o                         
   5   2   7        428.61        393.74        10.07 o                         
   6   2   7        590.84        631.67        13.86 o                         
   7   2   7         60.41         57.95         5.46 o                         
   8   2   7         29.78         22.58         5.60 o                         
   9   2   7          0.09          1.25         3.16 o                         
 -10   3   7        164.98        154.47         8.59 o                         
  -9   3   7        369.32        379.55        13.14 o                         
  -8   3   7         59.89         38.29         4.86 o                         
  -7   3   7         40.17         35.22         2.56 o                         
  -6   3   7         93.97         74.22         3.20 o                         
  -5   3   7         26.56         32.56         3.99 o                         
  -4   3   7        246.29        216.36         5.77 o                         
  -3   3   7          0.07         -0.65         0.75 o                         
  -2   3   7        103.24        101.50         4.24 o                         
  -1   3   7          3.36          2.93         1.51 o                         
   0   3   7       1019.00       1101.86        13.69 o                         
   1   3   7          2.28          1.12         0.77 o                         
   2   3   7        151.70        147.45         4.27 o                         
   3   3   7          0.65          1.01         1.18 o                         
   4   3   7          2.67          2.16         1.54 o                         
   5   3   7          1.72          0.89         1.46 o                         
   6   3   7        189.88        183.37         7.49 o                         
   7   3   7        374.60        390.44        11.60 o                         
   8   3   7        446.20        498.03        13.95 o                         
   9   3   7         63.19         61.46         8.96 o                         
 -10   4   7         60.77         56.33         6.65 o                         
  -9   4   7        160.79        158.11         8.94 o                         
  -8   4   7         23.50         22.62         2.08 o                         
  -7   4   7         50.14         46.37         3.11 o                         
  -6   4   7         58.02         51.22         3.18 o                         
  -5   4   7          0.04          0.29         0.92 o                         
  -4   4   7        310.92        292.73         7.26 o                         
  -3   4   7        127.68        112.88         5.26 o                         
  -2   4   7        858.67        914.55        14.68 o                         
  -1   4   7          0.10          0.74         1.64 o                         
   0   4   7          0.17          0.95         0.78 o                         
   1   4   7        173.90        159.45         5.74 o                         
   2   4   7        360.95        380.62         7.40 o                         
   3   4   7         13.66         17.85         2.55 o                         
   4   4   7         81.95         76.66         5.30 o                         
   5   4   7          0.03         -1.29         1.29 o                         
   6   4   7         55.38         60.48         5.39 o                         
   7   4   7          2.78         -1.00         4.03 o                         
   8   4   7        170.92        178.96        12.88 o                         
 -11   5   7         28.55         17.83         4.56 o                         
 -10   5   7        210.16        202.78        10.89 o                         
  -9   5   7        614.21        667.36        19.69 o                         
  -8   5   7        239.75        251.51         6.33 o                         
  -7   5   7          0.72         -0.02         1.59 o                         
  -6   5   7        259.83        273.88         7.17 o                         
  -5   5   7         37.92         34.05         7.87 o                         
  -4   5   7          0.02         -0.96         0.96 o                         
  -3   5   7        120.95        112.73         8.52 o                         
  -2   5   7        834.19        899.55        17.22 o                         
  -1   5   7         76.50         62.10         4.63 o                         
   0   5   7        793.05        855.21        15.60 o                         
   1   5   7         63.34         62.23         4.97 o                         
   2   5   7          0.08         -1.44         1.44 o                         
   3   5   7         68.44         47.80         7.94 o                         
   4   5   7          6.04          9.11         2.27 o                         
   5   5   7         11.26          8.64         2.53 o                         
   6   5   7         90.46         99.87         7.18 o                         
   7   5   7         73.19         72.66         9.73 o                         
 -12   6   7         76.32        101.23         9.98 o                         
 -11   6   7        233.03        249.27        13.06 o                         
 -10   6   7         13.23         14.37         4.11 o                         
  -9   6   7        279.72        282.07        12.90 o                         
  -8   6   7        167.98        167.91         5.64 o                         
  -7   6   7          3.65          2.36         1.36 o                         
  -6   6   7       1627.89       1712.82        37.70 o                         
  -5   6   7        530.92        533.15        11.22 o                         
  -4   6   7        561.59        601.99        12.23 o                         
  -3   6   7        386.04        392.77         9.90 o                         
  -2   6   7       1204.01       1265.62        19.81 o                         
  -1   6   7          1.31          0.63         1.36 o                         
   0   6   7        144.22        166.38         6.90 o                         
   1   6   7        507.08        491.14        17.56 o                         
   2   6   7          0.56         -0.47         2.21 o                         
   3   6   7          6.16          0.26         2.53 o                         
   4   6   7         17.34         19.95         5.11 o                         
   5   6   7         37.50         33.20         6.45 o                         
   6   6   7          0.02          2.91         3.50 o                         
 -12   7   7          9.50          5.37         3.82 o                         
 -11   7   7          2.72          1.74         3.13 o                         
 -10   7   7          8.36          7.90         3.70 o                         
  -9   7   7         51.65         47.58         6.80 o                         
  -8   7   7         21.00         15.61         2.40 o                         
  -7   7   7        118.68        107.41         5.40 o                         
  -6   7   7          2.37          0.77         1.49 o                         
  -5   7   7        636.25        616.13        12.85 o                         
  -4   7   7          9.30          8.59         2.17 o                         
  -3   7   7        329.12        333.94         9.82 o                         
  -2   7   7         35.98         28.53         3.56 o                         
  -1   7   7         79.76         62.35         5.10 o                         
   0   7   7          1.27          1.92         1.75 o                         
   1   7   7         71.29         66.67         8.02 o                         
   2   7   7         11.18         20.15         4.94 o                         
   3   7   7         37.17         25.04         5.55 o                         
   4   7   7        219.07        217.75        13.13 o                         
   5   7   7         73.97         86.05        10.46 o                         
 -12   8   7         18.10         15.58         4.82 o                         
 -11   8   7        126.51        113.41        11.34 o                         
 -10   8   7         47.97         49.51         7.42 o                         
  -9   8   7        119.50        131.95         9.86 o                         
  -8   8   7         16.71         13.92         4.19 o                         
  -7   8   7         20.72         16.95         2.88 o                         
  -6   8   7          6.62          5.13         1.94 o                         
  -5   8   7          0.11         -1.41         1.41 o                         
  -4   8   7        205.36        199.64        12.96 o                         
  -3   8   7         38.74         43.18         4.57 o                         
  -2   8   7        345.75        358.44        10.75 o                         
  -1   8   7         69.70         75.28         7.59 o                         
   0   8   7          5.63          7.39         3.26 o                         
   1   8   7         87.09        101.30        10.36 o                         
   2   8   7          1.80          0.25         2.89 o                         
   3   8   7          2.24          2.12         3.21 o                         
   4   8   7        100.64        105.54        11.58 o                         
 -11   9   7        295.98        333.68        16.90 o                         
 -10   9   7          6.48          7.23         4.28 o                         
  -9   9   7         60.91         65.11         8.85 o                         
  -8   9   7         44.16         56.46         8.14 o                         
  -7   9   7         10.42          9.13         4.21 o                         
  -6   9   7         11.72          6.71         2.54 o                         
  -5   9   7         62.68         64.32         5.54 o                         
  -4   9   7         59.68         50.38         6.98 o                         
  -3   9   7         10.02          4.29         2.09 o                         
  -2   9   7          3.89          7.73         3.55 o                         
  -1   9   7          5.27          5.72         4.02 o                         
   0   9   7        123.14        119.51        11.62 o                         
   1   9   7        119.98        151.78        11.33 o                         
   2   9   7          4.91          0.45         3.42 o                         
 -10  10   7        200.16        239.60        14.69 o                         
  -9  10   7         78.47         86.90        10.73 o                         
  -8  10   7         16.48         23.86         5.53 o                         
  -7  10   7         38.12         42.26         7.33 o                         
  -6  10   7         12.55         11.64         4.46 o                         
  -5  10   7         42.38         43.56         7.32 o                         
  -4  10   7        252.78        271.68        14.73 o                         
  -3  10   7          1.90          2.36         2.79 o                         
  -2  10   7        103.49         96.76        10.75 o                         
  -1  10   7         37.01         32.05         6.71 o                         
   0  10   7          0.03         -2.74         2.74 o                         
  -8  11   7        228.61        249.81        15.31 o                         
  -7  11   7         40.34         42.44         7.72 o                         
  -6  11   7        162.59        189.43        13.43 o                         
  -5  11   7          0.18         -2.73         2.73 o                         
  -4  11   7        117.81        134.60        13.27 o                         
  -3  11   7        256.66        305.73        16.25 o                         
  -2  11   7         17.24         21.05         6.25 o                         
   5 -15   8        113.81        106.29        12.03 o                         
   6 -15   8          0.19          3.03         3.93 o                         
   1 -14   8         57.79         72.20        10.13 o                         
   2 -14   8          0.84         -2.73         2.73 o                         
   3 -14   8        102.06         84.41        10.56 o                         
   4 -14   8          0.53         -1.34         3.06 o                         
   5 -14   8         68.33         66.49         9.39 o                         
   6 -14   8        128.31        135.19        12.87 o                         
   7 -14   8         13.81         16.23         3.51 o                         
   8 -14   8         11.26          9.92         4.07 o                         
   9 -14   8          1.12          5.11         2.76 o                         
  -1 -13   8         72.09         79.62        10.23 o                         
   0 -13   8        230.10        233.32        14.28 o                         
   1 -13   8        258.11        274.95        15.10 o                         
   2 -13   8          1.30          6.76         3.82 o                         
   3 -13   8        222.22        223.61        13.78 o                         
   4 -13   8         54.51         70.45         9.33 o                         
   5 -13   8        237.39        252.63        14.23 o                         
   6 -13   8        157.45        168.61         8.42 o                         
   7 -13   8          2.20          1.77         2.31 o                         
   8 -13   8         55.76         54.71         5.78 o                         
   9 -13   8         68.95         81.86         7.13 o                         
  10 -13   8         59.45         55.39         6.04 o                         
  -3 -12   8        140.64        128.27        13.22 o                         
  -2 -12   8          8.41         -0.16         3.31 o                         
  -1 -12   8         51.24         59.47         8.47 o                         
   0 -12   8        110.62        104.14        11.06 o                         
   1 -12   8         84.54         82.45         9.38 o                         
   2 -12   8        154.62        167.33        11.12 o                         
   3 -12   8        642.98        679.77        22.61 o                         
   4 -12   8         65.44         39.22         6.73 o                         
   5 -12   8         15.53         16.81         3.19 o                         
   6 -12   8        472.92        505.48        13.07 o                         
   7 -12   8         21.22         15.25         3.28 o                         
   8 -12   8        103.92        101.21         7.44 o                         
   9 -12   8        137.37        126.32        12.88 o                         
  10 -12   8         45.65         51.89         7.51 o                         
  11 -12   8         15.81         14.69         3.77 o                         
  -4 -11   8          3.81         -0.26         2.24 o                         
  -3 -11   8          2.92          4.41         2.33 o                         
  -2 -11   8          0.63          5.45         3.58 o                         
  -1 -11   8         67.66         59.12         8.22 o                         
   0 -11   8        643.83        649.40        21.58 o                         
   1 -11   8          8.46          4.41         3.15 o                         
   2 -11   8          1.10         -1.34         2.12 o                         
   3 -11   8        861.91        882.39        24.92 o                         
   4 -11   8          4.11          7.14         2.05 o                         
   5 -11   8          6.83         -0.46         3.48 o                         
   6 -11   8        172.84        182.77         7.55 o                         
   7 -11   8        124.86        127.43        14.89 o                         
   8 -11   8        228.82        225.50         9.73 o                         
   9 -11   8        328.23        327.84        20.99 o                         
  10 -11   8         35.87         24.22         8.27 o                         
  11 -11   8         21.35         17.14         3.84 o                         
  -5 -10   8         39.99         42.57         5.03 o                         
  -4 -10   8         55.77         63.61         5.95 o                         
  -3 -10   8         76.82         79.84        15.34 o                         
  -2 -10   8        722.18        779.18        16.75 o                         
  -1 -10   8        153.35        144.25         6.90 o                         
   0 -10   8        637.70        649.47        14.85 o                         
   1 -10   8          0.10          3.73         2.35 o                         
   2 -10   8        881.70        860.08        23.38 o                         
   3 -10   8        558.14        564.96        11.82 o                         
   4 -10   8         27.93         22.63         4.29 o                         
   5 -10   8          0.74          0.49         1.46 o                         
   6 -10   8        254.67        237.25        14.47 o                         
   7 -10   8         33.94         38.41         4.38 o                         
   8 -10   8         27.30         22.83         3.44 o                         
   9 -10   8        117.20        129.42         7.47 o                         
  10 -10   8        596.60        635.52        21.22 o                         
  11 -10   8          1.95          0.02         2.61 o                         
  12 -10   8          0.24          2.73         2.50 o                         
  -6  -9   8         58.75         67.43         6.28 o                         
  -5  -9   8        419.81        412.53        12.28 o                         
  -4  -9   8          2.94          2.53         1.81 o                         
  -3  -9   8         24.12         16.78         2.88 o                         
  -2  -9   8        105.86        114.50         5.93 o                         
  -1  -9   8         71.11         83.00         5.90 o                         
   0  -9   8         95.69         79.92         6.26 o                         
   1  -9   8        494.16        486.35        11.61 o                         
   2  -9   8       1996.44       2033.29        24.87 o                         
   3  -9   8        517.46        531.02        11.02 o                         
   4  -9   8         57.59         58.19         4.48 o                         
   5  -9   8         74.65         85.25        10.50 o                         
   6  -9   8          0.56          0.44         1.32 o                         
   7  -9   8         20.51         11.24         3.58 o                         
   8  -9   8          1.56         -1.76         1.76 o                         
   9  -9   8        122.94        126.18        10.00 o                         
  10  -9   8          0.18          2.05         2.42 o                         
  11  -9   8          0.00         -2.61         2.61 o                         
  12  -9   8        113.58        119.45         8.96 o                         
  -7  -8   8         64.13         75.34         6.55 o                         
  -6  -8   8        120.52        145.76        12.03 o                         
  -5  -8   8        175.79        154.34        17.07 o                         
  -4  -8   8        165.83        141.21         8.46 o                         
  -3  -8   8        147.75        129.15         6.13 o                         
  -2  -8   8       1549.77       1506.94        22.49 o                         
  -1  -8   8        122.26        106.51         5.25 o                         
   0  -8   8          1.47         -1.04         1.04 o                         
   1  -8   8       1126.78       1128.40        13.29 o                         
   2  -8   8          7.10          7.59         1.81 o                         
   3  -8   8        600.42        593.85        11.27 o                         
   4  -8   8          4.92          6.46         1.63 o                         
   5  -8   8         58.59         57.17         4.41 o                         
   6  -8   8          0.99          1.23         1.56 o                         
   7  -8   8        266.11        256.58        11.45 o                         
   8  -8   8        286.40        311.42        10.15 o                         
   9  -8   8         46.54         51.18         4.97 o                         
  10  -8   8         26.20         21.42         3.62 o                         
  11  -8   8          2.01         -0.12         4.13 o                         
  12  -8   8          9.29          2.43         2.71 o                         
  -8  -7   8         71.92         74.88         6.28 o                         
  -7  -7   8         40.82         30.48         4.11 o                         
  -6  -7   8        190.36        198.37        11.42 o                         
  -5  -7   8         76.22         56.06         5.44 o                         
  -4  -7   8         34.43         23.97         3.16 o                         
  -3  -7   8          1.24         -0.83         1.10 o                         
  -2  -7   8        291.37        292.34         8.31 o                         
  -1  -7   8         16.30          7.76         1.86 o                         
   0  -7   8        978.40        984.41        11.41 o                         
   1  -7   8        862.11        799.28        15.84 o                         
   2  -7   8          7.58          4.10         1.10 o                         
   3  -7   8         75.68         52.14         3.10 o                         
   4  -7   8        810.42        786.28        13.51 o                         
   5  -7   8          7.34         11.72         2.14 o                         
   6  -7   8        322.38        324.88         9.49 o                         
   7  -7   8         63.77         65.51         5.04 o                         
   8  -7   8        294.55        303.79         9.50 o                         
   9  -7   8          8.18          6.72         2.15 o                         
  10  -7   8         26.04         18.97         6.26 o                         
  11  -7   8          6.37          6.09         2.65 o                         
  12  -7   8         11.07          4.74         2.83 o                         
  -9  -6   8          9.00          7.36         2.56 o                         
  -8  -6   8          7.16          4.65         4.21 o                         
  -7  -6   8        124.84        107.95         6.16 o                         
  -6  -6   8          5.64          4.85         1.76 o                         
  -5  -6   8         43.10         31.49         3.44 o                         
  -4  -6   8          0.88          0.33         1.19 o                         
  -3  -6   8        254.06        258.36         8.40 o                         
  -2  -6   8        138.66        130.53        15.47 o                         
  -1  -6   8         11.52          8.02         1.75 o                         
   0  -6   8        143.08        138.21         3.55 o                         
   1  -6   8       1034.98       1025.26        11.79 o                         
   2  -6   8        221.50        200.32         4.71 o                         
   3  -6   8         63.11         63.29         2.94 o                         
   4  -6   8         33.69         29.87         2.38 o                         
   5  -6   8         55.52         55.12         4.09 o                         
   6  -6   8         39.76         36.41         3.55 o                         
   7  -6   8          0.79          2.84         1.57 o                         
   8  -6   8         17.03         10.64         2.55 o                         
   9  -6   8          2.10          6.60         2.87 o                         
  10  -6   8         34.01         22.47         3.62 o                         
  11  -6   8         52.10         68.55         6.24 o                         
  12  -6   8        198.96        204.43         9.78 o                         
  -9  -5   8          6.91          4.34         1.98 o                         
  -8  -5   8        118.51        121.02         6.28 o                         
  -7  -5   8          5.22          2.56         1.97 o                         
  -6  -5   8        113.70        101.60         5.00 o                         
  -5  -5   8         54.07         44.32         6.91 o                         
  -4  -5   8        578.63        636.87        12.07 o                         
  -3  -5   8        176.47        143.89         5.34 o                         
  -2  -5   8        208.70        193.96         6.00 o                         
  -1  -5   8         12.12          6.38         1.01 o                         
   0  -5   8         51.68         55.83         2.34 o                         
   1  -5   8        285.14        249.04         5.02 o                         
   2  -5   8          8.11          8.79         1.32 o                         
   3  -5   8        506.55        563.25         8.50 o                         
   4  -5   8         92.37         89.47         5.52 o                         
   5  -5   8        170.71        155.71         5.67 o                         
   6  -5   8         30.53         30.33         3.31 o                         
   7  -5   8        505.89        509.17        18.26 o                         
   8  -5   8        189.90        171.30        12.84 o                         
   9  -5   8          2.73          5.32         2.19 o                         
  10  -5   8        167.24        145.77        14.39 o                         
  11  -5   8        117.01        138.06         8.14 o                         
  12  -5   8          3.30          3.50         2.91 o                         
 -10  -4   8          4.97          6.12         2.26 o                         
  -9  -4   8         43.38         40.14         5.00 o                         
  -8  -4   8         15.74         17.64         3.89 o                         
  -7  -4   8         16.82         15.78         2.33 o                         
  -6  -4   8         17.61         13.75         2.23 o                         
  -5  -4   8        317.97        291.62         7.69 o                         
  -4  -4   8        114.98        105.99         8.22 o                         
  -3  -4   8        734.31        751.65        12.33 o                         
  -2  -4   8       1188.16       1313.70        19.91 o                         
  -1  -4   8       1177.50       1163.72        14.29 o                         
   0  -4   8         53.85         72.82         3.49 o                         
   1  -4   8        151.52        166.05         3.96 o                         
   2  -4   8        234.06        220.40         6.80 o                         
   3  -4   8         48.01         49.14         2.85 o                         
   4  -4   8         18.62         18.52         1.85 o                         
   5  -4   8          7.73          2.90         1.40 o                         
   6  -4   8        175.46        169.86         6.27 o                         
   7  -4   8         58.32         51.32         4.42 o                         
   8  -4   8        480.15        476.37        12.03 o                         
   9  -4   8         63.38         65.94         5.64 o                         
  10  -4   8          2.16          0.04         1.82 o                         
  11  -4   8        429.49        518.12        16.80 o                         
  12  -4   8          0.82         -2.52         2.52 o                         
 -11  -3   8        101.18        114.27         7.60 o                         
 -10  -3   8          2.67          4.27         3.60 o                         
  -9  -3   8          2.43          2.60         1.54 o                         
  -8  -3   8         28.06         32.09         8.49 o                         
  -7  -3   8        164.87        180.00         6.44 o                         
  -6  -3   8        283.28        310.42         7.80 o                         
  -5  -3   8         78.93         79.02         7.88 o                         
  -4  -3   8       3347.92       3329.39        40.45 o                         
  -3  -3   8        168.01        161.57         3.13 o                         
  -2  -3   8          9.78          6.33         0.90 o                         
  -1  -3   8       2136.44       2344.18        19.89 o                         
   0  -3   8        414.51        395.50         7.51 o                         
   1  -3   8        165.15        165.79         3.89 o                         
   2  -3   8        884.40        866.33        11.07 o                         
   3  -3   8         93.11         91.81         3.23 o                         
   4  -3   8        204.15        191.52         4.97 o                         
   5  -3   8         22.28         15.54         2.29 o                         
   6  -3   8        286.63        246.38         7.69 o                         
   7  -3   8          3.60         -1.44         1.44 o                         
   8  -3   8         63.21         65.39         5.33 o                         
   9  -3   8         20.36         20.54         3.44 o                         
  10  -3   8         99.49         92.39         7.22 o                         
  11  -3   8        127.65        147.88         9.56 o                         
 -11  -2   8         23.91         19.16         4.36 o                         
 -10  -2   8         55.11         54.73         6.73 o                         
  -9  -2   8         98.41         96.33         9.16 o                         
  -8  -2   8         59.53         61.22         3.74 o                         
  -7  -2   8        216.98        214.26         6.24 o                         
  -6  -2   8          0.19         -0.61         0.87 o                         
  -5  -2   8       1249.46       1200.19        15.92 o                         
  -4  -2   8        721.57        711.26         8.15 o                         
  -3  -2   8        212.22        218.69         4.03 o                         
  -2  -2   8       1392.70       1465.57        13.71 o                         
  -1  -2   8        864.73        808.72        10.16 o                         
   0  -2   8        198.00        180.49         3.86 o                         
   1  -2   8          0.01         -0.51         0.69 o                         
   2  -2   8         54.93         55.21         2.62 o                         
   3  -2   8        111.00         83.61         3.11 o                         
   4  -2   8        366.37        342.21         6.64 o                         
   5  -2   8         77.77         75.23         4.34 o                         
   6  -2   8        835.11        845.79        15.24 o                         
   7  -2   8         76.14         85.81         5.82 o                         
   8  -2   8         35.35         19.39         5.58 o                         
   9  -2   8        228.75        270.35         9.78 o                         
  10  -2   8          2.55          5.43         2.52 o                         
  11  -2   8         57.77         53.61         5.95 o                         
 -11  -1   8        303.95        317.71        14.79 o                         
 -10  -1   8         38.30         37.01         3.10 o                         
  -9  -1   8         52.16         41.29         3.22 o                         
  -8  -1   8         16.88         17.48         2.11 o                         
  -7  -1   8        719.40        745.40        11.84 o                         
  -6  -1   8         66.71         59.54         3.22 o                         
  -5  -1   8        347.40        340.55         5.40 o                         
  -4  -1   8         65.90         63.79         2.21 o                         
  -3  -1   8        748.93        804.22         8.90 o                         
  -2  -1   8        131.34        111.66         5.39 o                         
  -1  -1   8        952.20        922.54         9.86 o                         
   0  -1   8        311.25        320.75         5.57 o                         
   1  -1   8          0.03          2.02         0.78 o                         
   2  -1   8        747.76        769.67         9.75 o                         
   3  -1   8       1961.26       1988.86        19.31 o                         
   4  -1   8         64.83         71.64         3.47 o                         
   5  -1   8        183.90        158.89         7.61 o                         
   6  -1   8       1028.31       1042.88        17.51 o                         
   7  -1   8         15.47         11.77         3.94 o                         
   8  -1   8        229.86        214.53         8.36 o                         
   9  -1   8        123.78        142.01         7.30 o                         
  10  -1   8         30.07         26.63         4.31 o                         
 -12   0   8         17.19         22.91         5.49 o                         
 -11   0   8          0.00          3.84         2.78 o                         
 -10   0   8        222.55        236.83        11.63 o                         
  -9   0   8        667.84        685.89        11.00 o                         
  -8   0   8         84.61         82.22         3.45 o                         
  -7   0   8         48.27         39.21         2.77 o                         
  -6   0   8        488.16        436.42         6.86 o                         
  -5   0   8         37.44         34.25         2.00 o                         
  -4   0   8          6.12          4.60         0.88 o                         
  -3   0   8        191.39        173.45         3.49 o                         
  -2   0   8         16.86         16.06         1.69 o                         
  -1   0   8        211.61        187.42         3.54 o                         
   0   0   8        142.78        143.54         3.67 o                         
   1   0   8         56.44         57.82         3.38 o                         
   2   0   8         12.85         14.13         1.54 o                         
   3   0   8        237.06        200.90         4.96 o                         
   4   0   8        736.34        795.33        13.62 o                         
   5   0   8       1534.75       1591.23        29.26 o                         
   6   0   8         64.06         83.31         5.68 o                         
   7   0   8          1.21          1.38         2.05 o                         
   8   0   8        152.36        154.14         7.35 o                         
   9   0   8         14.42          8.09         4.31 o                         
  10   0   8          0.06          3.04         4.24 o                         
 -10   1   8         23.80         16.61         4.04 o                         
  -9   1   8        455.81        484.46        15.09 o                         
  -8   1   8         31.15         26.77         2.22 o                         
  -7   1   8        104.15         91.67         2.89 o                         
  -6   1   8        307.43        296.94         5.16 o                         
  -5   1   8         45.72         38.54         2.07 o                         
  -4   1   8         97.89         98.72         2.57 o                         
  -3   1   8       1074.44       1046.03        14.39 o                         
  -2   1   8        345.74        364.63         7.73 o                         
  -1   1   8       1582.04       1674.58        20.64 o                         
   0   1   8        243.22        224.02         4.19 o                         
   1   1   8        525.62        540.96         8.70 o                         
   2   1   8        240.21        265.07         6.23 o                         
   3   1   8         21.32         18.96         2.04 o                         
   4   1   8       2607.30       2732.13        31.53 o                         
   5   1   8        860.53        855.55        15.47 o                         
   6   1   8        707.19        771.91        15.39 o                         
   7   1   8         91.07         78.61         6.04 o                         
   8   1   8          0.89          2.50         3.18 o                         
   9   1   8         25.42         34.84         7.34 o                         
  -8   2   8        261.69        202.09         8.95 o                         
  -7   2   8         91.64         67.52         4.24 o                         
  -6   2   8        417.77        401.72         7.80 o                         
  -5   2   8         24.64         19.32         2.09 o                         
  -4   2   8         22.57         19.14         2.09 o                         
  -3   2   8        138.60        105.06         4.13 o                         
  -2   2   8        483.30        527.13        15.82 o                         
  -1   2   8          0.17         -0.30         0.83 o                         
   0   2   8        122.62        112.26         4.28 o                         
   1   2   8        286.78        278.74         5.37 o                         
   2   2   8          0.91          2.64         0.93 o                         
   3   2   8         19.46         17.60         2.93 o                         
   4   2   8       1068.01       1097.81        23.46 o                         
   5   2   8        359.92        354.27         9.73 o                         
   6   2   8         43.99         26.66         3.61 o                         
   7   2   8        206.80        205.81        10.88 o                         
   8   2   8        349.22        334.01        11.29 o                         
   9   2   8        114.29        112.07         8.33 o                         
  -9   3   8        519.51        513.61        15.80 o                         
  -8   3   8        121.79        108.09         6.93 o                         
  -7   3   8        174.52        164.01         4.95 o                         
  -6   3   8        528.85        565.54        10.05 o                         
  -5   3   8         35.48         34.70         2.92 o                         
  -4   3   8          7.38          8.01         1.65 o                         
  -3   3   8        342.72        312.07        11.66 o                         
  -2   3   8        235.50        237.29         6.84 o                         
  -1   3   8          0.45          2.41         1.51 o                         
   0   3   8        351.12        366.98         9.13 o                         
   1   3   8        471.65        453.60         7.38 o                         
   2   3   8         24.69         23.66         2.35 o                         
   3   3   8        160.42        143.51         5.54 o                         
   4   3   8         56.25         55.60         4.49 o                         
   5   3   8         54.66         47.14         6.16 o                         
   6   3   8        112.58         89.48         6.39 o                         
   7   3   8        187.14        200.63        15.33 o                         
   8   3   8          0.24         -2.01         2.01 o                         
 -10   4   8         96.88         93.78         8.55 o                         
  -9   4   8         89.54        100.02         7.40 o                         
  -8   4   8         43.19         38.72         2.97 o                         
  -7   4   8         34.28         29.75         5.47 o                         
  -6   4   8        198.43        189.01         5.83 o                         
  -5   4   8        116.44        111.05         4.61 o                         
  -4   4   8         19.03         18.91         2.40 o                         
  -3   4   8        165.82        170.37         5.95 o                         
  -2   4   8         40.79         27.81         3.07 o                         
  -1   4   8         64.52         54.82         4.24 o                         
   0   4   8        348.95        320.77        10.79 o                         
   1   4   8        163.75        150.88         6.27 o                         
   2   4   8         33.39         20.24         4.26 o                         
   3   4   8          7.06          9.45         3.36 o                         
   4   4   8         39.69         41.90         6.58 o                         
   5   4   8         49.66         42.98         6.92 o                         
   6   4   8         11.34          5.12         3.82 o                         
   7   4   8         96.36         97.84        11.21 o                         
 -11   5   8        306.09        319.25        14.38 o                         
 -10   5   8          5.40          3.14         2.86 o                         
  -9   5   8         34.98         35.43         5.38 o                         
  -8   5   8         89.00         93.42         5.51 o                         
  -7   5   8         56.51         43.67         4.69 o                         
  -6   5   8         25.09         15.58         2.35 o                         
  -5   5   8        120.07        103.65         6.18 o                         
  -4   5   8         81.99         68.30         6.66 o                         
  -3   5   8         12.15          7.63         1.84 o                         
  -2   5   8        115.71         98.11         5.05 o                         
  -1   5   8        827.31        805.96        24.80 o                         
   0   5   8         34.10         22.61         3.13 o                         
   1   5   8        125.30        102.29         7.11 o                         
   2   5   8         48.00         55.43         7.35 o                         
   3   5   8        104.14         89.69         9.32 o                         
   4   5   8         38.32         42.99         7.11 o                         
   5   5   8          2.92          0.22         3.22 o                         
   6   5   8         23.63         35.70         7.19 o                         
 -11   6   8        270.84        311.77        14.65 o                         
 -10   6   8         67.73         72.72         8.43 o                         
  -9   6   8         26.05         25.74         3.22 o                         
  -8   6   8         69.34         65.62         4.07 o                         
  -7   6   8         26.27         22.76         2.86 o                         
  -6   6   8          1.47          3.91         2.34 o                         
  -5   6   8       1635.56       1735.23        42.73 o                         
  -4   6   8        290.55        291.96         8.61 o                         
  -3   6   8         88.98         69.51        12.31 o                         
  -2   6   8          0.09         -0.20         1.35 o                         
  -1   6   8        284.73        271.91         8.92 o                         
   0   6   8          0.80          1.76         1.56 o                         
   1   6   8        341.08        300.18        14.26 o                         
   2   6   8        481.73        471.45        18.16 o                         
   3   6   8         20.03         16.95         5.01 o                         
   4   6   8        133.75        142.09        10.71 o                         
   5   6   8         44.02         39.22         7.03 o                         
 -12   7   8          4.80          9.67         4.88 o                         
 -11   7   8        150.61        155.05        10.98 o                         
 -10   7   8         29.88         41.76         6.48 o                         
  -9   7   8         22.29         17.89         4.76 o                         
  -8   7   8         63.50         60.97         9.11 o                         
  -7   7   8          2.91          2.76         2.38 o                         
  -6   7   8          0.19          0.97         1.36 o                         
  -5   7   8          3.66          0.43         1.97 o                         
  -4   7   8       1189.99       1339.83        21.44 o                         
  -3   7   8         69.41         67.03         5.50 o                         
  -2   7   8         76.02         69.03         5.67 o                         
  -1   7   8        106.95        114.99         6.63 o                         
   0   7   8          7.40         -0.90         2.10 o                         
   1   7   8         10.60          5.36         3.51 o                         
   2   7   8        248.26        254.40        13.87 o                         
   3   7   8        117.76        107.63        11.37 o                         
   4   7   8         40.34         48.72         7.80 o                         
 -11   8   8          5.54         12.64         4.25 o                         
 -10   8   8         68.52         61.15         8.27 o                         
  -9   8   8          3.06          3.54         3.49 o                         
  -8   8   8         86.47         84.34         5.27 o                         
  -7   8   8         21.31         22.15         3.28 o                         
  -6   8   8         98.23         97.12         5.91 o                         
  -5   8   8         51.43         51.68         4.83 o                         
  -4   8   8        145.64        150.25         7.00 o                         
  -3   8   8         36.51         38.29         4.35 o                         
  -2   8   8         79.07         76.48         6.21 o                         
  -1   8   8        139.88        151.43         7.52 o                         
   0   8   8         55.95         62.01         8.28 o                         
   1   8   8         35.98         38.67         6.86 o                         
   2   8   8        129.41        150.20        11.37 o                         
   3   8   8         39.26         31.88         6.93 o                         
 -10   9   8         63.26         66.82         8.99 o                         
  -9   9   8        114.33        112.91        11.67 o                         
  -8   9   8         92.94         78.30         9.78 o                         
  -7   9   8        101.42        111.51        11.25 o                         
  -6   9   8         44.85         57.41         5.37 o                         
  -5   9   8        133.40        146.55         7.31 o                         
  -4   9   8        108.57        122.30         7.19 o                         
  -3   9   8         11.37          9.33         2.89 o                         
  -2   9   8         49.16         48.79         5.79 o                         
  -1   9   8         12.50         19.94         5.40 o                         
   0   9   8          6.58          7.72         3.97 o                         
   1   9   8         25.80         24.85         6.26 o                         
  -9  10   8         37.40         39.69         7.69 o                         
  -8  10   8         13.50          5.91         3.67 o                         
  -7  10   8        134.21        116.68        12.06 o                         
  -6  10   8        365.31        472.34        20.43 o                         
  -5  10   8          0.02         -1.48         2.71 o                         
  -4  10   8         23.27         13.45         6.24 o                         
  -3  10   8          1.78         -1.71         1.99 o                         
  -2  10   8         99.32        105.77        11.68 o                         
  -1  10   8        149.96        156.26        14.24 o                         
  -6  11   8        127.55        136.38        14.09 o                         
  -5  11   8          0.59          1.37         4.04 o                         
   1 -14   9        163.51        173.99        13.04 o                         
   2 -14   9          1.29          2.22         4.01 o                         
   3 -14   9        346.15        390.78        18.70 o                         
   4 -14   9          9.61          6.67         4.23 o                         
   5 -14   9          2.56          3.36         3.56 o                         
   6 -14   9          0.86          3.07         3.53 o                         
   7 -14   9         93.68        119.95        16.21 o                         
   8 -14   9         99.12        129.97        11.24 o                         
  -1 -13   9          3.35         -1.86         3.36 o                         
   0 -13   9          0.97         -2.65         2.65 o                         
   1 -13   9         12.27         18.15         4.99 o                         
   2 -13   9         14.58         15.21         4.94 o                         
   3 -13   9          0.20         -2.63         2.63 o                         
   4 -13   9        151.37        145.22        13.04 o                         
   5 -13   9          1.68          4.82         3.66 o                         
   6 -13   9        202.73        214.35        12.72 o                         
   7 -13   9        255.57        279.92        14.38 o                         
   8 -13   9         11.11          6.18         5.85 o                         
   9 -13   9        112.23        100.90         7.80 o                         
  10 -13   9        101.93        114.20         8.52 o                         
  -3 -12   9        214.30        234.22        15.07 o                         
  -2 -12   9         49.63         61.14         9.01 o                         
  -1 -12   9         20.97         15.49         4.98 o                         
   0 -12   9        257.37        286.18        15.09 o                         
   1 -12   9        382.79        381.89        17.18 o                         
   2 -12   9         96.93         71.36         9.02 o                         
   3 -12   9         93.99         86.59         9.46 o                         
   4 -12   9        336.87        385.49        17.09 o                         
   5 -12   9         13.51         10.25         2.75 o                         
   6 -12   9         50.84         40.08         4.63 o                         
   7 -12   9        169.25        176.44         8.03 o                         
   8 -12   9          7.61         11.51         3.91 o                         
   9 -12   9          1.88          1.13         2.18 o                         
  10 -12   9         94.74         96.97        25.61 o                         
  11 -12   9         13.45         17.82         4.00 o                         
  -4 -11   9         10.19         12.74         3.35 o                         
  -3 -11   9        520.10        533.80        14.68 o                         
  -2 -11   9        348.92        341.28        16.34 o                         
  -1 -11   9          1.44          0.69         2.55 o                         
   0 -11   9         20.26         22.21         5.26 o                         
   1 -11   9          8.27          6.11         3.24 o                         
   2 -11   9          0.03          4.01         2.45 o                         
   3 -11   9         51.27         61.50         7.54 o                         
   4 -11   9        350.54        358.17         9.94 o                         
   5 -11   9         77.51         66.00         5.33 o                         
   6 -11   9         73.05         84.89         6.13 o                         
   7 -11   9        257.91        259.30        10.51 o                         
   8 -11   9         72.75         75.32         8.94 o                         
   9 -11   9          0.85          3.64         2.99 o                         
  10 -11   9         85.34         95.99         7.44 o                         
  11 -11   9        242.74        220.85         9.90 o                         
  -5 -10   9         11.01         15.35         3.16 o                         
  -4 -10   9        345.80        339.64        20.78 o                         
  -3 -10   9          0.50          2.43         1.79 o                         
  -2 -10   9         24.67         21.55         3.77 o                         
  -1 -10   9        269.85        254.84         9.04 o                         
   0 -10   9        968.12       1024.56        26.90 o                         
   1 -10   9        344.36        343.65        14.60 o                         
   2 -10   9        939.03        977.27        25.61 o                         
   3 -10   9        170.27        170.79        12.26 o                         
   4 -10   9        474.86        446.86        10.67 o                         
   5 -10   9        680.51        700.18        14.22 o                         
   6 -10   9        129.41        134.63         6.32 o                         
   7 -10   9       1257.41       1345.95        34.70 o                         
   8 -10   9        147.82        164.05         7.46 o                         
   9 -10   9          0.37         -1.72         1.72 o                         
  10 -10   9         35.95         39.34         5.84 o                         
  11 -10   9        181.16        160.10         8.58 o                         
  -6  -9   9          2.22         -1.16         2.51 o                         
  -5  -9   9         68.63         84.79         6.65 o                         
  -4  -9   9         35.76         32.11         5.45 o                         
  -3  -9   9          1.08          3.01         2.69 o                         
  -2  -9   9        587.04        533.05        23.16 o                         
  -1  -9   9         42.56         51.11         4.66 o                         
   0  -9   9        217.22        213.23         7.76 o                         
   1  -9   9       1544.96       1578.00        23.51 o                         
   2  -9   9        336.28        302.89        13.95 o                         
   3  -9   9         80.23         84.82         4.63 o                         
   4  -9   9        496.12        537.92        11.60 o                         
   5  -9   9         57.99         48.20         5.80 o                         
   6  -9   9        520.55        485.82        11.78 o                         
   7  -9   9        630.61        678.49        14.73 o                         
   8  -9   9         92.80         89.66         8.18 o                         
   9  -9   9        109.25        104.67         7.18 o                         
  10  -9   9         11.17         11.06         3.21 o                         
  11  -9   9         82.09         71.64         6.65 o                         
  12  -9   9        121.30        113.54         8.96 o                         
  -7  -8   9        216.67        213.66         8.93 o                         
  -6  -8   9         19.06         24.28         3.63 o                         
  -5  -8   9        232.53        251.33         9.08 o                         
  -4  -8   9        196.74        192.97        16.91 o                         
  -3  -8   9          7.71          4.55         3.07 o                         
  -2  -8   9          0.06          3.87         1.56 o                         
  -1  -8   9        346.62        298.46        17.26 o                         
   0  -8   9          0.16         -0.93         1.14 o                         
   1  -8   9        175.16        155.59         4.45 o                         
   2  -8   9        244.78        239.18         8.92 o                         
   3  -8   9        341.84        349.86         8.95 o                         
   4  -8   9        821.14        736.84        17.67 o                         
   5  -8   9       1329.39       1304.46        30.37 o                         
   6  -8   9          0.28          1.07         1.53 o                         
   7  -8   9        175.31        172.91         7.11 o                         
   8  -8   9         78.78         58.50         5.22 o                         
   9  -8   9          2.77          1.97         2.95 o                         
  10  -8   9         72.83         53.06         5.46 o                         
  11  -8   9         83.40         79.57         9.17 o                         
  12  -8   9         41.46         40.23         5.52 o                         
  -8  -7   9        206.76        226.12         9.11 o                         
  -7  -7   9          4.37         10.78         2.58 o                         
  -6  -7   9        151.45        168.47         7.37 o                         
  -5  -7   9        229.01        237.18        12.96 o                         
  -4  -7   9         27.80         26.29         3.28 o                         
  -3  -7   9        307.63        267.79         8.33 o                         
  -2  -7   9         20.04         39.21         4.55 o                         
  -1  -7   9        818.65        815.25        14.71 o                         
   0  -7   9          1.00          2.91         1.49 o                         
   1  -7   9         36.45         31.80         2.46 o                         
   2  -7   9        468.38        476.96        13.11 o                         
   3  -7   9        351.02        333.60         6.83 o                         
   4  -7   9          7.34          4.51         2.35 o                         
   5  -7   9        147.43        128.01         7.81 o                         
   6  -7   9         12.61          8.19         2.08 o                         
   7  -7   9          3.98          3.59         2.09 o                         
   8  -7   9        148.53        115.02        11.15 o                         
   9  -7   9         16.41         13.70         2.91 o                         
  10  -7   9         27.29         20.35         3.65 o                         
  11  -7   9         31.24         32.81         4.68 o                         
  12  -7   9          3.84         -0.05         2.78 o                         
  -9  -6   9         95.08        112.03         6.95 o                         
  -8  -6   9         34.84         44.93         8.51 o                         
  -7  -6   9         53.06         57.62        11.84 o                         
  -6  -6   9          4.64          4.07         1.67 o                         
  -5  -6   9        104.29        109.91         5.39 o                         
  -4  -6   9        991.31       1028.36        29.91 o                         
  -3  -6   9        147.78        137.43         5.65 o                         
  -2  -6   9          3.27          0.71         1.44 o                         
  -1  -6   9       1198.90       1133.23        17.11 o                         
   0  -6   9         99.71         86.05         2.97 o                         
   1  -6   9          1.61          0.63         0.80 o                         
   2  -6   9        781.18        775.85        12.33 o                         
   3  -6   9         46.19         55.20         3.18 o                         
   4  -6   9        131.42        134.93         5.31 o                         
   5  -6   9        152.40        163.70         6.11 o                         
   6  -6   9          2.34          1.65         1.32 o                         
   7  -6   9         58.08         41.85         5.89 o                         
   8  -6   9         83.93         72.86         8.11 o                         
   9  -6   9        101.88         88.39        11.87 o                         
  10  -6   9         27.41         24.59         3.93 o                         
  11  -6   9          6.61          0.53         2.32 o                         
  12  -6   9         16.95         15.73         5.50 o                         
  -9  -5   9          1.09          2.12         2.96 o                         
  -8  -5   9         32.82         19.99         3.03 o                         
  -7  -5   9        105.39         94.09         5.69 o                         
  -6  -5   9         53.62         54.51         4.41 o                         
  -5  -5   9        156.47        119.83         6.15 o                         
  -4  -5   9        756.95        729.01        13.31 o                         
  -3  -5   9        190.92        203.13         6.41 o                         
  -2  -5   9        898.31        966.91        15.14 o                         
  -1  -5   9        745.87        728.32         8.94 o                         
   0  -5   9        248.81        277.94         5.31 o                         
   1  -5   9        404.92        409.81         7.89 o                         
   2  -5   9         75.03         57.20         4.20 o                         
   3  -5   9         27.45         27.95         2.26 o                         
   4  -5   9        180.92        162.30         8.39 o                         
   5  -5   9         86.42         77.91         9.47 o                         
   6  -5   9        341.29        301.52        10.26 o                         
   7  -5   9         63.14         39.29         3.99 o                         
   8  -5   9          6.49          2.76         2.59 o                         
   9  -5   9        119.72        156.74         7.41 o                         
  10  -5   9          0.00         -0.11         1.85 o                         
  11  -5   9         82.83         84.35         7.28 o                         
 -10  -4   9         99.37        129.33         6.69 o                         
  -9  -4   9          0.54          4.62         1.79 o                         
  -8  -4   9          0.68         -0.47         1.10 o                         
  -7  -4   9         60.90         53.32         4.21 o                         
  -6  -4   9         73.36         82.11         4.67 o                         
  -5  -4   9         71.25         54.40         4.01 o                         
  -4  -4   9        162.99        168.04         5.69 o                         
  -3  -4   9        435.74        431.83         9.10 o                         
  -2  -4   9        105.14        111.78         4.43 o                         
  -1  -4   9       1176.00       1174.56        12.33 o                         
   0  -4   9         96.92         72.21         2.68 o                         
   1  -4   9         79.18         72.41         3.10 o                         
   2  -4   9        523.54        611.88        10.61 o                         
   3  -4   9          1.05          1.40         0.83 o                         
   4  -4   9          1.18          1.53         1.30 o                         
   5  -4   9         77.50         73.55         4.39 o                         
   6  -4   9       1004.51        931.44        16.21 o                         
   7  -4   9        183.41        180.33         7.14 o                         
   8  -4   9        372.07        331.79        21.43 o                         
   9  -4   9        105.58        117.45        17.96 o                         
  10  -4   9         11.86          5.38         2.60 o                         
  11  -4   9         66.99         68.08         6.63 o                         
 -10  -3   9        164.37        179.72        11.49 o                         
  -9  -3   9          0.08         -0.44         1.31 o                         
  -8  -3   9         30.87         32.09         6.55 o                         
  -7  -3   9          4.16          2.95         3.39 o                         
  -6  -3   9       1024.52       1026.90        15.74 o                         
  -5  -3   9        598.64        601.22        11.03 o                         
  -4  -3   9        247.54        237.19         6.83 o                         
  -3  -3   9       1767.05       1791.21        16.13 o                         
  -2  -3   9          5.60          4.62         1.10 o                         
  -1  -3   9         69.27         54.92         2.35 o                         
   0  -3   9       1323.69       1346.41        13.80 o                         
   1  -3   9         14.06         11.99         1.78 o                         
   2  -3   9         69.32         80.60         3.01 o                         
   3  -3   9          2.50          2.41         0.90 o                         
   4  -3   9        111.36         91.34         7.05 o                         
   5  -3   9        467.60        443.67        10.17 o                         
   6  -3   9        442.63        479.51        11.25 o                         
   7  -3   9        378.74        362.11        23.21 o                         
   8  -3   9        104.67        103.99         6.98 o                         
   9  -3   9         91.89         99.40         7.14 o                         
  10  -3   9          3.86          0.62         5.17 o                         
  11  -3   9          0.01          2.99         2.50 o                         
 -11  -2   9         10.74          6.82         5.34 o                         
 -10  -2   9          2.79         -1.96         1.96 o                         
  -9  -2   9         77.70         84.15         4.61 o                         
  -8  -2   9         28.98         25.63         3.30 o                         
  -7  -2   9         33.48         17.83         2.32 o                         
  -6  -2   9       1202.43       1165.19        16.28 o                         
  -5  -2   9          3.39          2.05         1.10 o                         
  -4  -2   9         25.52         34.25         3.54 o                         
  -3  -2   9        973.38        935.13        10.26 o                         
  -2  -2   9         62.88         57.62         2.27 o                         
  -1  -2   9        109.49        114.84         3.19 o                         
   0  -2   9        461.60        429.93         6.60 o                         
   1  -2   9        475.37        527.21        11.26 o                         
   2  -2   9         42.62         30.61         2.24 o                         
   3  -2   9        311.48        325.53         6.43 o                         
   4  -2   9        931.31        913.60        14.75 o                         
   5  -2   9        489.90        460.19        10.47 o                         
   6  -2   9         13.81          4.68         1.85 o                         
   7  -2   9          7.89         13.85         4.22 o                         
   8  -2   9         67.03         59.25         5.54 o                         
   9  -2   9         11.43          5.60         2.53 o                         
  10  -2   9          1.51          2.27         2.43 o                         
 -11  -1   9          5.78         14.56         4.24 o                         
 -10  -1   9         23.54         24.81         2.72 o                         
  -9  -1   9        212.72        224.27         6.48 o                         
  -8  -1   9        153.36        146.69         5.10 o                         
  -7  -1   9          0.42         -1.10         1.28 o                         
  -6  -1   9          7.47          6.42         1.48 o                         
  -5  -1   9         28.23         21.64         2.43 o                         
  -4  -1   9          0.70         -0.28         0.56 o                         
  -3  -1   9        843.98        862.80        17.64 o                         
  -2  -1   9        248.49        229.22         6.06 o                         
  -1  -1   9        267.98        279.96         4.91 o                         
   0  -1   9        576.02        534.48         7.41 o                         
   1  -1   9       1705.68       1738.84        16.84 o                         
   2  -1   9         40.17         33.63         2.32 o                         
   3  -1   9       1049.26       1010.12        12.60 o                         
   4  -1   9       1095.06       1073.90        20.35 o                         
   5  -1   9          1.32          1.05         1.25 o                         
   6  -1   9        204.10        183.45         7.04 o                         
   7  -1   9        146.08        157.27        11.47 o                         
   8  -1   9         44.42         34.19         7.63 o                         
   9  -1   9          0.01          2.71         2.05 o                         
  10  -1   9         44.92         46.72         5.49 o                         
  -9   0   9          0.89          0.97         1.40 o                         
  -8   0   9        218.42        184.95         5.36 o                         
  -7   0   9         39.04         29.63         2.53 o                         
  -6   0   9         20.38         17.55         1.57 o                         
  -5   0   9        195.20        183.76         4.02 o                         
  -4   0   9         49.06         54.62         3.34 o                         
  -3   0   9        355.49        338.68         5.25 o                         
  -2   0   9        640.99        632.65        13.27 o                         
  -1   0   9          0.48          0.01         0.79 o                         
   0   0   9          0.61          0.72         0.57 o                         
   1   0   9        268.19        249.38         5.17 o                         
   2   0   9        560.33        537.21         8.27 o                         
   3   0   9       5784.86       6114.52       101.89 o                         
   4   0   9         33.87         38.78         3.62 o                         
   5   0   9         73.61         67.77         4.94 o                         
   6   0   9        110.75         96.35         5.68 o                         
   7   0   9         64.33         67.50         6.68 o                         
   8   0   9         18.19         16.32         3.25 o                         
   9   0   9         76.79         80.25        10.25 o                         
  -8   1   9        248.94        260.63         7.92 o                         
  -7   1   9        355.60        366.52         7.47 o                         
  -6   1   9         88.29         58.64         3.06 o                         
  -5   1   9        620.43        604.26        18.78 o                         
  -4   1   9          0.39         -0.60         0.73 o                         
  -3   1   9        790.13        822.87        12.90 o                         
  -2   1   9        348.11        354.16         9.91 o                         
  -1   1   9        133.79        128.94         4.90 o                         
   0   1   9        133.08        135.37         3.47 o                         
   1   1   9          7.54          4.23         1.00 o                         
   2   1   9        458.98        455.14         7.71 o                         
   3   1   9       1902.25       1981.84        24.35 o                         
   4   1   9        868.92        918.01        22.66 o                         
   5   1   9         52.23         48.13         4.33 o                         
   6   1   9        122.80         96.98         9.85 o                         
   7   1   9         37.45         31.02         3.95 o                         
   8   1   9         40.96         45.28         5.11 o                         
   9   1   9         27.19         25.55         4.43 o                         
  -8   2   9        444.93        448.37         8.43 o                         
  -7   2   9        240.31        202.81         5.63 o                         
  -6   2   9        103.51         90.04         5.25 o                         
  -5   2   9       1451.29       1446.01        18.73 o                         
  -4   2   9         28.40         22.08         2.39 o                         
  -3   2   9         13.80         15.29         5.15 o                         
  -2   2   9         27.38         17.59         2.30 o                         
  -1   2   9        596.13        606.85        11.85 o                         
   0   2   9         22.18         18.09         2.58 o                         
   1   2   9        415.36        376.05        14.36 o                         
   2   2   9          1.21          2.17         0.99 o                         
   3   2   9         10.62         10.74         2.01 o                         
   4   2   9         65.02         68.37         4.88 o                         
   5   2   9          2.42          0.17         1.46 o                         
   6   2   9        321.51        332.16        10.35 o                         
   7   2   9        207.42        230.35         9.10 o                         
   8   2   9          9.25          4.28         4.59 o                         
  -9   3   9         19.80          9.09         2.91 o                         
  -8   3   9        796.66        778.09        29.84 o                         
  -7   3   9          0.02         -1.48         2.03 o                         
  -6   3   9         14.17         18.50         2.98 o                         
  -5   3   9        352.24        345.39        10.44 o                         
  -4   3   9         10.31          6.92         1.67 o                         
  -3   3   9        378.72        363.21         8.84 o                         
  -2   3   9        109.02         91.05         4.53 o                         
  -1   3   9        539.12        538.51        11.47 o                         
   0   3   9        236.72        221.71         7.73 o                         
   1   3   9        820.76        843.34        15.70 o                         
   2   3   9        134.79        133.74         8.88 o                         
   3   3   9          9.51          8.57         3.24 o                         
   4   3   9        115.05        113.76        10.45 o                         
   5   3   9         24.72         17.92         4.78 o                         
   6   3   9          3.91          2.04         3.81 o                         
   7   3   9         89.19         91.61        10.71 o                         
 -10   4   9        180.27        196.49        10.84 o                         
  -9   4   9          1.66         -2.06         2.06 o                         
  -8   4   9        135.04        135.53         4.93 o                         
  -7   4   9         65.78         59.91         8.24 o                         
  -6   4   9        409.31        405.21         9.23 o                         
  -5   4   9        600.30        628.00        12.03 o                         
  -4   4   9          0.55          0.19         1.04 o                         
  -3   4   9          5.23          2.23         2.20 o                         
  -2   4   9        452.53        405.45        10.10 o                         
  -1   4   9        269.18        258.07        11.36 o                         
   0   4   9        140.44        123.86         5.97 o                         
   1   4   9         79.29         71.26         5.46 o                         
   2   4   9        111.40        112.95         8.48 o                         
   3   4   9         72.45         71.40         8.38 o                         
   4   4   9         17.91         13.66         4.22 o                         
   5   4   9          0.34          0.86         2.97 o                         
   6   4   9         14.75         16.90         5.33 o                         
   7   4   9         35.42         39.82         7.58 o                         
 -10   5   9         87.41        108.40        10.01 o                         
  -9   5   9          0.01          0.25         1.12 o                         
  -8   5   9         25.26         25.49         2.81 o                         
  -7   5   9          0.27          0.23         1.46 o                         
  -6   5   9        106.00        103.95         4.94 o                         
  -5   5   9         42.28         41.67         3.83 o                         
  -4   5   9          1.83          0.63         1.32 o                         
  -3   5   9         32.88         16.19         2.64 o                         
  -2   5   9         47.29         27.97         5.40 o                         
  -1   5   9         27.32         37.70         4.14 o                         
   0   5   9         73.26         45.29         4.52 o                         
   1   5   9        222.09        227.04        12.31 o                         
   2   5   9         40.66         39.90         6.51 o                         
   3   5   9          3.77          5.00         2.89 o                         
   4   5   9          3.68          5.67         3.55 o                         
   5   5   9        157.15        164.95        11.93 o                         
   6   5   9         24.66         24.76         6.15 o                         
 -11   6   9          2.49          0.53         3.43 o                         
 -10   6   9        314.46        348.50        15.66 o                         
  -9   6   9         30.41         25.59         3.51 o                         
  -8   6   9         90.62         97.93         5.21 o                         
  -7   6   9        120.22        124.84        10.75 o                         
  -6   6   9          4.15          1.04         1.54 o                         
  -5   6   9        393.37        405.51        24.25 o                         
  -4   6   9        285.20        298.85         9.16 o                         
  -3   6   9        321.89        341.05        11.07 o                         
  -2   6   9          0.18         -1.40         1.40 o                         
  -1   6   9         42.19         31.93         3.97 o                         
   0   6   9        238.76        214.88         8.59 o                         
   1   6   9        240.36        248.10        13.36 o                         
   2   6   9        137.30        167.17        11.45 o                         
   3   6   9         12.97         13.65         4.61 o                         
   4   6   9         50.57         57.76         8.44 o                         
 -11   7   9          0.13          4.19         3.80 o                         
 -10   7   9         79.97         71.05         8.63 o                         
  -9   7   9         41.50         57.12         4.55 o                         
  -8   7   9        140.21        132.32         8.35 o                         
  -7   7   9         63.30         58.65         4.79 o                         
  -6   7   9        467.55        475.48        17.36 o                         
  -5   7   9        167.16        165.52         9.45 o                         
  -4   7   9         69.09         59.86         5.25 o                         
  -3   7   9        763.38        833.99        17.09 o                         
  -2   7   9          9.09          3.89         2.60 o                         
  -1   7   9          0.12          2.06         1.84 o                         
   0   7   9        103.10        103.06        10.65 o                         
   1   7   9          8.26         -0.26         2.65 o                         
   2   7   9         82.09         76.40         9.69 o                         
   3   7   9         22.38         27.52         6.55 o                         
 -10   8   9          4.72          6.18         3.79 o                         
  -9   8   9         48.18         52.23         7.82 o                         
  -8   8   9         83.73         88.42         7.69 o                         
  -7   8   9        199.02        226.36         8.89 o                         
  -6   8   9         14.40         15.46         2.92 o                         
  -5   8   9          4.89          6.60         2.78 o                         
  -4   8   9         12.30          6.65         3.10 o                         
  -3   8   9         31.22         22.59         3.53 o                         
  -2   8   9          3.68         -1.11         1.83 o                         
  -1   8   9        243.37        233.18        13.71 o                         
   0   8   9        135.52        159.58        11.86 o                         
   1   8   9          0.83          1.32         3.23 o                         
   2   8   9          4.99          3.15         4.11 o                         
  -9   9   9        105.32        104.37        11.12 o                         
  -8   9   9         57.82         46.81         7.87 o                         
  -7   9   9        138.75        133.83         7.37 o                         
  -6   9   9         85.68        107.22         9.00 o
[truncated: 169,777 more chars]
